# Supplementary material for: Analysis of five deep-sequenced trio-genomes of the Peninsular Malaysia Orang Asli and North Borneo populations
Source: BMC Genomics. 2019 Nov 12;20:842. doi: 10.1186/s12864-019-6226-8 (PMC6852992; doi:10.1186/s12864-019-6226-8)
Supplement: Supplementary file 2 — Additional file 2: Table S4. Functional enrichment of genes underlying the mutation hotspots, loss-of-function variants, de novo variants, copy number variants and novel insertions. [file 12864_2019_6226_MOESM2_ESM.xlsx]

## Sheet: SNV hotspots coding
Annotation Cluster 1	Enrichment Score: 11.225533404980139
Category	Term	Count	%	PValue	Genes	List Total	Pop Hits	Pop Total	Fold Enrichment	Bonferroni	Benjamini	FDR
UP_KEYWORDS	Olfaction	40	13.8889	2.61412e-20	OR52A1,OR52H1,OR2B3,OR51B2,OR2J3,OR52J3,OR52A5,OR2J1,OR11A1,OR2J2,OR51Q1,OR52D1,OR52N2,OR52N5,OR52N4,OR52N1,OR56B1,OR51B5,OR10C1,OR51L1,OR14J1,OR51B6,OR51B4,OR51J1,OR51V1,OR52B6,OR52E2,OR52E4,OR2W1,OR56A3,OR51M1,OR12D2,OR51I2,OR12D3,OR2H2,OR52E6,OR2H1,OR5V1,OR52E8,OR51I1	287	443	20581	6.47502	6.87513e-18	6.87513e-18	3.42306e-17
GOTERM_BP_DIRECT	GO:0050911~detection of chemical stimulus involved in sensory perception of smell	40	13.8889	3.47114e-20	OR52A1,OR52H1,OR2B3,OR51B2,OR2J3,OR52J3,OR52A5,OR2J1,OR11A1,OR2J2,OR51Q1,OR52D1,OR52N2,OR52N5,OR52N4,OR52N1,OR56B1,OR51B5,OR10C1,OR51L1,OR14J1,OR51B6,OR51B4,OR51J1,OR51V1,OR52B6,OR52E2,OR52E4,OR2W1,OR56A3,OR51M1,OR12D2,OR51I2,OR12D3,OR2H2,OR52E6,OR2H1,OR5V1,OR52E8,OR51I1	249	425	16792	6.34708	3.8009e-17	3.8009e-17	5.54772e-17
GOTERM_MF_DIRECT	GO:0004984~olfactory receptor activity	40	13.8889	4.10862e-20	OR52A1,OR52H1,OR2B3,OR51B2,OR2J3,OR52J3,OR52A5,OR2J1,OR11A1,OR2J2,OR51Q1,OR52D1,OR52N2,OR52N5,OR52N4,OR52N1,OR56B1,OR51B5,OR10C1,OR51L1,OR14J1,OR51B6,OR51B4,OR51J1,OR51V1,OR52B6,OR52E2,OR52E4,OR2W1,OR56A3,OR51M1,OR12D2,OR51I2,OR12D3,OR2H2,OR52E6,OR2H1,OR5V1,OR52E8,OR51I1	248	431	16881	6.31727	1.34763e-17	1.34763e-17	5.56502e-17
INTERPRO	IPR000725:Olfactory receptor	39	13.5417	1.52639e-19	OR52A1,OR52H1,OR2B3,OR51B2,OR2J3,OR52J3,OR52A5,OR2J1,OR11A1,OR2J2,OR51Q1,OR52D1,OR52N2,OR52N5,OR52N4,OR52N1,OR56B1,OR51B5,OR10C1,OR51L1,OR14J1,OR51B6,OR51B4,OR51V1,OR52B6,OR52E2,OR52E4,OR2W1,OR56A3,OR51M1,OR12D2,OR51I2,OR12D3,OR2H2,OR52E6,OR2H1,OR5V1,OR52E8,OR51I1	266	430	18559	6.32804	6.76191e-17	1.35238e-17	2.16063e-16
KEGG_PATHWAY	hsa04740:Olfactory transduction	38	13.1944	6.57537e-17	OR52A1,OR52H1,OR2B3,OR51B2,OR2J3,OR52J3,OR52A5,OR11A1,OR2J2,OR51Q1,OR52D1,OR52N2,OR52N5,OR52N4,OR52N1,OR56B1,OR51B5,OR10C1,OR51L1,OR14J1,OR51B6,OR51B4,OR51V1,OR52B6,OR52E2,OR52E4,OR2W1,OR56A3,OR51M1,OR12D2,OR51I2,OR12D3,OR2H2,OR52E6,OR2H1,OR5V1,OR52E8,OR51I1	130	399	6879	5.03956	1.84297e-14	3.10862e-15	1.33227e-13
UP_SEQ_FEATURE	disulfide bond	94	32.6389	7.08117e-16	MICB,OR52A1,OR52H1,MSR1,OR2J3,GABBR1,OR2J1,OR2J2,OR11A1,OR51Q1,HLA-DMA,MOG,OR52D1,TAPBP,OR14J1,OR51L1,ANGPT2,APOM,C4A,OR52B6,C4B,HLA-A,BTNL2,HLA-C,HLA-B,CLIC1,HLA-E,HLA-DQA2,HLA-DQA1,HLA-G,NCR3,HLA-F,OR2W1,DDR1,OR2H2,DEFA6,OR2H1,DEFA5,OR5V1,DEFA4,PDGFRL,WFDC1,HLA-DPA1,DEFA1,EGFL8,HLA-DRA,HLA-DQB1,LY6G6D,SGCZ,LY6G6F,TNF,HLA-DRB1,OR51B2,OR52J3,LY6G6C,PPT2,CSMD1,OR52N2,NAGPA,OR52N5,OR52N4,CRISPLD2,O…	277	2917	20063	2.33404	5.84865e-13	1.46216e-13	1.03251e-12
UP_KEYWORDS	Sensory transduction	40	13.8889	1.65977e-15	OR52A1,OR52H1,OR2B3,OR51B2,OR2J3,OR52J3,OR52A5,OR2J1,OR11A1,OR2J2,OR51Q1,OR52D1,OR52N2,OR52N5,OR52N4,OR52N1,OR56B1,OR51B5,OR10C1,OR51L1,OR14J1,OR51B6,OR51B4,OR51J1,OR51V1,OR52B6,OR52E2,OR52E4,OR2W1,OR56A3,OR51M1,OR12D2,OR51I2,OR12D3,OR2H2,OR52E6,OR2H1,OR5V1,OR52E8,OR51I1	287	609	20581	4.71007	4.37983e-13	1.45994e-13	2.17604e-12
UP_KEYWORDS	Disulfide bond	102	35.4167	1.30959e-14	MICB,MICA,TUSC3,OR2J3,OR2J1,OR2J2,MOG,OR52D1,TAPBP,OR51L1,APOM,C4A,C4B,HLA-A,HLA-C,HLA-B,HLA-E,HLA-DQA2,HLA-G,HLA-DQA1,HLA-F,DEFA6,DEFA5,PDGFRL,DEFA4,ABAT,WFDC1,DEFA1,HLA-DPA1,HLA-DRA,LY6G6D,LY6G6F,OR2B3,OR51B2,HLA-DRB1,LY6G6C,PPT2,CSMD1,OR52N2,OR52N5,OR52N4,OR52N1,OR56B1,OR51B5,OR51B6,OR10C1,HLA-DRB5,FGL1,OR51B4,HLA-DPB1,HLA-DOA,DEFB1,HLA-DOB,OR51J1,LY6G5C,CFB,LY6G5B,OR52E2,OR52E4,AGER,OR56A3,OR…	287	3434	20581	2.13002	3.44547e-12	8.61311e-13	1.71529e-11
GOTERM_MF_DIRECT	GO:0004930~G-protein coupled receptor activity	41	14.2361	1.82364e-13	OR52A1,OR52H1,OR2B3,OR51B2,OR2J3,OR52J3,OR52A5,OR2J1,OR11A1,OR2J2,OR51Q1,OR52D1,OR52N2,OR52N5,OR52N4,OR52N1,OR56B1,OR51B5,OR10C1,OR51L1,OR14J1,OR51B6,OR51B4,OR51J1,OR51V1,OR52B6,OR52E2,OR52E4,OR2W1,OR56A3,GRM4,OR51M1,OR12D2,OR51I2,OR12D3,OR2H2,OR52E6,OR2H1,OR5V1,OR52E8,OR51I1	248	710	16881	3.93072	5.98304e-11	1.49576e-11	2.47069e-10
INTERPRO	IPR017452:GPCR,rhodopsin-like,7TM	40	13.8889	1.40687e-12	OR52A1,OR52H1,OR2B3,OR51B2,OR2J3,OR52J3,OR52A5,OR2J1,OR11A1,OR2J2,OR51Q1,OR52D1,OR52N2,OR52N5,OR52N4,OR52N1,OR56B1,OR51B5,OR10C1,OR51L1,OR14J1,OR51B6,OR51B4,OR51J1,OR51V1,OR52B6,OR52E2,OR52E4,OR2W1,OR56A3,OR51M1,OR12D2,OR51I2,OR12D3,OR2H2,OR52E6,OR2H1,OR5V1,OR52E8,OR51I1	266	736	18559	3.79188	6.23245e-10	1.03874e-10	1.99146e-09
GOTERM_BP_DIRECT	GO:0007186~G-protein coupled receptor signaling pathway	45	15.625	1.73567e-12	OR52A1,OR52H1,OR2B3,OR51B2,OR2J3,OR52J3,OR52A5,OR2J1,OR11A1,OR2J2,OR51Q1,OR52D1,OR52N2,OR52N5,OR52N4,OR52N1,OR56B1,OR51B5,OR10C1,OR51B6,OR51L1,OR14J1,OR51B4,DEFB1,OR51J1,OR51V1,MLN,OR52B6,OR52E2,OR52E4,ITPR3,OR2W1,OR56A3,GRM4,OR51M1,OR12D2,OR51I2,OR12D3,OR2H2,OR52E6,OR2H1,OR5V1,OR52E8,PDGFRL,OR51I1	249	899	16792	3.37564	1.90062e-09	3.80123e-10	2.7741e-09
UP_KEYWORDS	G-protein coupled receptor	42	14.5833	2.57079e-12	OR52A1,OR52H1,OR2B3,OR51B2,OR2J3,OR52J3,OR52A5,GABBR1,OR2J1,OR11A1,OR2J2,OR51Q1,OR52D1,OR52N2,OR52N5,OR52N4,OR52N1,OR56B1,OR51B5,OR10C1,OR51L1,OR14J1,OR51B6,OR51B4,OR51J1,OR51V1,OR52B6,OR52E2,OR52E4,OR2W1,OR56A3,GRM4,OR51M1,OR12D2,OR51I2,OR12D3,OR2H2,OR52E6,OR2H1,OR5V1,OR52E8,OR51I1	287	842	20581	3.57702	6.76129e-10	1.35226e-10	3.36638e-09
INTERPRO	IPR000276:G protein-coupled receptor,rhodopsin-like	38	13.1944	1.32057e-11	OR52A1,OR52H1,OR2B3,OR51B2,OR2J3,OR52A5,OR52J3,OR2J1,OR11A1,OR2J2,OR51Q1,OR52D1,OR52N2,OR52N5,OR52N4,OR56B1,OR51B5,OR10C1,OR51L1,OR14J1,OR51B4,OR51J1,OR51V1,OR52B6,OR52E2,OR52E4,OR2W1,OR56A3,OR51M1,OR12D2,OR51I2,OR12D3,OR2H2,OR52E6,OR2H1,OR5V1,OR52E8,OR51I1	266	719	18559	3.68746	5.85016e-09	7.31269e-10	1.8693e-08
UP_KEYWORDS	Transducer	42	14.5833	2.02391e-11	OR52A1,OR52H1,OR2B3,OR51B2,OR2J3,OR52J3,OR52A5,GABBR1,OR2J1,OR11A1,OR2J2,OR51Q1,OR52D1,OR52N2,OR52N5,OR52N4,OR52N1,OR56B1,OR51B5,OR10C1,OR51L1,OR14J1,OR51B6,OR51B4,OR51J1,OR51V1,OR52B6,OR52E2,OR52E4,OR2W1,OR56A3,GRM4,OR51M1,OR12D2,OR51I2,OR12D3,OR2H2,OR52E6,OR2H1,OR5V1,OR52E8,OR51I1	287	899	20581	3.35023	5.32289e-09	7.60414e-10	2.65022e-08
GOTERM_BP_DIRECT	GO:0007608~sensory perception of smell	19	6.59722	2.29508e-11	OR52A1,OR2B3,OR2J3,OR52A5,OR2J1,OR2J2,OR52D1,OR2W1,OR51M1,OR51I2,OR2H1,OR5V1,OR51B5,OR51B6,OR10C1,OR51B4,OR51I1,OR51V1,OR51J1	249	159	16792	8.0586	2.51311e-08	4.18851e-09	3.66809e-08
UP_SEQ_FEATURE	glycosylation site:N-linked (GlcNAc...)	105	36.4583	1.73165e-10	MICB,SLC44A4,B3GALT4,OR2J3,C6ORF25,OR2J1,OR2J2,MOG,OR52D1,TAPBP,ATF6B,OR51L1,APOM,C4A,C4B,HLA-A,HLA-C,HLA-B,HLA-E,HLA-DQA2,HLA-G,HLA-DQA1,HLA-F,PDGFRL,NEU1,HLA-DPA1,HLA-DRA,LY6G6D,LY6G6F,OR51B2,HLA-DRB1,LY6G6C,PPT2,CSMD1,OR52N2,OR52N4,DPCR1,OR52N1,OR56B1,OR51B6,SFTA2,OR10C1,HLA-DRB5,OR51B4,HLA-DPB1,HLA-DOA,HLA-DOB,OR51J1,LY6G5C,CFB,LY6G5B,OR52E2,OR52E4,AGER,OR56A3,OR12D2,OR51I2,OR12D3,OR52E6,SLC7…	277	4234	20063	1.7962	1.52039e-07	3.04078e-08	2.69057e-07
UP_KEYWORDS	Glycoprotein	111	38.5417	2.34844e-10	MICB,MICA,SLC44A4,B3GALT4,OR2J3,C6ORF25,OR2J1,OR2J2,MOG,OR52D1,TAPBP,ATF6B,OR51L1,APOM,CUTA,C4A,C4B,HLA-A,HLA-C,HLA-B,HLA-E,HLA-DQA2,HLA-DQA1,HLA-G,HLA-F,DEFA5,PDGFRL,NEU1,HLA-DPA1,HLA-DRA,LY6G6D,LY6G6F,OR2B3,OR51B2,HLA-DRB1,LY6G6C,PPT2,CSMD1,OR52N2,OR52N4,DPCR1,OR52N1,OR56B1,OR51B6,SFTA2,OR10C1,HLA-DRB5,OR51B4,HLA-DPB1,HLA-DOA,HLA-DOB,OR51J1,LY6G5C,CFB,LY6G5B,OR52E2,C16ORF89,OR52E4,AGER,OR56A3,O…	287	4551	20581	1.74904	6.17639e-08	6.86266e-09	3.07517e-07
UP_SEQ_FEATURE	topological domain:Extracellular	78	27.0833	6.96443e-10	IER3,MICB,OR52A1,OR52H1,MSR1,SLC44A4,OR2J3,C6ORF25,OR52A5,GABBR1,OR2J1,OR2J2,OR11A1,OR51Q1,MOG,OR52D1,OR14J1,OR51L1,OR52B6,HLA-A,BTNL2,HLA-C,HLA-B,HLA-E,HLA-DQA2,HLA-DQA1,HLA-G,NCR3,HLA-F,OR2W1,DDR1,GRM4,ATP2C2,OR2H2,OR2H1,OR5V1,HLA-DPA1,HLA-DRA,HLA-DQB1,LY6G6D,SGCZ,LY6G6F,TNF,HLA-DRB1,OR51B2,OR52J3,CSMD1,OR52N2,OR52N5,OR52N4,DPCR1,OR52N1,OR56B1,OR51B5,HLA-DRB5,OR51B6,OR10C1,HLA-DPB1,OR51B4,HLA-D…	277	2787	20063	2.02709	6.11477e-07	1.01913e-07	1.08211e-06
UP_SEQ_FEATURE	topological domain:Cytoplasmic	89	30.9028	1.64296e-09	IER3,MICB,OR52A1,OR52H1,MSR1,ALG1,SLC44A4,B3GALT4,OR2J3,C6ORF25,OR52A5,GABBR1,OR2J1,OR2J2,OR11A1,OR51Q1,HLA-DMB,HLA-DMA,MOG,OR52D1,TAPBP,ATF6B,OR14J1,OR51L1,KCNG4,OR52B6,HLA-A,BTNL2,HLA-C,HLA-B,HLA-E,HLA-DQA2,HLA-DQA1,HLA-G,NCR3,HLA-F,OR2W1,DDR1,GRM4,ATP2C2,OR2H2,OR2H1,OR5V1,HLA-DPA1,HLA-DRA,HLA-DQB1,LY6G6D,SGCZ,LY6G6F,TNF,HLA-DRB1,OR51B2,OR52J3,CSMD1,OR52N2,NAGPA,OR52N5,OR52N4,DPCR1,TAP2,OR52N1,…	277	3456	20063	1.86523	1.44252e-06	2.06075e-07	2.55277e-06
UP_KEYWORDS	Receptor	54	18.75	6.78955e-09	OR52A1,OR52H1,MSR1,C6ORF25,OR2J3,OR52A5,GABBR1,OR2J1,OR2J2,OR11A1,OR51Q1,MOG,OR52D1,OR14J1,OR51L1,OR52B6,RXRB,OR2W1,NCR3,DDR1,GRM4,OR2H2,OR2H1,OR5V1,OR2B3,OR51B2,HLA-DRB1,OR52J3,HSPA1A,HSPA1B,OR52N2,OR52N5,OR52N4,OR52N1,OR56B1,OR51B5,OR10C1,OR51B6,OR51B4,OR51J1,OR51V1,OR52E2,OR52E4,ITPR3,AGER,OR56A3,OR51M1,OR12D2,OR12D3,OR51I2,OR52E6,NOTCH4,OR52E8,OR51I1	287	1648	20581	2.34975	1.78565e-06	1.62332e-07	8.89058e-06
UP_KEYWORDS	Transmembrane helix	123	42.7083	1.57612e-08	MICB,TUSC3,MICA,SLC44A4,B3GALT4,OR2J3,C6ORF25,OR2J1,LEMD2,OR2J2,MOG,OR52D1,TAPBP,BAK1,ATF6B,PRRT1,OR51L1,C6ORF136,CUTA,C6ORF47,HLA-A,HLA-C,HLA-B,HLA-E,HLA-DQA2,HLA-DQA1,HLA-G,HLA-F,ATP2C2,HLA-DPA1,NEU1,HLA-DRA,LY6G6D,LY6G6E,LY6G6F,OR2B3,LST1,HLA-DRB1,OR51B2,SLC38A8,LY6G6C,PPT2,FAM19A5,CSMD1,OR52N2,OR52N5,OR52N4,DPCR1,ABHD16A,OR52N1,OR56B1,OR51B5,HLA-DRB5,OR51B6,OR10C1,HLA-DPB1,OR51B4,HLA-DOA,HLA-…	287	5634	20581	1.56557	4.14519e-06	3.45433e-07	2.06386e-05
UP_KEYWORDS	Transmembrane	123	42.7083	1.90192e-08	MICB,TUSC3,MICA,SLC44A4,B3GALT4,OR2J3,C6ORF25,OR2J1,LEMD2,OR2J2,MOG,OR52D1,TAPBP,BAK1,ATF6B,PRRT1,OR51L1,C6ORF136,CUTA,C6ORF47,HLA-A,HLA-C,HLA-B,HLA-E,HLA-DQA2,HLA-DQA1,HLA-G,HLA-F,ATP2C2,HLA-DPA1,NEU1,HLA-DRA,LY6G6D,LY6G6E,LY6G6F,OR2B3,LST1,HLA-DRB1,OR51B2,SLC38A8,LY6G6C,PPT2,FAM19A5,CSMD1,OR52N2,OR52N5,OR52N4,DPCR1,ABHD16A,OR52N1,OR56B1,OR51B5,HLA-DRB5,OR51B6,OR10C1,HLA-DPB1,OR51B4,HLA-DOA,HLA-…	287	5651	20581	1.56086	5.00204e-06	3.84773e-07	2.49047e-05
GOTERM_CC_DIRECT	GO:0016021~integral component of membrane	119	41.3194	3.15556e-08	MICB,TUSC3,MICA,SLC44A4,B3GALT4,OR2J3,C6ORF25,OR2J1,LEMD2,OR2J2,MOG,OR52D1,TAPBP,BAK1,PRRT1,OR51L1,C6ORF136,CUTA,C6ORF47,HLA-A,HLA-C,HLA-B,HLA-E,HLA-DQA2,HLA-DQA1,HLA-G,HLA-F,ATP2C2,HLA-DPA1,NEU1,HLA-DRA,LY6G6D,LY6G6E,LY6G6F,OR2B3,LST1,OR51B2,HLA-DRB1,SLC38A8,LY6G6C,PPT2,FAM19A5,CSMD1,OR52N2,OR52N5,OR52N4,DPCR1,ABHD16A,OR52N1,OR56B1,OR51B5,HLA-DRB5,OR51B6,OR10C1,HLA-DPB1,OR51B4,HLA-DOA,HLA-DOB,OR…	270	5163	18224	1.5557	7.7311e-06	1.54623e-06	4.08635e-05
UP_KEYWORDS	Cell membrane	79	27.4306	1.72803e-07	MICB,OR52A1,MICA,OR52H1,AIF1,OR2J3,C6ORF25,OR52A5,GABBR1,OR2J1,OR2J2,OR11A1,OR51Q1,MOG,OR52D1,PRRT1,OR14J1,OR51L1,KCNG4,MTUS1,OR52B6,FLOT1,PSD3,HLA-C,CLIC1,HLA-DQA2,HLA-DQA1,NCR3,OR2W1,DDR1,GRM4,OR2H2,OR2H1,OR5V1,HLA-DPA1,NEU1,HLA-DRA,HLA-DQB1,LY6G6D,SGCZ,HLA-DQB2,LY6G6F,TNF,OR2B3,HLA-DRB1,OR51B2,OR52J3,LY6G6C,OR52N2,OR52N5,OR52N4,OR52N1,PPL,OR56B1,OR51B5,HLA-DRB5,OR51B6,OR10C1,HLA-DPB1,OR51B4,OR…	287	3175	20581	1.7843	4.54461e-05	3.24622e-06	0.000226277
GOTERM_CC_DIRECT	GO:0005886~plasma membrane	98	34.0278	3.29422e-07	MICB,MICA,TUSC3,SLC44A4,OR2J3,C6ORF25,OR2J1,OR2J2,MOG,OR52D1,PRRT1,OR51L1,MTUS1,WWOX,C4A,C4B,HLA-A,HLA-C,HLA-B,HLA-E,HLA-DQA2,HLA-G,HLA-DQA1,HLA-F,NEU1,HLA-DPA1,HLA-DRA,LY6G6D,LY6G6F,OR2B3,OR51B2,HLA-DRB1,LY6G6C,OR52N2,OR52N5,METTL22,OR52N4,OR52N1,PPL,DNAAF1,OR56B1,OR51B5,OR51B6,OR10C1,HLA-DRB5,OR51B4,HLA-DPB1,HLA-DOA,OR51J1,CFB,OR52E2,OR52E4,AGER,OR56A3,OR12D2,OR51I2,OR12D3,OR52E6,SLC7A2,OR52E8,…	270	4121	18224	1.6051	8.07051e-05	1.00885e-05	0.000426589
UP_SEQ_FEATURE	transmembrane region	108	37.5	3.99577e-07	MICB,TUSC3,SLC44A4,B3GALT4,OR2J3,C6ORF25,OR2J1,LEMD2,OR2J2,MOG,OR52D1,TAPBP,BAK1,ATF6B,PRRT1,OR51L1,HLA-A,HLA-C,HLA-B,HLA-E,HLA-DQA2,HLA-DQA1,HLA-G,HLA-F,ATP2C2,HLA-DPA1,HLA-DRA,LY6G6D,LY6G6F,LST1,OR51B2,HLA-DRB1,SLC38A8,FAM19A5,CSMD1,OR52N2,OR52N5,OR52N4,ABHD16A,DPCR1,OR52N1,OR56B1,OR51B5,OR51B6,OR10C1,HLA-DRB5,OR51B4,HLA-DPB1,HLA-DOA,HLA-DOB,OR51J1,OR52E2,OR52E4,AGER,OR56A3,OR12D2,OR51I2,OR12D3…	277	5056	20063	1.54715	0.000350767	2.69864e-05	0.000620844
UP_KEYWORDS	Membrane	138	47.9167	4.0347e-05	DLC1,MICB,TUSC3,MICA,AIF1,SLC44A4,B3GALT4,OR2J3,C6ORF25,LEMD2,VPS52,OR2J1,OR2J2,MOG,OR52D1,TAPBP,BAK1,ATAT1,ATF6B,PRRT1,OR51L1,C6ORF136,MTUS1,CUTA,C6ORF47,HLA-A,PSD3,HLA-C,HLA-B,HLA-E,HLA-DQA2,HLA-DQA1,HLA-G,HLA-F,ATP2C2,HLA-DPA1,NEU1,HLA-DRA,LY6G6D,LY6G6E,LY6G6F,LST1,OR2B3,HLA-DRB1,OR51B2,SLC38A8,LY6G6C,PPT2,FAM19A5,CSMD1,OR52N2,OR52N5,OR52N4,DPCR1,ABHD16A,PPL,OR52N1,OR56B1,OR51B5,HLA-DRB5,OR51B…	287	7494	20581	1.32054	0.0105554	0.000624009	0.0528195
GOTERM_BP_DIRECT	GO:0007165~signal transduction	36	12.5	4.36568e-05	DLC1,OR52A1,OR52H1,OR51B2,OR52A5,OR52J3,OR51Q1,CNOT7,OR52D1,OR52N2,OR52N5,OR52N4,OR52N1,ATF6B,OR51B5,OR51L1,OR51B6,OR51B4,HLA-DOA,GNL1,ANGPT2,HLA-DOB,LTA,OR51V1,OR52B6,CSNK2B,OR52E2,OR52E4,CLIC1,OR56A3,OR51M1,OR51I2,OR52E6,OR52E8,SYNGAP1,OR51I1	249	1161	16792	2.09109	0.0466806	0.00318194	0.0697514
Annotation Cluster 2	Enrichment Score: 9.698675564427692
Category	Term	Count	%	PValue	Genes	List Total	Pop Hits	Pop Total	Fold Enrichment	Bonferroni	Benjamini	FDR
UP_SEQ_FEATURE	domain:Ig-like C1-type	20	6.94444	6.73093e-28	HLA-DQB1,MICB,HLA-DRB1,HLA-A,HLA-C,HLA-B,HLA-DMB,HLA-E,HLA-DMA,HLA-DQA2,HLA-DQA1,HLA-G,HLA-F,TAPBP,HLA-DRB5,HLA-DPA1,HLA-DPB1,HLA-DOA,HLA-DOB,HLA-DRA	277	32	20063	45.2685	5.90976e-25	5.90976e-25	1.04583e-24
INTERPRO	IPR011162:MHC classes I/II-like antigen recognition protein	21	7.29167	1.36605e-25	HLA-DQB1,HLA-DQB2,MICB,MICA,HLA-DRB1,HLA-A,HLA-C,HLA-B,HLA-DMB,HLA-E,HLA-DMA,HLA-DQA2,HLA-DQA1,HLA-G,HLA-F,HLA-DRB5,HLA-DPA1,HLA-DPB1,HLA-DOA,HLA-DOB,HLA-DRA	266	45	18559	32.5596	6.05162e-23	6.05162e-23	1.93368e-22
INTERPRO	IPR003597:Immunoglobulin C1-set	23	7.98611	2.28324e-24	HLA-DQB1,HLA-DQB2,MICB,MICA,HLA-DRB1,HLA-A,BTNL2,HLA-C,HLA-B,HLA-DMB,HLA-E,HLA-DMA,HLA-DQA2,HLA-DQA1,HLA-G,TAPBP,HLA-F,HLA-DRB5,HLA-DPA1,HLA-DPB1,HLA-DOA,HLA-DOB,HLA-DRA	266	68	18559	23.5989	1.01147e-21	5.05737e-22	3.23197e-21
KEGG_PATHWAY	hsa04612:Antigen processing and presentation	25	8.68056	6.39393e-24	HLA-DQB1,TNF,HLA-DRB1,HLA-A,HLA-C,HSPA1A,HSPA1B,HLA-B,HLA-DMB,HLA-E,HLA-DMA,HLA-DQA2,HLA-DQA1,HLA-G,TAPBP,HLA-F,HSPA1L,TAP2,TAP1,HLA-DRB5,HLA-DPA1,HLA-DPB1,HLA-DOA,HLA-DOB,HLA-DRA	130	76	6879	17.4064	1.06139e-21	1.06139e-21	7.76913e-21
SMART	SM00407:IGc1	22	7.63889	7.85406e-24	HLA-DQB1,HLA-DQB2,MICB,MICA,HLA-DRB1,HLA-A,BTNL2,HLA-C,HLA-B,HLA-DMB,HLA-E,HLA-DMA,HLA-DQA2,HLA-DQA1,HLA-G,HLA-F,HLA-DRB5,HLA-DPA1,HLA-DPB1,HLA-DOA,HLA-DOB,HLA-DRA	141	65	10057	24.1412	8.95362e-22	8.95362e-22	8.93213e-21
KEGG_PATHWAY	hsa05332:Graft-versus-host disease	19	6.59722	1.9688e-23	HLA-DQB1,TNF,HLA-DRB1,HLA-A,HLA-C,HLA-B,HLA-DMB,HLA-E,HLA-DMA,HLA-DQA2,HLA-G,HLA-DQA1,HLA-F,HLA-DRB5,HLA-DPA1,HLA-DPB1,HLA-DOA,HLA-DOB,HLA-DRA	130	33	6879	30.4664	3.26821e-21	1.63411e-21	2.39225e-20
KEGG_PATHWAY	hsa04940:Type I diabetes mellitus	20	6.94444	1.20786e-22	HLA-DQB1,TNF,HLA-DRB1,HLA-A,HLA-C,HLA-B,HLA-DMB,HLA-E,HLA-DMA,HLA-DQA2,HLA-DQA1,HLA-G,HLA-F,HLA-DRB5,HLA-DPA1,HLA-DPB1,HLA-DOA,HLA-DOB,LTA,HLA-DRA	130	42	6879	25.1978	2.00505e-20	6.68349e-21	1.46764e-19
KEGG_PATHWAY	hsa05330:Allograft rejection	19	6.59722	3.14235e-22	HLA-DQB1,TNF,HLA-DRB1,HLA-A,HLA-C,HLA-B,HLA-DMB,HLA-E,HLA-DMA,HLA-DQA2,HLA-G,HLA-DQA1,HLA-F,HLA-DRB5,HLA-DPA1,HLA-DPB1,HLA-DOA,HLA-DOB,HLA-DRA	130	37	6879	27.1728	5.2163e-20	1.30408e-20	3.8182e-19
INTERPRO	IPR014745:MHC class II,alpha/beta chain,N-terminal	15	5.20833	1.09685e-21	HLA-DQB1,HLA-DQB2,HLA-DRB1,HLA-A,HLA-C,HLA-DMB,HLA-DMA,HLA-DQA2,HLA-DQA1,HLA-DRB5,HLA-DPA1,HLA-DPB1,HLA-DOA,HLA-DOB,HLA-DRA	266	21	18559	49.8362	4.85902e-19	1.61967e-19	1.5526e-18
UP_SEQ_FEATURE	region of interest:Connecting peptide	17	5.90278	1.85122e-21	HLA-DQB1,HLA-DRB1,HLA-A,HLA-C,HLA-B,HLA-DMB,HLA-E,HLA-DMA,HLA-DQA2,HLA-G,HLA-DQA1,HLA-F,HLA-DPA1,HLA-DPB1,HLA-DOA,HLA-DOB,HLA-DRA	277	34	20063	36.2148	1.62538e-18	8.12688e-19	2.87636e-18
GOTERM_CC_DIRECT	GO:0042613~MHC class II protein complex	15	5.20833	4.74332e-21	HLA-DQB1,HLA-DQB2,HLA-DRB1,HLA-A,HLA-C,HLA-DMB,HLA-DMA,HLA-DQA2,HLA-DQA1,HLA-DRB5,HLA-DPA1,HLA-DPB1,HLA-DOA,HLA-DOB,HLA-DRA	270	22	18224	46.0202	1.16211e-18	1.16211e-18	6.14244e-18
INTERPRO	IPR003006:Immunoglobulin/major histocompatibility complex,conserved site	20	6.94444	5.35409e-21	HLA-DQB1,HLA-DQB2,HLA-DRB1,HLA-A,HLA-C,HLA-B,HLA-DMB,HLA-E,HLA-DMA,AGER,HLA-DQA2,HLA-DQA1,HLA-G,HLA-F,HLA-DRB5,HLA-DPA1,HLA-DPB1,HLA-DOA,HLA-DOB,HLA-DRA	266	60	18559	23.2569	2.37186e-18	5.92965e-19	7.57881e-18
GOTERM_CC_DIRECT	GO:0071556~integral component of lumenal side of endoplasmic reticulum membrane	16	5.55556	1.4814e-20	HLA-DQB1,HLA-DQB2,HLA-DRB1,HLA-A,HLA-C,HLA-B,HLA-E,HLA-DQA2,HLA-DQA1,HLA-G,HLA-F,TAPBP,HLA-DRB5,HLA-DPA1,HLA-DPB1,HLA-DRA	270	29	18224	37.2393	3.62942e-18	1.81471e-18	1.91836e-17
UP_KEYWORDS	MHC II	13	4.51389	2.38244e-19	HLA-DQB1,HLA-DQB2,HLA-DRB1,HLA-DMB,HLA-DQA2,HLA-DMA,HLA-DQA1,HLA-DRB5,HLA-DPA1,HLA-DPB1,HLA-DOA,HLA-DOB,HLA-DRA	287	17	20581	54.8377	6.26581e-17	3.13291e-17	3.11969e-16
GOTERM_BP_DIRECT	GO:0060333~interferon-gamma-mediated signaling pathway	20	6.94444	3.48227e-19	HLA-DQB1,HLA-DQB2,HLA-DRB1,HLA-A,TRIM26,HLA-C,HLA-B,HLA-E,TRIM22,HLA-DQA2,HLA-DQA1,HLA-G,HLA-F,TRIM5,TRIM34,TRIM31,HLA-DRB5,HLA-DPA1,HLA-DPB1,HLA-DRA	249	71	16792	18.9965	3.81309e-16	1.90654e-16	5.56552e-16
GOTERM_BP_DIRECT	GO:0002504~antigen processing and presentation of peptide or polysaccharide antigen via MHC class II	13	4.51389	4.75642e-19	HLA-DQB1,HLA-DQB2,HLA-DRB1,HLA-DMB,HLA-DQA2,HLA-DMA,HLA-DQA1,HLA-DRB5,HLA-DPA1,HLA-DPB1,HLA-DOA,HLA-DOB,HLA-DRA	249	17	16792	51.57	5.20828e-16	1.73609e-16	7.60192e-16
GOTERM_MF_DIRECT	GO:0032395~MHC class II receptor activity	12	4.16667	6.796e-18	HLA-DQB1,HLA-DQB2,HLA-DRB1,HLA-C,HLA-DPA1,HLA-DPB1,HLA-DOA,HLA-DMA,HLA-DQA2,HLA-DOB,HLA-DQA1,HLA-DRA	248	15	16881	54.4548	2.22909e-15	1.11454e-15	9.205e-15
UP_SEQ_FEATURE	region of interest:Alpha-1	12	4.16667	1.11831e-17	HLA-A,HLA-C,HLA-DPA1,HLA-B,HLA-DOA,HLA-E,HLA-DMA,HLA-DQA2,HLA-DQA1,HLA-G,HLA-DRA,HLA-F	277	16	20063	54.3222	9.8188e-15	3.27293e-15	1.73759e-14
UP_SEQ_FEATURE	region of interest:Alpha-2	12	4.16667	1.11831e-17	HLA-A,HLA-C,HLA-DPA1,HLA-B,HLA-DOA,HLA-E,HLA-DMA,HLA-DQA2,HLA-DQA1,HLA-G,HLA-DRA,HLA-F	277	16	20063	54.3222	9.8188e-15	3.27293e-15	1.73759e-14
KEGG_PATHWAY	hsa05320:Autoimmune thyroid disease	18	6.25	1.83034e-17	HLA-DQB1,HLA-DRB1,HLA-A,HLA-C,HLA-B,HLA-DMB,HLA-E,HLA-DMA,HLA-DQA2,HLA-G,HLA-DQA1,HLA-F,HLA-DRB5,HLA-DPA1,HLA-DPB1,HLA-DOA,HLA-DOB,HLA-DRA	130	52	6879	18.3169	3.03836e-15	6.07672e-16	2.224e-14
GOTERM_MF_DIRECT	GO:0042605~peptide antigen binding	14	4.86111	3.11667e-17	HLA-DQB1,HLA-DRB1,HLA-A,HLA-C,HLA-B,HLA-E,HLA-DQA1,HLA-F,TAPBP,TAP1,HLA-DRB5,HLA-DPA1,HLA-DPB1,HLA-DRA	248	28	16881	34.0343	1.02227e-14	3.40756e-15	4.22145e-14
GOTERM_BP_DIRECT	GO:0019882~antigen processing and presentation	17	5.90278	5.43712e-17	HLA-DQB1,MICB,MICA,HLA-DRB1,HLA-A,HLA-C,HLA-B,HLA-DMB,HLA-E,HLA-DQA2,HLA-G,PSMB8,HLA-DQA1,HLA-DRB5,HLA-DPA1,HLA-DPB1,HLA-DRA	249	55	16792	20.8444	5.95365e-14	1.48841e-14	8.68983e-14
KEGG_PATHWAY	hsa05416:Viral myocarditis	18	6.25	1.07222e-16	HLA-DQB1,HLA-DRB1,HLA-A,HLA-C,HLA-B,HLA-DMB,HLA-E,HLA-DMA,HLA-DQA2,HLA-G,HLA-DQA1,HLA-F,HLA-DRB5,HLA-DPA1,HLA-DPB1,HLA-DOA,HLA-DOB,HLA-DRA	130	57	6879	16.7101	1.84297e-14	2.66454e-15	1.33227e-13
GOTERM_CC_DIRECT	GO:0012507~ER to Golgi transport vesicle membrane	15	5.20833	1.78452e-14	HLA-DQB1,HLA-DQB2,HLA-DRB1,HLA-A,HLA-C,HLA-B,HLA-E,HLA-DQA2,HLA-G,HLA-DQA1,HLA-F,HLA-DRB5,HLA-DPA1,HLA-DPB1,HLA-DRA	270	52	18224	19.4701	4.37927e-12	1.45972e-12	2.31482e-11
KEGG_PATHWAY	hsa05168:Herpes simplex infection	25	8.68056	2.3334e-14	USP7,HLA-DQB1,TNF,HLA-DRB1,HLA-DMB,DAXX,HLA-DMA,TAP2,TAP1,HLA-DRB5,HLA-DPB1,HLA-DOA,HLA-DOB,LTA,CSNK2B,HLA-A,HLA-C,HLA-B,HLA-E,HLA-DQA2,HLA-G,HLA-DQA1,HLA-F,HLA-DPA1,HLA-DRA	130	183	6879	7.22888	3.87024e-12	4.83835e-13	2.83329e-11
KEGG_PATHWAY	hsa05150:Staphylococcus aureus infection	16	5.55556	2.54242e-14	HLA-DQB1,HLA-DRB1,C4A,C4B,CFB,HLA-DMB,HLA-DMA,HLA-DQA2,HLA-DQA1,HLA-DRB5,HLA-DPA1,C2,HLA-DPB1,HLA-DOA,HLA-DOB,HLA-DRA	130	54	6879	15.6786	4.2204e-12	4.68958e-13	3.08975e-11
KEGG_PATHWAY	hsa04145:Phagosome	23	7.98611	2.98622e-14	HLA-DQB1,MSR1,HLA-DRB1,HLA-A,HLA-C,ATP6V1G2,HLA-B,HLA-DMB,HLA-E,HLA-DMA,HLA-DQA2,HLA-DQA1,HLA-G,HLA-F,TUBB,TAP2,TAP1,HLA-DRB5,HLA-DPA1,HLA-DPB1,HLA-DOA,HLA-DOB,HLA-DRA	130	150	6879	8.11369	4.95759e-12	4.95715e-13	3.62932e-11
KEGG_PATHWAY	hsa05310:Asthma	13	4.51389	7.32765e-14	HLA-DQB1,TNF,HLA-DRB1,HLA-DRB5,HLA-DPA1,HLA-DPB1,HLA-DMB,HLA-DOA,HLA-DMA,HLA-DQA2,HLA-DOB,HLA-DQA1,HLA-DRA	130	30	6879	22.93	1.21636e-11	1.10578e-12	8.90399e-11
UP_KEYWORDS	Immunity	32	11.1111	3.67095e-12	HLA-DQB1,HLA-DQB2,MICB,MICA,LST1,HLA-DRB1,HLA-DMB,HLA-DMA,TRIM5,BAG6,TAP2,TAP1,HLA-DRB5,C2,HLA-DPB1,HLA-DOA,HLA-DOB,C4A,C4B,CFB,HLA-A,HLA-C,HLA-B,HLA-E,HLA-DQA2,HLA-G,PSMB8,HLA-DQA1,HLA-F,PSMB9,HLA-DPA1,HLA-DRA	287	500	20581	4.58949	9.6546e-10	1.6091e-10	4.80693e-09
SMART	SM00921:SM00921	9	3.125	6.83724e-12	HLA-DQB1,HLA-DQB2,HLA-DRB1,HLA-A,HLA-DRB5,HLA-C,HLA-DPB1,HLA-DMB,HLA-DOB	141	15	10057	42.7957	7.79441e-10	3.8972e-10	7.77569e-09
INTERPRO	IPR000353:MHC class II,beta chain,N-terminal	9	3.125	9.17803e-12	HLA-DQB1,HLA-DQB2,HLA-DRB1,HLA-A,HLA-DRB5,HLA-C,HLA-DPB1,HLA-DMB,HLA-DOB	266	15	18559	41.8624	4.06585e-09	5.80836e-10	1.29916e-08
INTERPRO	IPR001039:MHC class I,alpha chain,alpha1/alpha2	8	2.77778	8.33254e-11	HLA-DQB1,HLA-DRB1,HLA-A,HLA-C,HLA-B,HLA-E,HLA-G,HLA-F	266	12	18559	46.5138	3.69132e-08	4.10146e-09	1.17949e-07
INTERPRO	IPR011161:MHC class I-like antigen recognition	10	3.47222	1.17396e-10	HLA-DQB1,MICB,MICA,HLA-DRB1,HLA-A,HLA-C,HLA-B,HLA-E,HLA-G,HLA-F	266	28	18559	24.9181	5.20062e-08	5.20062e-09	1.66176e-07
GOTERM_BP_DIRECT	GO:0002474~antigen processing and presentation of peptide antigen via MHC class I	10	3.47222	3.15719e-10	HLA-DQB1,TAP2,TAP1,HLA-A,HLA-C,HLA-B,HLA-E,HLA-G,TAPBP,HLA-F	249	30	16792	22.4793	3.45712e-07	4.93875e-08	5.04596e-07
KEGG_PATHWAY	hsa04672:Intestinal immune network for IgA production	12	4.16667	6.44879e-10	HLA-DQB1,HLA-DRB1,HLA-DRB5,HLA-DPA1,HLA-DPB1,HLA-DMB,HLA-DOA,HLA-DMA,HLA-DQA2,HLA-DOB,HLA-DQA1,HLA-DRA	130	47	6879	13.5103	1.0705e-07	8.92083e-09	7.83578e-07
KEGG_PATHWAY	hsa04514:Cell adhesion molecules (CAMs)	18	6.25	8.48861e-10	HLA-DQB1,HLA-DRB1,HLA-A,HLA-C,HLA-B,HLA-DMB,HLA-E,HLA-DMA,HLA-DQA2,HLA-G,HLA-DQA1,HLA-F,HLA-DRB5,HLA-DPA1,HLA-DPB1,HLA-DOA,HLA-DOB,HLA-DRA	130	142	6879	6.70758	1.40911e-07	1.08393e-08	1.03143e-06
UP_KEYWORDS	MHC I	7	2.43056	1.36972e-09	HLA-DQB1,HLA-A,HLA-C,HLA-B,HLA-E,HLA-G,HLA-F	287	10	20581	50.1976	3.60236e-07	3.60236e-08	1.79358e-06
KEGG_PATHWAY	hsa05145:Toxoplasmosis	16	5.55556	1.43134e-09	HLA-DQB1,TNF,HLA-DRB1,HSPA1A,HSPA1B,HLA-DMB,HLA-DQA2,HLA-DMA,HLA-DQA1,HSPA1L,HLA-DRB5,HLA-DPA1,HLA-DPB1,HLA-DOA,HLA-DOB,HLA-DRA	130	110	6879	7.69678	2.37602e-07	1.69716e-08	1.73919e-06
KEGG_PATHWAY	hsa05321:Inflammatory bowel disease (IBD)	13	4.51389	1.62156e-09	HLA-DQB1,TNF,HLA-DRB1,HLA-DRB5,HLA-DPA1,HLA-DPB1,HLA-DMB,HLA-DOA,HLA-DMA,HLA-DQA2,HLA-DOB,HLA-DQA1,HLA-DRA	130	64	6879	10.7484	2.69178e-07	1.79452e-08	1.97032e-06
SMART	SM00920:SM00920	6	2.08333	2.88825e-09	HLA-DPA1,HLA-DOA,HLA-DMA,HLA-DQA2,HLA-DQA1,HLA-DRA	141	6	10057	71.3262	3.2926e-07	1.09753e-07	3.2847e-06
INTERPRO	IPR001003:MHC class II,alpha chain,N-terminal	6	2.08333	3.39046e-09	HLA-DPA1,HLA-DOA,HLA-DMA,HLA-DQA2,HLA-DQA1,HLA-DRA	266	6	18559	69.7707	1.50197e-06	1.25164e-07	4.79926e-06
GOTERM_BP_DIRECT	GO:0006955~immune response	26	9.02778	3.69806e-09	HLA-DQB1,HLA-DQB2,TNF,LST1,HLA-DRB1,HLA-DMB,HLA-DMA,TAPBP,HLA-DRB5,HLA-DPB1,HLA-DOA,DEFB1,HLA-DOB,LTA,HLA-A,HLA-C,HLA-B,HLA-E,HLA-DQA2,TRIM22,HLA-DQA1,NCR3,HLA-F,DEFA1,HLA-DPA1,HLA-DRA	249	421	16792	4.1648	4.04937e-06	5.06172e-07	5.91039e-06
GOTERM_CC_DIRECT	GO:0042612~MHC class I protein complex	7	2.43056	4.24856e-09	HLA-DQB1,HLA-A,HLA-C,HLA-B,HLA-E,HLA-G,HLA-F	270	11	18224	42.9522	1.0409e-06	2.60224e-07	5.50174e-06
KEGG_PATHWAY	hsa05140:Leishmaniasis	13	4.51389	5.65615e-09	HLA-DQB1,TNF,HLA-DRB1,HLA-DRB5,HLA-DPA1,HLA-DPB1,HLA-DMB,HLA-DOA,HLA-DMA,HLA-DQA2,HLA-DOB,HLA-DQA1,HLA-DRA	130	71	6879	9.68873	9.38921e-07	5.86826e-08	6.87266e-06
KEGG_PATHWAY	hsa05323:Rheumatoid arthritis	14	4.86111	7.02534e-09	HLA-DQB1,TNF,HLA-DRB1,ATP6V1G2,HLA-DMB,HLA-DQA2,HLA-DMA,HLA-DQA1,HLA-DRB5,HLA-DPA1,HLA-DPB1,HLA-DOA,HLA-DOB,HLA-DRA	130	88	6879	8.41836	1.16621e-06	6.86004e-08	8.53633e-06
GOTERM_BP_DIRECT	GO:0019886~antigen processing and presentation of exogenous peptide antigen via MHC class II	13	4.51389	1.05358e-08	HLA-DQB1,HLA-DQB2,HLA-DRB1,HLA-DMB,HLA-DQA2,HLA-DMA,HLA-DQA1,HLA-DRB5,HLA-DPA1,HLA-DPB1,HLA-DOA,HLA-DOB,HLA-DRA	249	92	16792	9.52925	1.15366e-05	1.28185e-06	1.68387e-05
INTERPRO	IPR010579:MHC class I,alpha chain,C-terminal	6	2.08333	1.17281e-08	HLA-DQB1,HLA-A,HLA-C,HLA-B,HLA-E,HLA-F	266	7	18559	59.8034	5.19552e-06	3.99656e-07	1.66013e-05
KEGG_PATHWAY	hsa05322:Systemic lupus erythematosus	16	5.55556	2.27741e-08	HLA-DQB1,TNF,HLA-DRB1,C4A,C4B,HLA-DMB,HLA-DMA,HLA-DQA2,HLA-DQA1,HLA-DRB5,HLA-DPA1,C2,HLA-DPB1,HLA-DOA,HLA-DOB,HLA-DRA	130	134	6879	6.31825	3.78049e-06	2.10027e-07	2.76722e-05
UP_SEQ_FEATURE	region of interest:Beta-1	6	2.08333	2.57277e-08	HLA-DQB1,HLA-DRB1,HLA-DRB5,HLA-DPB1,HLA-DMB,HLA-DOB	277	8	20063	54.3222	2.25887e-05	2.50988e-06	3.99746e-05
UP_SEQ_FEATURE	region of interest:Beta-2	6	2.08333	2.57277e-08	HLA-DQB1,HLA-DRB1,HLA-DRB5,HLA-DPB1,HLA-DMB,HLA-DOB	277	8	20063	54.3222	2.25887e-05	2.50988e-06	3.99746e-05
KEGG_PATHWAY	hsa05169:Epstein-Barr virus infection	15	5.20833	5.02939e-08	USP7,HLA-DQB1,HLA-DRB1,HLA-A,HLA-C,HLA-B,HLA-E,HLA-DQA2,HLA-G,HLA-DQA1,HLA-F,HLA-DRB5,HLA-DPA1,HLA-DPB1,HLA-DRA	130	122	6879	6.50599	8.34874e-06	4.39409e-07	6.11109e-05
GOTERM_CC_DIRECT	GO:0030658~transport vesicle membrane	9	3.125	6.76899e-08	HLA-DQB1,HLA-DQB2,HLA-DRB1,HLA-DRB5,HLA-DPA1,HLA-DPB1,HLA-DQA2,HLA-DQA1,HLA-DRA	270	38	18224	15.986	1.65839e-05	2.764e-06	8.76561e-05
GOTERM_BP_DIRECT	GO:0002480~antigen processing and presentation of exogenous peptide antigen via MHC class I,TAP-independent	6	2.08333	8.1037e-08	HLA-A,HLA-C,HLA-B,HLA-E,HLA-G,HLA-F	249	9	16792	44.9585	8.87316e-05	8.87351e-06	0.000129517
UP_SEQ_FEATURE	region of interest:Alpha-3	6	2.08333	1.13185e-07	HLA-A,HLA-C,HLA-B,HLA-E,HLA-G,HLA-F	277	10	20063	43.4578	9.93714e-05	8.28132e-06	0.000175862
KEGG_PATHWAY	hsa05164:Influenza A	17	5.90278	1.24879e-07	HLA-DQB1,TNF,HLA-DRB1,DDX39B,HSPA1A,HSPA1B,HLA-DMB,HLA-DMA,HLA-DQA2,HLA-DQA1,HSPA1L,HLA-DRB5,HLA-DPA1,HLA-DPB1,HLA-DOA,HLA-DOB,HLA-DRA	130	174	6879	5.16989	2.07297e-05	1.03649e-06	0.000151737
GOTERM_CC_DIRECT	GO:0030669~clathrin-coated endocytic vesicle membrane	9	3.125	1.27282e-07	HLA-DQB1,HLA-DQB2,HLA-DRB1,HLA-DRB5,HLA-DPA1,HLA-DPB1,HLA-DQA2,HLA-DQA1,HLA-DRA	270	41	18224	14.8163	3.11837e-05	4.45487e-06	0.000164826
KEGG_PATHWAY	hsa05166:HTLV-I infection	20	6.94444	2.07176e-07	HLA-DQB1,TNF,HLA-DRB1,HLA-A,HLA-C,HLA-B,HLA-DMB,HLA-E,HLA-DMA,HLA-DQA2,HLA-DQA1,HLA-G,HLA-F,HLA-DRB5,HLA-DPA1,HLA-DPB1,HLA-DOA,HLA-DOB,LTA,HLA-DRA	130	254	6879	4.16657	3.43906e-05	1.63768e-06	0.000251735
GOTERM_CC_DIRECT	GO:0030666~endocytic vesicle membrane	10	3.47222	5.16619e-07	HLA-DQB1,HLA-DQB2,MSR1,HLA-DRB1,HLA-DRB5,HLA-DPA1,HLA-DPB1,HLA-DQA2,HLA-DQA1,HLA-DRA	270	66	18224	10.2267	0.000126564	1.40634e-05	0.000669002
INTERPRO	IPR007110:Immunoglobulin-like domain	30	10.4167	2.04173e-06	LY6G6D,HLA-DQB1,HLA-DQB2,MICB,LY6G6F,MICA,HLA-DRB1,HLA-DMB,HLA-DMA,MOG,TAPBP,MYOM2,HLA-DRB5,HLA-DPB1,HLA-DOA,HLA-DOB,HLA-A,BTNL2,HLA-C,HLA-B,HLA-E,AGER,HLA-DQA2,HLA-G,HLA-DQA1,HLA-F,NCR3,PDGFRL,HLA-DPA1,HLA-DRA	266	771	18559	2.71481	0.000904076	4.52232e-05	0.00289006
GOTERM_MF_DIRECT	GO:0023026~MHC class II protein complex binding	6	2.08333	2.46603e-06	HLA-DRB1,HLA-DMB,HLA-DOA,HLA-DMA,HLA-DOB,HLA-DRA	248	16	16881	25.5257	0.000808531	0.000161759	0.00334012
GOTERM_CC_DIRECT	GO:0032588~trans-Golgi network membrane	10	3.47222	3.68726e-06	HLA-DQB1,HLA-DQB2,HLA-DRB1,VPS52,HLA-DRB5,HLA-DPA1,HLA-DPB1,HLA-DQA2,HLA-DQA1,HLA-DRA	270	83	18224	8.13208	0.000902971	9.03338e-05	0.00477476
UP_KEYWORDS	Lysosome	16	5.55556	4.49572e-06	HLA-DQB1,HLA-DQB2,HLA-DRB1,PPT2,HLA-DMB,HLA-DMA,HLA-DQA2,ASAH1,HLA-DQA1,HLA-DRB5,HLA-DPA1,NEU1,HLA-DPB1,HLA-DOA,HLA-DOB,HLA-DRA	287	263	20581	4.36263	0.00118168	7.88219e-05	0.00588676
BBID	70.Signal_peptides_(MHC)_class_I_molecules	4	1.38889	1.43798e-05	HLA-A,HLA-C,HLA-B,HLA-E	8	4	388	48.5	0.000301932	0.000301932	0.0111026
GOTERM_CC_DIRECT	GO:0005765~lysosomal membrane	16	5.55556	1.47197e-05	HLA-DQB1,HLA-DQB2,HLA-DRB1,FLOT1,TLDC1,HLA-DMB,HLA-DMA,HLA-DQA2,HLA-DQA1,HLA-DRB5,NEU1,HLA-DPA1,HLA-DPB1,HLA-DOA,HLA-DOB,HLA-DRA	270	274	18224	3.94139	0.00359987	0.000327797	0.0190599
GOTERM_BP_DIRECT	GO:0031295~T cell costimulation	9	3.125	1.94425e-05	HLA-DQB1,HLA-DQB2,HLA-DRB1,HLA-DRB5,HLA-DPA1,HLA-DPB1,HLA-DQA2,HLA-DQA1,HLA-DRA	249	78	16792	7.78128	0.0210647	0.00193356	0.0310693
GOTERM_BP_DIRECT	GO:0002503~peptide antigen assembly with MHC class II protein complex	4	1.38889	3.11386e-05	HLA-DRB1,HLA-DMB,HLA-DMA,HLA-DRA	249	5	16792	53.9502	0.0335225	0.0028374	0.0497554
GOTERM_BP_DIRECT	GO:0002479~antigen processing and presentation of exogenous peptide antigen via MHC class I,TAP-dependent	8	2.77778	3.85204e-05	HLA-A,HLA-C,HLA-B,HLA-E,PSMB8,HLA-G,PSMB9,HLA-F	249	63	16792	8.56352	0.0413034	0.00323941	0.0615471
INTERPRO	IPR013783:Immunoglobulin-like fold	31	10.7639	4.10319e-05	LY6G6D,HLA-DQB1,HLA-DQB2,MICB,LY6G6F,MICA,HLA-DRB1,HLA-DMB,HLA-DMA,MOG,TAPBP,MYOM2,HLA-DRB5,HLA-DPB1,HLA-DOA,HLA-DOB,TNXB,HLA-A,BTNL2,HLA-C,HLA-B,HLA-E,AGER,HLA-DQA2,HLA-G,HLA-DQA1,HLA-F,NCR3,PDGFRL,HLA-DPA1,HLA-DRA	266	951	18559	2.27433	0.0180133	0.000726836	0.0580657
GOTERM_BP_DIRECT	GO:0050852~T cell receptor signaling pathway	11	3.81944	7.05511e-05	HLA-DQB1,HLA-DQB2,HLA-DRB1,HLA-DRB5,HLA-DPA1,HLA-DPB1,HLA-DQA2,PSMB8,HLA-DQA1,PSMB9,HLA-DRA	249	148	16792	5.01227	0.0743473	0.00453417	0.112698
KEGG_PATHWAY	hsa05152:Tuberculosis	13	4.51389	0.000110459	HLA-DQB1,TNF,HLA-DRB1,HLA-DRB5,HLA-DPA1,HLA-DPB1,HLA-DMB,HLA-DOA,HLA-DMA,HLA-DQA2,HLA-DOB,HLA-DQA1,HLA-DRA	130	177	6879	3.88644	0.0181702	0.000833166	0.134134
GOTERM_BP_DIRECT	GO:0060337~type I interferon signaling pathway	7	2.43056	0.000357862	HLA-A,HLA-C,HLA-B,HLA-E,PSMB8,HLA-G,HLA-F	249	64	16792	7.376	0.324248	0.0194057	0.57042
UP_KEYWORDS	Endosome	18	6.25	0.000435713	HLA-DQB1,KIFC1,HLA-DQB2,HLA-DRB1,FLOT1,VPS52,VPS37A,HLA-DMB,HLA-DMA,HLA-DQA2,HLA-DQA1,HLA-DRB5,USP10,HLA-DPA1,HLA-DPB1,HLA-DOA,HLA-DOB,HLA-DRA	287	481	20581	2.68356	0.108293	0.00571448	0.569044
GOTERM_CC_DIRECT	GO:0000139~Golgi membrane	21	7.29167	0.000525051	HLA-DQB1,HLA-DQB2,LST1,HLA-DRB1,B3GALT4,HLA-A,HLA-C,HLA-B,HLA-E,HLA-DQA2,HLA-DQA1,HLA-G,TAPBP,HLA-F,ATP2C2,NOTCH4,HLA-DRB5,HLA-DPA1,HLA-DPB1,MBTPS1,HLA-DRA	270	591	18224	2.39835	0.120737	0.0091487	0.677794
UP_SEQ_FEATURE	chain:MHC class I antigen	3	1.04167	0.000560558	HLA-A,HLA-C,HLA-B	277	3	20063	72.4296	0.388786	0.0255781	0.867432
GOTERM_MF_DIRECT	GO:0046977~TAP binding	3	1.04167	0.000633519	HLA-A,HLA-C,HLA-B	248	3	16881	68.0685	0.187679	0.0256479	0.854683
GOTERM_BP_DIRECT	GO:0002486~antigen processing and presentation of endogenous peptide antigen via MHC class I via ER pathway,TAP-independent	3	1.04167	0.000645399	HLA-A,HLA-C,HLA-B	249	3	16792	67.4378	0.506849	0.0316228	1.02653
GOTERM_CC_DIRECT	GO:0010008~endosome membrane	10	3.47222	0.0017502	HLA-DQB1,HLA-DQB2,VPS52,VPS37A,HLA-DPA1,HLA-DPB1,HLA-DOA,HLA-DQA2,HLA-DOB,HLA-DQA1	270	185	18224	3.64845	0.348954	0.0264669	2.2429
GOTERM_CC_DIRECT	GO:0030670~phagocytic vesicle membrane	6	2.08333	0.00176433	HLA-A,HLA-C,HLA-B,HLA-E,HLA-G,HLA-F	270	59	18224	6.86403	0.351208	0.0251285	2.26082
GOTERM_BP_DIRECT	GO:0002381~immunoglobulin production involved in immunoglobulin mediated immune response	3	1.04167	0.00210958	HLA-DQB1,HLA-DRB1,HLA-DRB5	249	5	16792	40.4627	0.90098	0.0820805	3.31886
GOTERM_BP_DIRECT	GO:0042270~protection from natural killer cell mediated cytotoxicity	3	1.04167	0.00210958	HLA-A,HLA-B,HLA-E	249	5	16792	40.4627	0.90098	0.0820805	3.31886
GOTERM_BP_DIRECT	GO:0002455~humoral immune response mediated by circulating immunoglobulin	3	1.04167	0.00434436	HLA-DQB1,HLA-DRB1,HLA-DRB5	249	7	16792	28.9019	0.991498	0.151593	6.72188
KEGG_PATHWAY	hsa05203:Viral carcinogenesis	11	3.81944	0.0049923	USP7,BAK1,MRPS18B,ATF6B,HLA-A,GTF2H4,HLA-C,HLA-B,HLA-E,HLA-G,HLA-F	130	205	6879	2.83936	0.564299	0.0340243	5.90001
GOTERM_BP_DIRECT	GO:0050776~regulation of immune response	9	3.125	0.00506296	MICB,MICA,HLA-A,HLA-C,HLA-B,HLA-E,HLA-G,NCR3,HLA-F	249	178	16792	3.40977	0.996144	0.159441	7.79206
GOTERM_MF_DIRECT	GO:0005102~receptor binding	13	4.51389	0.0059552	MLN,CSNK2B,HLA-A,HSPA1A,HSPA1B,HLA-B,HLA-E,HLA-G,HLA-F,NCR3,MLYCD,ANGPT2,LTA	248	353	16881	2.50677	0.859021	0.150631	7.77166
KEGG_PATHWAY	hsa04144:Endocytosis	11	3.81944	0.0147916	HSPA1L,HLA-A,PSD3,VPS37A,HLA-C,HSPA1A,HSPA1B,HLA-B,HLA-E,HLA-G,HLA-F	130	241	6879	2.41523	0.915732	0.0942122	16.5625
GOTERM_BP_DIRECT	GO:0001916~positive regulation of T cell mediated cytotoxicity	3	1.04167	0.0152214	HLA-A,HLA-B,HLA-E	249	13	16792	15.5626	1	0.372834	21.7409
GOTERM_CC_DIRECT	GO:0031902~late endosome membrane	6	2.08333	0.0169773	HLA-DRB1,VPS37A,HLA-DRB5,HLA-DMB,HLA-DMA,HLA-DRA	270	101	18224	4.00968	0.984932	0.198121	19.8875
UP_KEYWORDS	Golgi apparatus	20	6.94444	0.0191366	HLA-DQB1,HLA-DQB2,LST1,HLA-DRB1,B3GALT4,C6ORF25,VPS52,HLA-DQA2,HLA-DQA1,NAGPA,SLC39A7,SFTA2,HLA-DRB5,HLA-DPA1,HLA-DPB1,MBTPS1,GGNBP1,MTUS1,WWOX,HLA-DRA	287	812	20581	1.76628	0.993791	0.198239	22.3543
UP_KEYWORDS	Endoplasmic reticulum	24	8.33333	0.0250813	HLA-DQB1,HLA-DQB2,TUSC3,HLA-DRB1,CYP21A2,ALG1,C6ORF25,ITPR3,HLA-DQA2,HLA-DQA1,TAPBP,AGPAT5,RNF5,TAP2,TAP1,ATF6B,SLC39A7,HLA-DRB5,HLA-DPA1,HLA-DPB1,CLN8,MBTPS1,AGPAT1,HLA-DRA	287	1067	20581	1.61299	0.998745	0.234496	28.2955
GOTERM_CC_DIRECT	GO:0031901~early endosome membrane	6	2.08333	0.0288422	HLA-A,HLA-C,HLA-B,HLA-E,HLA-G,HLA-F	270	116	18224	3.49119	0.999231	0.301285	31.5446
GOTERM_CC_DIRECT	GO:0009986~cell surface	14	4.86111	0.0596275	MICB,TNF,MICA,HLA-DRB1,HLA-A,HLA-C,HLA-B,HLA-E,HLA-DMA,HLA-F,NOTCH4,HLA-DPA1,HLA-DPB1,HLA-DRA	270	542	18224	1.74345	1	0.495736	54.8931
GOTERM_MF_DIRECT	GO:0003823~antigen binding	5	1.73611	0.0645624	MICB,MICA,HLA-C,HLA-B,HLA-G	248	103	16881	3.3043	1	0.724097	59.5048
Annotation Cluster 3	Enrichment Score: 4.287136220287904
Category	Term	Count	%	PValue	Genes	List Total	Pop Hits	Pop Total	Fold Enrichment	Bonferroni	Benjamini	FDR
INTERPRO	IPR003879:Butyrophylin-like	13	4.51389	4.0239e-10	TRIML2,RNF39,TRIM26,TRIM15,TRIM10,TRIM6-TRIM34,TRIM22,TRIML1,TRIM5,TRIM34,TRIM6,TRIM39-RPP21,TRIM39	266	72	18559	12.5975	1.78259e-07	1.62054e-08	5.69591e-07
INTERPRO	IPR001870:B30.2/SPRY domain	13	4.51389	1.72092e-08	TRIML2,RNF39,TRIM26,TRIM15,TRIM10,TRIM6-TRIM34,TRIM22,TRIML1,TRIM5,TRIM34,TRIM6,TRIM39-RPP21,TRIM39	266	99	18559	9.16181	7.62366e-06	5.44549e-07	2.436e-05
INTERPRO	IPR000315:Zinc finger,B-box	12	4.16667	2.33786e-08	TRIM5,TRIM34,TRIM6,TRIM31,TRIM40,TRIM26,TRIM15,TRIM6-TRIM34,TRIM10,TRIM22,TRIM39-RPP21,TRIM39	266	82	18559	10.2103	1.03567e-05	6.90449e-07	3.30929e-05
UP_SEQ_FEATURE	zinc finger region:B box-type	11	3.81944	2.9711e-08	TRIM5,TRIM34,TRIM6,TRIM31,TRIM40,TRIM26,TRIM15,TRIM6-TRIM34,TRIM10,TRIM22,TRIM39	277	68	20063	11.7166	2.60859e-05	2.60862e-06	4.61638e-05
SMART	SM00449:SPRY	12	4.16667	5.26477e-08	TRIML2,TRIM5,TRIM34,RNF39,TRIM6,TRIM26,TRIM15,TRIM6-TRIM34,TRIM10,TRIM22,TRIM39,TRIML1	141	92	10057	9.30342	6.00182e-06	1.50046e-06	5.98743e-05
SMART	SM00336:BBOX	11	3.81944	6.65716e-08	TRIM5,TRIM34,TRIM6,TRIM31,TRIM26,TRIM15,TRIM6-TRIM34,TRIM10,TRIM22,TRIM39-RPP21,TRIM39	141	74	10057	10.6025	7.58913e-06	1.51783e-06	7.57094e-05
UP_SEQ_FEATURE	domain:B30.2/SPRY	12	4.16667	9.56082e-08	TRIML2,TRIM5,TRIM34,RNF39,TRIM6,TRIM26,TRIM15,TRIM6-TRIM34,TRIM10,TRIM22,TRIM39,TRIML1	277	97	20063	8.96036	8.39405e-05	7.63125e-06	0.000148552
INTERPRO	IPR003877:SPla/RYanodine receptor SPRY	12	4.16667	9.91117e-08	TRIML2,TRIM5,TRIM34,RNF39,TRIM6,TRIM26,TRIM15,TRIM6-TRIM34,TRIM10,TRIM22,TRIM39,TRIML1	266	94	18559	8.90689	4.39055e-05	2.74415e-06	0.000140294
INTERPRO	IPR017907:Zinc finger,RING-type,conserved site	15	5.20833	1.47832e-07	RNF39,RING1,TRIM40,TRIM15,TRIM10,TRIM6-TRIM34,TRIM22,TRIML1,TRIM5,RNF5,TRIM34,TRIM6,TRIM31,TRIM39-RPP21,TRIM39	266	169	18559	6.19266	6.54874e-05	3.85232e-06	0.000209259
SMART	SM00589:PRY	9	3.125	3.21605e-07	TRIML2,RNF39,TRIM6,TRIM26,TRIM15,TRIM10,TRIM39-RPP21,TRIM39,TRIML1	141	49	10057	13.1007	3.66624e-05	6.11049e-06	0.00036575
INTERPRO	IPR006574:SPRY-associated	9	3.125	4.96871e-07	TRIML2,RNF39,TRIM6,TRIM26,TRIM15,TRIM10,TRIM39-RPP21,TRIM39,TRIML1	266	50	18559	12.5587	0.00022009	1.15849e-05	0.000703329
SMART	SM00184:RING	16	5.55556	1.4206e-06	RNF39,RING1,TRIM40,TRIM26,TRIM15,TRIM10,TRIM6-TRIM34,TRIM22,TRIML1,TRIM5,RNF5,TRIM34,TRIM6,TRIM31,TRIM39-RPP21,TRIM39	141	244	10057	4.67713	0.000161936	2.31353e-05	0.00161559
UP_SEQ_FEATURE	zinc finger region:RING-type	15	5.20833	3.9338e-06	RNF39,RING1,TRIM40,TRIM26,TRIM15,TRIM10,TRIM6-TRIM34,TRIM22,TRIML1,TRIM5,RNF5,TRIM34,TRIM6,TRIM31,TRIM39	277	230	20063	4.72367	0.00344792	0.000246675	0.006112
INTERPRO	IPR001841:Zinc finger,RING-type	16	5.55556	2.37302e-05	RNF39,RING1,TRIM40,TRIM26,TRIM15,TRIM10,TRIM6-TRIM34,TRIM22,TRIML1,TRIM5,RNF5,TRIM34,TRIM6,TRIM31,TRIM39-RPP21,TRIM39	266	295	18559	3.78417	0.0104575	0.000500475	0.0335853
INTERPRO	IPR013320:Concanavalin A-like lectin/glucanase,subgroup	14	4.86111	3.05941e-05	TRIML2,RNF39,TRIM26,TRIM15,TRIM10,TRIM6-TRIM34,TRIM22,TRIML1,TRIM5,TRIM34,TRIM6,COL11A2,TRIM39-RPP21,TRIM39	266	232	18559	4.2103	0.013462	0.000589104	0.0432978
INTERPRO	IPR013083:Zinc finger,RING/FYVE/PHD-type	18	6.25	0.000293913	RNF39,RING1,TRIM40,TRIM26,TRIM15,TRIM10,TRIM6-TRIM34,TRIM22,TRIML1,TRIM5,PHF1,TRIM34,RNF5,TRIM6,TRIM31,TCF19,TRIM39-RPP21,TRIM39	266	453	18559	2.77234	0.1221	0.00464002	0.415237
GOTERM_BP_DIRECT	GO:0046597~negative regulation of viral entry into host cell	4	1.38889	0.00220397	TRIM5,TRIM31,TRIM26,TRIM10	249	18	16792	14.9862	0.910723	0.0826682	3.46491
GOTERM_BP_DIRECT	GO:0051091~positive regulation of sequence-specific DNA binding transcription factor activity	7	2.43056	0.0046576	TRIM5,TNF,TRIM34,TRIM31,TRIM26,TRIM15,TRIM22	249	105	16792	4.49585	0.993976	0.156672	7.18979
UP_KEYWORDS	Ligase	11	3.81944	0.0239328	TRIML2,TRIM5,VARS2,RNF5,TRIM6,TRIM31,RING1,VARS,TRIM22,TRIM39,TRIML1	287	347	20581	2.27325	0.998289	0.233141	27.1815
GOTERM_MF_DIRECT	GO:0016874~ligase activity	9	3.125	0.0452378	TRIML2,TRIM5,RNF5,TRIM6,TRIM31,RING1,TRIM22,TRIM39,TRIML1	248	270	16881	2.26895	1	0.636608	46.5822
GOTERM_MF_DIRECT	GO:0008270~zinc ion binding	24	8.33333	0.0904726	ZDHHC2,RXRB,RNF39,RING1,MMP26,TRIM40,TRIM26,ZNRD1,TRIM15,EHMT2,TRIM6-TRIM34,TRIM10,TRIM22,TRIML1,TRIM5,VAT1L,PHF1,TRIM34,RNF5,TRIM6,TRIM31,TCF19,TRIM39-RPP21,TRIM39	248	1169	16881	1.39747	1	0.75679	72.3197
UP_KEYWORDS	Ubl conjugation pathway	14	4.86111	0.153784	TRIML2,USP7,RING1,TRIM40,TRIM22,TRIML1,TRIM5,KLHL36,RNF5,TRIM31,TRIM6,UBD,USP10,TRIM39	287	680	20581	1.4764	1	0.704735	88.7694
GOTERM_BP_DIRECT	GO:0016567~protein ubiquitination	9	3.125	0.164854	TRIML2,KLHL36,RNF5,TRIM31,UBD,TRIM22,KBTBD11,TRIM39,TRIML1	249	359	16792	1.69064	1	0.972308	94.3821
UP_KEYWORDS	Zinc-finger	26	9.02778	0.509693	RNF39,ZBTB9,ZBTB12,ZNRD1,TRIM15,TRIM10,TRIM6-TRIM34,TRIML1,TRIM5,PRR3,TRIM6,ZBTB22,RXRB,ZFP57,RING1,TRIM26,TRIM40,PPP1R10,TRIM22,PHF1,RNF5,TRIM34,TRIM31,TCF19,TRIM39-RPP21,TRIM39	287	1781	20581	1.04687	1	0.972805	99.9912
UP_KEYWORDS	Zinc	32	11.1111	0.647521	RNF39,ZBTB9,ZBTB12,MMP26,ZNRD1,TRIM15,TRIM6-TRIM34,TRIM10,TRIML1,BAK1,TRIM5,PRR3,TRIM6,SLC39A7,ZBTB22,RPP21,ZFP57,RXRB,CSNK2B,RING1,PPP1R10,TRIM40,TRIM26,EHMT2,TRIM22,PHF1,TRIM34,RNF5,TRIM31,TCF19,TRIM39-RPP21,TRIM39	287	2348	20581	0.977319	1	0.984318	99.9999
UP_KEYWORDS	Metal-binding	49	17.0139	0.680216	AIF1,RNF39,MMP26,CNOT7,TRIM5,BAK1,TRIM6,COL11A2,DXO,ANGPT2,ZBTB22,RPP21,RXRB,RING1,TRIM40,DDR1,ATP2C2,TRIM34,TRIM31,ABAT,HBG1,HBG2,TRIM39,HLA-DQB1,ZBTB9,ZBTB12,ZNRD1,TRIM15,TRIM10,TRIM6-TRIM34,NECAB2,TRIML1,PRR3,C2,HBB,HBD,CYP21A2,ZFP57,CSNK2B,TRIM26,PPP1R10,EHMT2,TRIM22,CDH13,PHF1,RNF5,TCF19,HBE1,TRIM39-RPP21	287	3640	20581	0.965338	1	0.988614	100
GOTERM_CC_DIRECT	GO:0005622~intracellular	19	6.59722	0.686295	TNXB,ZFP57,TRIM40,TRIM26,SEC14L5,TRIM15,TRIM6-TRIM34,COTL1,TRIM22,RGL2,GRM4,TRIM5,TRIM6,TRIM31,ATF6B,USP10,HLA-DOB,TRIM39-RPP21,TRIM39	270	1332	18224	0.962785	1	0.996186	100
Annotation Cluster 4	Enrichment Score: 3.4186819643703745
Category	Term	Count	%	PValue	Genes	List Total	Pop Hits	Pop Total	Fold Enrichment	Bonferroni	Benjamini	FDR
INTERPRO	IPR002337:Haemoglobin,beta	5	1.73611	2.00948e-07	HBG1,HBG2,HBE1,HBB,HBD	266	5	18559	69.7707	8.90161e-05	4.94555e-06	0.000284446
GOTERM_CC_DIRECT	GO:0005833~hemoglobin complex	5	1.73611	2.09341e-05	HBG1,HBG2,HBE1,HBB,HBD	270	12	18224	28.1235	0.00511578	0.000427318	0.0271056
UP_SEQ_FEATURE	metal ion-binding site:Iron (heme distal ligand)	5	1.73611	2.2722e-05	HBG1,HBG2,HBE1,HBB,HBD	277	13	20063	27.8575	0.0197525	0.00124611	0.0352987
UP_KEYWORDS	Oxygen transport	5	1.73611	2.36519e-05	HBG1,HBG2,HBE1,HBB,HBD	287	13	20581	27.5811	0.00620122	0.000388707	0.0309666
INTERPRO	IPR009050:Globin-like	5	1.73611	2.6253e-05	HBG1,HBG2,HBE1,HBB,HBD	266	13	18559	26.8349	0.0115628	0.000528507	0.0371552
INTERPRO	IPR000971:Globin	5	1.73611	2.6253e-05	HBG1,HBG2,HBE1,HBB,HBD	266	13	18559	26.8349	0.0115628	0.000528507	0.0371552
INTERPRO	IPR012292:Globin,structural domain	5	1.73611	3.63422e-05	HBG1,HBG2,HBE1,HBB,HBD	266	14	18559	24.9181	0.015971	0.000670603	0.0514307
GOTERM_MF_DIRECT	GO:0005344~oxygen transporter activity	5	1.73611	3.98996e-05	HBG1,HBG2,HBE1,HBB,HBD	248	14	16881	24.3102	0.0130021	0.00186787	0.0540294
GOTERM_BP_DIRECT	GO:0015671~oxygen transport	5	1.73611	5.57675e-05	HBG1,HBG2,HBE1,HBB,HBD	249	15	16792	22.4793	0.0592399	0.00380942	0.0890927
UP_SEQ_FEATURE	metal ion-binding site:Iron (heme proximal ligand)	5	1.73611	5.59836e-05	HBG1,HBG2,HBE1,HBB,HBD	277	16	20063	22.6343	0.0479664	0.00272711	0.0869497
GOTERM_MF_DIRECT	GO:0019825~oxygen binding	5	1.73611	0.00487284	HBG1,HBG2,HBE1,HBB,HBD	248	47	16881	7.24133	0.798547	0.135544	6.40214
UP_KEYWORDS	Heme	6	2.08333	0.0372825	CYP21A2,HBG1,HBG2,HBE1,HBB,HBD	287	132	20581	3.25958	0.999954	0.319098	39.1969
GOTERM_MF_DIRECT	GO:0020037~heme binding	6	2.08333	0.0510014	CYP21A2,HBG1,HBG2,HBE1,HBB,HBD	248	137	16881	2.9811	1	0.658065	50.7883
GOTERM_MF_DIRECT	GO:0005506~iron ion binding	6	2.08333	0.0743986	CYP21A2,HBG1,HBG2,HBE1,HBB,HBD	248	153	16881	2.66935	1	0.755561	64.9069
GOTERM_BP_DIRECT	GO:0007596~blood coagulation	6	2.08333	0.138688	C6ORF25,HBG1,HBG2,HBE1,HBB,HBD	249	184	16792	2.19906	1	0.95425	90.8017
UP_KEYWORDS	Iron	7	2.43056	0.296611	CYP21A2,ABAT,HBG1,HBG2,HBE1,HBB,HBD	287	324	20581	1.54931	1	0.889553	99.0021
Annotation Cluster 5	Enrichment Score: 3.2555771687837245
Category	Term	Count	%	PValue	Genes	List Total	Pop Hits	Pop Total	Fold Enrichment	Bonferroni	Benjamini	FDR
PIR_SUPERFAMILY	PIRSF001875:alpha-defensin	4	1.38889	1.65628e-05	DEFA6,DEFA5,DEFA4,DEFA1	18	6	1692	62.6667	0.000248413	0.000248413	0.0115149
GOTERM_BP_DIRECT	GO:0019731~antibacterial humoral response	7	2.43056	4.30913e-05	DEFA6,DEFA5,DEFA4,HLA-A,DEFA1,HLA-E,DEFB1	249	44	16792	10.7287	0.0460901	0.00336476	0.0688481
INTERPRO	IPR002366:Defensin propeptide	4	1.38889	5.57675e-05	DEFA6,DEFA5,DEFA4,DEFA1	266	6	18559	46.5138	0.024403	0.000949767	0.0789109
INTERPRO	IPR016327:Alpha-defensin	4	1.38889	5.57675e-05	DEFA6,DEFA5,DEFA4,DEFA1	266	6	18559	46.5138	0.024403	0.000949767	0.0789109
INTERPRO	IPR006081:Mammalian defensins	4	1.38889	5.57675e-05	DEFA6,DEFA5,DEFA4,DEFA1	266	6	18559	46.5138	0.024403	0.000949767	0.0789109
SMART	SM00048:DEFSN	4	1.38889	0.000140493	DEFA6,DEFA5,DEFA4,DEFA1	141	8	10057	35.6631	0.0158898	0.00200017	0.159661
INTERPRO	IPR006080:Beta defensin/Neutrophil defensin	4	1.38889	0.000152867	DEFA6,DEFA5,DEFA4,DEFA1	266	8	18559	34.8853	0.0654828	0.0025052	0.216169
GOTERM_BP_DIRECT	GO:0050832~defense response to fungus	5	1.73611	0.000623779	DEFA6,DEFA5,DEFA4,DEFA1,COTL1	249	27	16792	12.4885	0.495028	0.0320122	0.992305
UP_KEYWORDS	Fungicide	4	1.38889	0.000684962	DEFA6,DEFA5,DEFA4,DEFA1	287	13	20581	22.0649	0.164902	0.00854455	0.893218
GOTERM_BP_DIRECT	GO:0031640~killing of cells of other organism	4	1.38889	0.00102699	DEFA6,DEFA5,DEFA4,DEFA1	249	14	16792	19.2679	0.67539	0.0440075	1.62881
UP_KEYWORDS	Defensin	5	1.73611	0.00585708	DEFA6,DEFA5,DEFA4,DEFA1,DEFB1	287	52	20581	6.89527	0.786676	0.0678156	7.40371
GOTERM_CC_DIRECT	GO:0005796~Golgi lumen	6	2.08333	0.0138941	MUC21,DEFA6,DEFA5,DEFA4,DEFA1,DEFB1	270	96	18224	4.21852	0.967545	0.173404	16.5719
UP_KEYWORDS	Antibiotic	5	1.73611	0.0435337	DEFA6,DEFA5,DEFA4,DEFA1,DEFB1	287	95	20581	3.77425	0.999992	0.332127	44.1686
UP_KEYWORDS	Antimicrobial	5	1.73611	0.0639271	DEFA6,DEFA5,DEFA4,DEFA1,DEFB1	287	108	20581	3.31994	1	0.418966	57.8969
Annotation Cluster 6	Enrichment Score: 3.1599312335573777
Category	Term	Count	%	PValue	Genes	List Total	Pop Hits	Pop Total	Fold Enrichment	Bonferroni	Benjamini	FDR
GOTERM_MF_DIRECT	GO:0046978~TAP1 binding	4	1.38889	1.22463e-05	TAP2,TAP1,TAPBP,HLA-F	248	4	16881	68.0685	0.00400877	0.000669247	0.0165861
GOTERM_BP_DIRECT	GO:0019885~antigen processing and presentation of endogenous peptide antigen via MHC class I	4	1.38889	0.000106616	TAP2,TAP1,HLA-A,TAPBP	249	7	16792	38.5359	0.110194	0.00646519	0.170263
GOTERM_MF_DIRECT	GO:0015433~peptide antigen-transporting ATPase activity	3	1.04167	0.000633519	TAP2,TAP1,TAPBP	248	3	16881	68.0685	0.187679	0.0256479	0.854683
GOTERM_CC_DIRECT	GO:0042825~TAP complex	3	1.04167	0.000644884	TAP2,TAP1,TAPBP	270	3	18224	67.4963	0.146191	0.0104812	0.831893
GOTERM_BP_DIRECT	GO:0055085~transmembrane transport	6	2.08333	0.297353	ABCF1,TUSC3,SLC44A4,TAP2,TAP1,TAPBP	249	244	16792	1.65831	1	0.997832	99.6448
Annotation Cluster 7	Enrichment Score: 2.74787386717902
Category	Term	Count	%	PValue	Genes	List Total	Pop Hits	Pop Total	Fold Enrichment	Bonferroni	Benjamini	FDR
UP_SEQ_FEATURE	zinc finger region:B box-type	11	3.81944	2.9711e-08	TRIM5,TRIM34,TRIM6,TRIM31,TRIM40,TRIM26,TRIM15,TRIM6-TRIM34,TRIM10,TRIM22,TRIM39	277	68	20063	11.7166	2.60859e-05	2.60862e-06	4.61638e-05
SMART	SM00336:BBOX	11	3.81944	6.65716e-08	TRIM5,TRIM34,TRIM6,TRIM31,TRIM26,TRIM15,TRIM6-TRIM34,TRIM10,TRIM22,TRIM39-RPP21,TRIM39	141	74	10057	10.6025	7.58913e-06	1.51783e-06	7.57094e-05
GOTERM_BP_DIRECT	GO:0070206~protein trimerization	4	1.38889	0.000250326	TRIM5,TRIM34,TRIM6,TRIM22	249	9	16792	29.9723	0.239776	0.0143249	0.399333
GOTERM_BP_DIRECT	GO:0046597~negative regulation of viral entry into host cell	4	1.38889	0.00220397	TRIM5,TRIM31,TRIM26,TRIM10	249	18	16792	14.9862	0.910723	0.0826682	3.46491
GOTERM_BP_DIRECT	GO:0051091~positive regulation of sequence-specific DNA binding transcription factor activity	7	2.43056	0.0046576	TRIM5,TNF,TRIM34,TRIM31,TRIM26,TRIM15,TRIM22	249	105	16792	4.49585	0.993976	0.156672	7.18979
INTERPRO	IPR027370:RING-type zinc-finger,LisH dimerisation motif	4	1.38889	0.0156399	TRIM5,TRIM6,TRIM6-TRIM34,TRIM22	266	37	18559	7.54278	0.999073	0.207667	19.9993
GOTERM_MF_DIRECT	GO:0030674~protein binding,bridging	4	1.38889	0.103258	TRIM5,TRIM6,COL11A2,TRIM22	248	77	16881	3.53603	1	0.788654	77.1497
UP_KEYWORDS	Antiviral defense	4	1.38889	0.218732	TRIM5,TRIM34,DEFA1,TRIM22	287	116	20581	2.47279	1	0.794717	96.053
GOTERM_BP_DIRECT	GO:0051607~defense response to virus	5	1.73611	0.230143	TRIM5,MICA,TRIM34,DEFA1,TRIM22	249	165	16792	2.04357	1	0.993425	98.4705
GOTERM_MF_DIRECT	GO:0019901~protein kinase binding	5	1.73611	0.803734	TRIM5,RPS18,TRIM6,TRIM22,DAXX	248	376	16881	0.905167	1	0.999997	100
Annotation Cluster 8	Enrichment Score: 1.5152811439288159
Category	Term	Count	%	PValue	Genes	List Total	Pop Hits	Pop Total	Fold Enrichment	Bonferroni	Benjamini	FDR
GOTERM_BP_DIRECT	GO:0051091~positive regulation of sequence-specific DNA binding transcription factor activity	7	2.43056	0.0046576	TRIM5,TNF,TRIM34,TRIM31,TRIM26,TRIM15,TRIM22	249	105	16792	4.49585	0.993976	0.156672	7.18979
GOTERM_BP_DIRECT	GO:0051092~positive regulation of NF-kappaB transcription factor activity	7	2.43056	0.0141479	TRIM5,TNF,HSPA1A,HSPA1B,TRIM15,TRIM22,AGER	249	133	16792	3.54936	1	0.35968	20.3662
GOTERM_BP_DIRECT	GO:0043123~positive regulation of I-kappaB kinase/NF-kappaB signaling	4	1.38889	0.431821	TRIM5,TNF,UBD,TRIM22	249	161	16792	1.67547	1	0.999856	99.9881
Annotation Cluster 9	Enrichment Score: 1.4140249097514481
Category	Term	Count	%	PValue	Genes	List Total	Pop Hits	Pop Total	Fold Enrichment	Bonferroni	Benjamini	FDR
UP_SEQ_FEATURE	domain:Sushi 2	4	1.38889	0.0238948	CFB,GABBR1,C2,CSMD1	277	45	20063	6.43819	1	0.654139	31.3243
UP_SEQ_FEATURE	domain:Sushi 1	4	1.38889	0.0238948	CFB,GABBR1,C2,CSMD1	277	45	20063	6.43819	1	0.654139	31.3243
SMART	SM00032:CCP	4	1.38889	0.03912	CFB,GABBR1,C2,CSMD1	141	54	10057	5.28343	0.989425	0.365505	36.4811
UP_KEYWORDS	Sushi	4	1.38889	0.0429157	CFB,GABBR1,C2,CSMD1	287	56	20581	5.1222	0.99999	0.34771	43.6943
INTERPRO	IPR000436:Sushi/SCR/CCP	4	1.38889	0.0479169	CFB,GABBR1,C2,CSMD1	266	57	18559	4.89619	1	0.472593	50.0956
UP_SEQ_FEATURE	domain:Sushi 3	3	1.04167	0.071407	CFB,C2,CSMD1	277	32	20063	6.79028	1	0.954836	68.3711
Annotation Cluster 10	Enrichment Score: 1.2804691011524556
Category	Term	Count	%	PValue	Genes	List Total	Pop Hits	Pop Total	Fold Enrichment	Bonferroni	Benjamini	FDR
SMART	SM00213:UBQ	4	1.38889	0.0217199	BAG6,UBQLNL,UBD,UBQLN3	141	43	10057	6.635	0.91819	0.242817	22.0993
INTERPRO	IPR000626:Ubiquitin	4	1.38889	0.0521598	BAG6,UBQLNL,UBD,UBQLN3	266	59	18559	4.73022	1	0.492386	53.153
UP_SEQ_FEATURE	domain:Ubiquitin-like	3	1.04167	0.127174	BAG6,UBQLNL,UBQLN3	277	45	20063	4.82864	1	0.994441	87.9175
Annotation Cluster 11	Enrichment Score: 1.2691455914454886
Category	Term	Count	%	PValue	Genes	List Total	Pop Hits	Pop Total	Fold Enrichment	Bonferroni	Benjamini	FDR
INTERPRO	IPR020837:Fibrinogen,conserved site	3	1.04167	0.0296024	TNXB,FGL1,ANGPT2	266	19	18559	11.0164	0.999998	0.340317	34.6462
SMART	SM00186:FBG	3	1.04167	0.0434862	TNXB,FGL1,ANGPT2	141	24	10057	8.91578	0.993708	0.369201	39.6873
INTERPRO	IPR014715:Fibrinogen,alpha/beta/gamma chain,C-terminal globular,subdomain 2	3	1.04167	0.0456129	TNXB,FGL1,ANGPT2	266	24	18559	8.72133	1	0.46566	48.3587
INTERPRO	IPR014716:Fibrinogen,alpha/beta/gamma chain,C-terminal globular,subdomain 1	3	1.04167	0.0720489	TNXB,FGL1,ANGPT2	266	31	18559	6.752	1	0.601546	65.3014
UP_SEQ_FEATURE	domain:Fibrinogen C-terminal	3	1.04167	0.0753455	TNXB,FGL1,ANGPT2	277	33	20063	6.58451	1	0.956119	70.3924
INTERPRO	IPR002181:Fibrinogen,alpha/beta/gamma chain,C-terminal globular domain	3	1.04167	0.076151	TNXB,FGL1,ANGPT2	266	32	18559	6.541	1	0.612616	67.4107
Annotation Cluster 12	Enrichment Score: 1.154036797437808
Category	Term	Count	%	PValue	Genes	List Total	Pop Hits	Pop Total	Fold Enrichment	Bonferroni	Benjamini	FDR
BIOCARTA	h_compPathway:Complement Pathway	4	1.38889	0.00136396	C4A,C4B,CFB,C2	20	20	1625	16.25	0.063415	0.0322268	1.29415
GOTERM_BP_DIRECT	GO:2000427~positive regulation of apoptotic cell clearance	3	1.04167	0.00434436	C4A,C4B,C2	249	7	16792	28.9019	0.991498	0.151593	6.72188
BIOCARTA	h_lectinPathway:Lectin Induced Complement Pathway	3	1.04167	0.00936002	C4A,C4B,C2	20	13	1625	18.75	0.363262	0.106715	8.58392
GOTERM_BP_DIRECT	GO:0030449~regulation of complement activation	4	1.38889	0.00962782	C4A,C4B,CFB,C2	249	30	16792	8.9917	0.999975	0.274589	14.3261
BIOCARTA	h_classicPathway:Classical Complement Pathway	3	1.04167	0.0124255	C4A,C4B,C2	20	15	1625	16.25	0.451277	0.113108	11.2482
UP_KEYWORDS	Complement pathway	3	1.04167	0.0687411	C4A,C4B,C2	287	31	20581	6.93975	1	0.433107	60.6457
GOTERM_BP_DIRECT	GO:0006956~complement activation	4	1.38889	0.137764	C4A,C4B,CFB,C2	249	87	16792	3.10059	1	0.955901	90.6428
KEGG_PATHWAY	hsa04610:Complement and coagulation cascades	4	1.38889	0.1391	C4A,C4B,CFB,C2	130	69	6879	3.06756	1	0.575712	83.7959
KEGG_PATHWAY	hsa05133:Pertussis	4	1.38889	0.165866	TNF,C4A,C4B,C2	130	75	6879	2.82215	1	0.633417	88.9603
GOTERM_BP_DIRECT	GO:0006958~complement activation,classical pathway	3	1.04167	0.431035	C4A,C4B,C2	249	99	16792	2.04357	1	0.99987	99.9878
UP_KEYWORDS	Innate immunity	5	1.73611	0.490887	TRIM5,C4A,C4B,CFB,C2	287	261	20581	1.37377	1	0.971303	99.9855
GOTERM_MF_DIRECT	GO:0004252~serine-type endopeptidase activity	5	1.73611	0.516086	C4A,C4B,CFB,C2,MBTPS1	248	255	16881	1.33468	1	0.999538	99.9946
UP_KEYWORDS	Cleavage on pair of basic residues	5	1.73611	0.585992	CDH13,MLN,C4A,C4B,CFB	287	294	20581	1.21957	1	0.981663	99.999
GOTERM_BP_DIRECT	GO:0006508~proteolysis	7	2.43056	0.751781	C4A,C4B,CFB,UBD,MMP26,C2,MBTPS1	249	500	16792	0.944129	1	1	100
Annotation Cluster 13	Enrichment Score: 1.1097219269283896
Category	Term	Count	%	PValue	Genes	List Total	Pop Hits	Pop Total	Fold Enrichment	Bonferroni	Benjamini	FDR
GOTERM_BP_DIRECT	GO:0006362~transcription elongation from RNA polymerase I promoter	3	1.04167	0.0721204	TAF1C,GTF2H4,ZNRD1	249	30	16792	6.74378	1	0.831671	69.7701
GOTERM_BP_DIRECT	GO:0006363~termination of RNA polymerase I transcription	3	1.04167	0.076367	TAF1C,GTF2H4,ZNRD1	249	31	16792	6.52623	1	0.842888	71.907
GOTERM_BP_DIRECT	GO:0006361~transcription initiation from RNA polymerase I promoter	3	1.04167	0.0850884	TAF1C,GTF2H4,ZNRD1	249	33	16792	6.1307	1	0.86293	75.8596
Annotation Cluster 14	Enrichment Score: 1.0943422318740428
Category	Term	Count	%	PValue	Genes	List Total	Pop Hits	Pop Total	Fold Enrichment	Bonferroni	Benjamini	FDR
GOTERM_MF_DIRECT	GO:0031072~heat shock protein binding	5	1.73611	0.00323674	HSPA1L,BAK1,HSPA1A,HSPA1B,DAXX	248	42	16881	8.1034	0.654711	0.100879	4.29618
INTERPRO	IPR013126:Heat shock protein 70 family	3	1.04167	0.0188682	HSPA1L,HSPA1A,HSPA1B	266	15	18559	13.9541	0.999784	0.238305	23.6342
INTERPRO	IPR018181:Heat shock protein 70,conserved site	3	1.04167	0.0188682	HSPA1L,HSPA1A,HSPA1B	266	15	18559	13.9541	0.999784	0.238305	23.6342
GOTERM_BP_DIRECT	GO:0042026~protein refolding	3	1.04167	0.0200975	HSPA1L,HSPA1A,HSPA1B	249	15	16792	13.4876	1	0.451646	27.7095
GOTERM_BP_DIRECT	GO:0031396~regulation of protein ubiquitination	3	1.04167	0.0227477	HSPA1A,HSPA1B,DAXX	249	16	16792	12.6446	1	0.48473	30.7718
KEGG_PATHWAY	hsa04915:Estrogen signaling pathway	6	2.08333	0.0378905	HSPA1L,ATF6B,GABBR1,HSPA1A,HSPA1B,ITPR3	130	99	6879	3.20699	0.998358	0.218562	37.4591
GOTERM_MF_DIRECT	GO:0051082~unfolded protein binding	5	1.73611	0.0780652	HSPA1L,PFDN6,HSPA1A,HSPA1B,TAPBP	248	110	16881	3.09402	1	0.736316	66.7437
KEGG_PATHWAY	hsa05134:Legionellosis	4	1.38889	0.080154	HSPA1L,TNF,HSPA1A,HSPA1B	130	54	6879	3.91966	0.999999	0.401705	63.7665
GOTERM_BP_DIRECT	GO:1900034~regulation of cellular response to heat	4	1.38889	0.0993679	HSPA1L,HSPA1A,HSPA1B,HSBP1	249	75	16792	3.59668	1	0.898938	81.226
KEGG_PATHWAY	hsa03040:Spliceosome	6	2.08333	0.10415	HSPA1L,DDX39B,DHX16,HSPA1A,HSPA1B,LSM2	130	133	6879	2.38716	1	0.479018	73.7203
GOTERM_MF_DIRECT	GO:0031625~ubiquitin protein ligase binding	8	2.77778	0.12859	HSPA1L,USP7,TUBB,BAG6,POU5F1,HSPA1A,HSPA1B,DAXX	248	287	16881	1.89738	1	0.847581	84.5001
GOTERM_BP_DIRECT	GO:0050821~protein stabilization	5	1.73611	0.142338	USP7,BAG6,HSPA1A,HSPA1B,FKBPL	249	136	16792	2.47933	1	0.955558	91.4054
UP_KEYWORDS	Chaperone	6	2.08333	0.149206	BAG6,PFDN6,HSPA1A,HSPA1B,COTL1,DAXX	287	201	20581	2.14062	1	0.703052	87.9473
UP_KEYWORDS	Stress response	3	1.04167	0.405844	HSPA1L,HSPA1A,HSPA1B	287	100	20581	2.15132	1	0.952294	99.8905
KEGG_PATHWAY	hsa05162:Measles	4	1.38889	0.457078	HSPA1L,CSNK2B,HSPA1A,HSPA1B	130	133	6879	1.59144	1	0.944805	99.9402
GOTERM_MF_DIRECT	GO:0019899~enzyme binding	6	2.08333	0.539448	CUTA,HSPA1A,HSPA1B,COTL1,DAXX,WWOX	248	333	16881	1.22646	1	0.999646	99.9973
KEGG_PATHWAY	hsa04010:MAPK signaling pathway	5	1.73611	0.704852	HSPA1L,TNF,HSPA1A,HSPA1B,DAXX	130	253	6879	1.04576	1	0.99445	100
Annotation Cluster 15	Enrichment Score: 1.0637347373646284
Category	Term	Count	%	PValue	Genes	List Total	Pop Hits	Pop Total	Fold Enrichment	Bonferroni	Benjamini	FDR
GOTERM_BP_DIRECT	GO:0051092~positive regulation of NF-kappaB transcription factor activity	7	2.43056	0.0141479	TRIM5,TNF,HSPA1A,HSPA1B,TRIM15,TRIM22,AGER	249	133	16792	3.54936	1	0.35968	20.3662
BBID	114.Genomic_reformatting_Brain_Ischemia	3	1.04167	0.0142251	TNF,HSPA1A,HSPA1B	8	11	388	13.2273	0.259827	0.139667	10.4726
GOTERM_BP_DIRECT	GO:0032757~positive regulation of interleukin-8 production	3	1.04167	0.055972	TNF,HSPA1A,HSPA1B	249	26	16792	7.78128	1	0.761513	60.1712
KEGG_PATHWAY	hsa05134:Legionellosis	4	1.38889	0.080154	HSPA1L,TNF,HSPA1A,HSPA1B	130	54	6879	3.91966	0.999999	0.401705	63.7665
GOTERM_BP_DIRECT	GO:2001240~negative regulation of extrinsic apoptotic signaling pathway in absence of ligand	3	1.04167	0.103358	TNF,HSPA1A,HSPA1B	249	37	16792	5.46793	1	0.903904	82.512
GOTERM_BP_DIRECT	GO:0010628~positive regulation of gene expression	5	1.73611	0.544219	TNF,POU5F1,TRIM6,HSPA1A,HSPA1B	249	262	16792	1.28698	1	0.999984	99.9996
KEGG_PATHWAY	hsa04010:MAPK signaling pathway	5	1.73611	0.704852	HSPA1L,TNF,HSPA1A,HSPA1B,DAXX	130	253	6879	1.04576	1	0.99445	100
Annotation Cluster 16	Enrichment Score: 0.928451005533363
Category	Term	Count	%	PValue	Genes	List Total	Pop Hits	Pop Total	Fold Enrichment	Bonferroni	Benjamini	FDR
UP_KEYWORDS	Host cell receptor for virus entry	4	1.38889	0.0595665	HLA-DRB1,HSPA1A,HSPA1B,MOG	287	64	20581	4.48193	1	0.406093	55.2551
GOTERM_MF_DIRECT	GO:0001618~virus receptor activity	4	1.38889	0.0830629	HLA-DRB1,HSPA1A,HSPA1B,MOG	248	70	16881	3.88963	1	0.741905	69.1042
GOTERM_BP_DIRECT	GO:0046718~viral entry into host cell	3	1.04167	0.331312	HSPA1A,HSPA1B,MOG	249	80	16792	2.52892	1	0.998863	99.8391
Annotation Cluster 17	Enrichment Score: 0.562102454017415
Category	Term	Count	%	PValue	Genes	List Total	Pop Hits	Pop Total	Fold Enrichment	Bonferroni	Benjamini	FDR
GOTERM_CC_DIRECT	GO:0005581~collagen trimer	4	1.38889	0.154906	RPS18,MSR1,RXRB,COL11A2	270	92	18224	2.93462	1	0.795251	88.6904
UP_KEYWORDS	Collagen	4	1.38889	0.155916	RPS18,MSR1,RXRB,COL11A2	287	98	20581	2.92697	1	0.700263	89.1344
GOTERM_CC_DIRECT	GO:0005840~ribosome	5	1.73611	0.230063	ABCF1,RPS18,MRPS18B,RXRB,COL11A2	270	166	18224	2.03302	1	0.898496	96.6144
UP_KEYWORDS	Ribosomal protein	4	1.38889	0.470802	RPS18,MRPS18B,RXRB,COL11A2	287	185	20581	1.5505	1	0.967148	99.976
UP_KEYWORDS	Ribonucleoprotein	5	1.73611	0.591348	RPS18,MRPS18B,RXRB,LSM2,COL11A2	287	296	20581	1.21133	1	0.980211	99.9992
Annotation Cluster 18	Enrichment Score: 0.5380304656732352
Category	Term	Count	%	PValue	Genes	List Total	Pop Hits	Pop Total	Fold Enrichment	Bonferroni	Benjamini	FDR
INTERPRO	IPR017871:ABC transporter,conserved site	3	1.04167	0.130232	ABCF1,TAP2,TAP1	266	44	18559	4.75709	1	0.803404	86.1246
INTERPRO	IPR003439:ABC transporter-like	3	1.04167	0.159792	ABCF1,TAP2,TAP1	266	50	18559	4.18624	1	0.854593	91.4948
GOTERM_BP_DIRECT	GO:0055085~transmembrane transport	6	2.08333	0.297353	ABCF1,TUSC3,SLC44A4,TAP2,TAP1,TAPBP	249	244	16792	1.65831	1	0.997832	99.6448
SMART	SM00382:AAA	3	1.04167	0.567822	ABCF1,TAP2,TAP1	141	136	10057	1.57337	1	0.996396	99.9928
INTERPRO	IPR003593:AAA+ ATPase domain	3	1.04167	0.580888	ABCF1,TAP2,TAP1	266	136	18559	1.53906	1	0.999549	99.9995
Annotation Cluster 19	Enrichment Score: 0.4052472644114109
Category	Term	Count	%	PValue	Genes	List Total	Pop Hits	Pop Total	Fold Enrichment	Bonferroni	Benjamini	FDR
GOTERM_CC_DIRECT	GO:0043202~lysosomal lumen	3	1.04167	0.35791	PPT2,NEU1,ASAH1	270	85	18224	2.38222	1	0.958927	99.6776
KEGG_PATHWAY	hsa04142:Lysosome	4	1.38889	0.397013	NAGPA,PPT2,NEU1,ASAH1	130	121	6879	1.74927	1	0.927499	99.7859
GOTERM_CC_DIRECT	GO:0005764~lysosome	5	1.73611	0.428232	PPT2,NEU1,HLA-DOB,ASAH1,HLA-DRA	270	226	18224	1.49328	1	0.970157	99.9282
Annotation Cluster 20	Enrichment Score: 0.373081836303054
Category	Term	Count	%	PValue	Genes	List Total	Pop Hits	Pop Total	Fold Enrichment	Bonferroni	Benjamini	FDR
UP_SEQ_FEATURE	repeat:16	3	1.04167	0.204837	MUC21,NELFE,CLN8	277	61	20063	3.56211	1	0.999244	97.16
UP_SEQ_FEATURE	repeat:15	3	1.04167	0.270903	MUC21,NELFE,CLN8	277	74	20063	2.93634	1	0.999828	99.2621
UP_SEQ_FEATURE	repeat:14	3	1.04167	0.30148	MUC21,NELFE,CLN8	277	80	20063	2.71611	1	0.999929	99.6208
UP_SEQ_FEATURE	repeat:13	3	1.04167	0.321752	MUC21,NELFE,CLN8	277	84	20063	2.58677	1	0.999941	99.76
UP_SEQ_FEATURE	repeat:12	3	1.04167	0.331835	MUC21,NELFE,CLN8	277	86	20063	2.52661	1	0.999946	99.8098
UP_SEQ_FEATURE	repeat:11	3	1.04167	0.346879	MUC21,NELFE,CLN8	277	89	20063	2.44145	1	0.999959	99.8665
UP_SEQ_FEATURE	repeat:10	3	1.04167	0.39127	MUC21,NELFE,CLN8	277	98	20063	2.21723	1	0.99999	99.9553
UP_SEQ_FEATURE	repeat:9	3	1.04167	0.434268	MUC21,NELFE,CLN8	277	107	20063	2.03074	1	0.999997	99.9857
UP_SEQ_FEATURE	repeat:4	4	1.38889	0.49379	BAG6,MUC21,NELFE,CLN8	277	192	20063	1.50895	1	0.999999	99.9975
UP_SEQ_FEATURE	repeat:8	3	1.04167	0.510746	MUC21,NELFE,CLN8	277	124	20063	1.75233	1	0.999999	99.9985
UP_SEQ_FEATURE	repeat:7	3	1.04167	0.548413	MUC21,NELFE,CLN8	277	133	20063	1.63375	1	1	99.9996
UP_SEQ_FEATURE	repeat:3	4	1.38889	0.600785	BAG6,MUC21,NELFE,CLN8	277	225	20063	1.28764	1	1	99.9999
UP_SEQ_FEATURE	repeat:6	3	1.04167	0.602872	MUC21,NELFE,CLN8	277	147	20063	1.47816	1	1	99.9999
UP_SEQ_FEATURE	repeat:1	4	1.38889	0.689395	BAG6,MUC21,NELFE,CLN8	277	257	20063	1.12731	1	1	100
UP_SEQ_FEATURE	repeat:2	4	1.38889	0.696898	BAG6,MUC21,NELFE,CLN8	277	260	20063	1.1143	1	1	100
Annotation Cluster 21	Enrichment Score: 0.34900265755140764
Category	Term	Count	%	PValue	Genes	List Total	Pop Hits	Pop Total	Fold Enrichment	Bonferroni	Benjamini	FDR
GOTERM_MF_DIRECT	GO:0004004~ATP-dependent RNA helicase activity	3	1.04167	0.246062	SKIV2L,DDX39B,DHX16	248	65	16881	3.14163	1	0.967651	97.8196
INTERPRO	IPR011545:DNA/RNA helicase,DEAD/DEAH box type,N-terminal	3	1.04167	0.258744	SKIV2L,DDX39B,DHX16	266	69	18559	3.03351	1	0.954252	98.5566
UP_SEQ_FEATURE	domain:Helicase C-terminal	3	1.04167	0.438946	SKIV2L,DDX39B,DHX16	277	108	20063	2.01193	1	0.999997	99.9874
SMART	SM00490:HELICc	3	1.04167	0.44067	SKIV2L,DDX39B,DHX16	141	107	10057	1.9998	1	0.991183	99.865
SMART	SM00487:DEXDc	3	1.04167	0.450091	SKIV2L,DDX39B,DHX16	141	109	10057	1.96311	1	0.989378	99.8887
INTERPRO	IPR001650:Helicase,C-terminal	3	1.04167	0.457966	SKIV2L,DDX39B,DHX16	266	108	18559	1.93807	1	0.997592	99.9828
UP_SEQ_FEATURE	domain:Helicase ATP-binding	3	1.04167	0.466562	SKIV2L,DDX39B,DHX16	277	114	20063	1.90604	1	0.999998	99.9943
INTERPRO	IPR014001:Helicase,superfamily 1/2,ATP-binding domain	3	1.04167	0.467426	SKIV2L,DDX39B,DHX16	266	110	18559	1.90284	1	0.997683	99.9866
UP_KEYWORDS	Helicase	3	1.04167	0.593323	SKIV2L,DDX39B,DHX16	287	143	20581	1.50442	1	0.979333	99.9992
UP_SEQ_FEATURE	nucleotide phosphate-binding region:ATP	8	2.77778	0.985116	KIFC1,DDR1,SKIV2L,MSH5,TAP2,DDX39B,TAP1,DHX16	277	994	20063	0.582934	1	1	100
Annotation Cluster 22	Enrichment Score: 0.29846153152162425
Category	Term	Count	%	PValue	Genes	List Total	Pop Hits	Pop Total	Fold Enrichment	Bonferroni	Benjamini	FDR
UP_SEQ_FEATURE	propeptide:Removed in mature form	6	2.08333	0.229602	LY6G6D,CDH13,LY6G6F,LY6G6C,PSMB8,PSMB9	277	237	20063	1.83366	1	0.999628	98.2629
GOTERM_CC_DIRECT	GO:0031225~anchored component of membrane	3	1.04167	0.498948	LY6G6D,CDH13,LY6G6C	270	113	18224	1.79194	1	0.9805	99.987
UP_KEYWORDS	GPI-anchor	3	1.04167	0.569972	LY6G6D,CDH13,LY6G6C	287	137	20581	1.57031	1	0.982321	99.9984
UP_KEYWORDS	Lipoprotein	7	2.43056	0.980097	LY6G6D,ZDHHC2,CDH13,TNF,LY6G6C,TLDC1,APOM	287	852	20581	0.589173	1	0.99995	100
Annotation Cluster 23	Enrichment Score: 0.28692289043551
Category	Term	Count	%	PValue	Genes	List Total	Pop Hits	Pop Total	Fold Enrichment	Bonferroni	Benjamini	FDR
KEGG_PATHWAY	hsa03040:Spliceosome	6	2.08333	0.10415	HSPA1L,DDX39B,DHX16,HSPA1A,HSPA1B,LSM2	130	133	6879	2.38716	1	0.479018	73.7203
UP_KEYWORDS	mRNA splicing	4	1.38889	0.70334	RBFOX1,DDX39B,DHX16,LSM2	287	260	20581	1.10324	1	0.990262	100
GOTERM_BP_DIRECT	GO:0008380~RNA splicing	3	1.04167	0.706428	RBFOX1,DDX39B,DHX16	249	166	16792	1.21875	1	1	100
GOTERM_BP_DIRECT	GO:0000398~mRNA splicing,via spliceosome	3	1.04167	0.842735	DDX39B,DHX16,LSM2	249	222	16792	0.911321	1	1	100
UP_KEYWORDS	mRNA processing	4	1.38889	0.842949	RBFOX1,DDX39B,DHX16,LSM2	287	332	20581	0.863986	1	0.997361	100
Annotation Cluster 24	Enrichment Score: 0.2473951620042075
Category	Term	Count	%	PValue	Genes	List Total	Pop Hits	Pop Total	Fold Enrichment	Bonferroni	Benjamini	FDR
INTERPRO	IPR011333:BTB/POZ fold	6	2.08333	0.135929	ZBTB22,KLHL36,ZBTB9,ZBTB12,KCNG4,KBTBD11	266	190	18559	2.20328	1	0.809776	87.3572
UP_SEQ_FEATURE	domain:BTB	5	1.73611	0.137522	ZBTB22,KLHL36,ZBTB9,ZBTB12,KBTBD11	277	144	20063	2.51492	1	0.995539	89.9613
SMART	SM00225:BTB	5	1.73611	0.229908	ZBTB22,KLHL36,ZBTB9,ZBTB12,KBTBD11	141	176	10057	2.02631	1	0.898826	94.875
INTERPRO	IPR000210:BTB/POZ-like	5	1.73611	0.253004	ZBTB22,KLHL36,ZBTB9,ZBTB12,KBTBD11	266	180	18559	1.93807	1	0.953888	98.3901
UP_SEQ_FEATURE	zinc finger region:C2H2-type 1	3	1.04167	0.996269	ZFP57,ZBTB9,ZBTB12	277	554	20063	0.392218	1	1	100
INTERPRO	IPR013087:Zinc finger C2H2-type/integrase DNA-binding domain	4	1.38889	0.997988	ZBTB22,ZFP57,ZBTB9,ZBTB12	266	712	18559	0.39197	1	1	100
UP_SEQ_FEATURE	zinc finger region:C2H2-type 2	3	1.04167	0.99828	ZBTB22,ZFP57,ZBTB12	277	615	20063	0.353315	1	1	100
UP_SEQ_FEATURE	zinc finger region:C2H2-type 3	3	1.04167	0.998686	ZBTB22,ZFP57,ZBTB12	277	636	20063	0.341649	1	1	100
SMART	SM00355:ZnF_C2H2	4	1.38889	0.998805	ZBTB22,ZFP57,ZBTB9,ZBTB12	141	762	10057	0.374416	1	1	100
INTERPRO	IPR015880:Zinc finger,C2H2-like	4	1.38889	0.998918	ZBTB22,ZFP57,ZBTB9,ZBTB12	266	762	18559	0.36625	1	1	100
INTERPRO	IPR007087:Zinc finger,C2H2	4	1.38889	0.99932	ZBTB22,ZFP57,ZBTB9,ZBTB12	266	799	18559	0.34929	1	1	100
GOTERM_MF_DIRECT	GO:0003677~DNA binding	9	3.125	0.999985	ZBTB22,CARHSP1,POU5F1,ZFP57,RXRB,ZBTB9,ZBTB12,PPP1R10,TRIM26	248	1674	16881	0.36596	1	1	100
Annotation Cluster 25	Enrichment Score: 0.19805172243668953
Category	Term	Count	%	PValue	Genes	List Total	Pop Hits	Pop Total	Fold Enrichment	Bonferroni	Benjamini	FDR
INTERPRO	IPR013032:EGF-like,conserved site	4	1.38889	0.524152	NAGPA,TNXB,NOTCH4,EGFL8	266	199	18559	1.40243	1	0.998945	99.9973
INTERPRO	IPR000742:Epidermal growth factor-like domain	4	1.38889	0.643755	NAGPA,TNXB,NOTCH4,EGFL8	266	231	18559	1.20815	1	0.999872	100
UP_KEYWORDS	EGF-like domain	4	1.38889	0.64539	NAGPA,TNXB,NOTCH4,EGFL8	287	238	20581	1.20522	1	0.984926	99.9999
SMART	SM00181:EGF	3	1.04167	0.740958	TNXB,NOTCH4,EGFL8	141	188	10057	1.13818	1	0.999807	100
Annotation Cluster 26	Enrichment Score: 0.19081166407389735
Category	Term	Count	%	PValue	Genes	List Total	Pop Hits	Pop Total	Fold Enrichment	Bonferroni	Benjamini	FDR
GOTERM_MF_DIRECT	GO:0004252~serine-type endopeptidase activity	5	1.73611	0.516086	C4A,C4B,CFB,C2,MBTPS1	248	255	16881	1.33468	1	0.999538	99.9946
UP_KEYWORDS	Serine protease	3	1.04167	0.585646	CFB,C2,MBTPS1	287	141	20581	1.52576	1	0.982839	99.999
UP_KEYWORDS	Protease	8	2.77778	0.634238	USP7,CFB,MMP26,USP10,C2,MBTPS1,PSMB8,PSMB9	287	544	20581	1.05457	1	0.983967	99.9998
GOTERM_BP_DIRECT	GO:0006508~proteolysis	7	2.43056	0.751781	C4A,C4B,CFB,UBD,MMP26,C2,MBTPS1	249	500	16792	0.944129	1	1	100
UP_SEQ_FEATURE	active site:Charge relay system	3	1.04167	0.77133	CFB,C2,MBTPS1	277	203	20063	1.07039	1	1	100
Annotation Cluster 27	Enrichment Score: 0.1888279447873778
Category	Term	Count	%	PValue	Genes	List Total	Pop Hits	Pop Total	Fold Enrichment	Bonferroni	Benjamini	FDR
UP_SEQ_FEATURE	domain:Ig-like V-type	4	1.38889	0.261958	LY6G6D,LY6G6F,AGER,MOG	277	129	20063	2.24588	1	0.999862	99.1081
SMART	SM00409:IG	8	2.77778	0.542545	LY6G6D,LY6G6F,MYOM2,PDGFRL,BTNL2,AGER,MOG,NCR3	141	497	10057	1.14811	1	0.996198	99.9863
INTERPRO	IPR003599:Immunoglobulin subtype	8	2.77778	0.567911	LY6G6D,LY6G6F,MYOM2,PDGFRL,BTNL2,AGER,MOG,NCR3	266	497	18559	1.12307	1	0.999493	99.9993
UP_SEQ_FEATURE	domain:Ig-like C2-type 1	3	1.04167	0.768963	MYOM2,PDGFRL,AGER	277	202	20063	1.07569	1	1	100
UP_SEQ_FEATURE	domain:Ig-like C2-type 2	3	1.04167	0.77133	MYOM2,PDGFRL,AGER	277	203	20063	1.07039	1	1	100
INTERPRO	IPR013106:Immunoglobulin V-set	5	1.73611	0.849638	LY6G6D,LY6G6F,BTNL2,MOG,NCR3	266	417	18559	0.836579	1	1	100
SMART	SM00408:IGc2	3	1.04167	0.86716	MYOM2,PDGFRL,AGER	141	250	10057	0.855915	1	0.999995	100
INTERPRO	IPR003598:Immunoglobulin subtype 2	3	1.04167	0.874881	MYOM2,PDGFRL,AGER	266	250	18559	0.837248	1	1	100
Annotation Cluster 28	Enrichment Score: 0.16182824726525183
Category	Term	Count	%	PValue	Genes	List Total	Pop Hits	Pop Total	Fold Enrichment	Bonferroni	Benjamini	FDR
UP_SEQ_FEATURE	repeat:ANK 1	4	1.38889	0.655287	NOTCH4,GPANK1,EHMT2,NFKBIL1	277	244	20063	1.18737	1	1	100
UP_SEQ_FEATURE	repeat:ANK 2	4	1.38889	0.658003	NOTCH4,GPANK1,EHMT2,NFKBIL1	277	245	20063	1.18252	1	1	100
UP_KEYWORDS	ANK repeat	4	1.38889	0.713065	NOTCH4,GPANK1,EHMT2,NFKBIL1	287	264	20581	1.08653	1	0.989543	100
INTERPRO	IPR020683:Ankyrin repeat-containing domain	4	1.38889	0.732655	NOTCH4,GPANK1,EHMT2,NFKBIL1	266	265	18559	1.05314	1	0.999987	100
Annotation Cluster 29	Enrichment Score: 0.1490251330652403
Category	Term	Count	%	PValue	Genes	List Total	Pop Hits	Pop Total	Fold Enrichment	Bonferroni	Benjamini	FDR
GOTERM_CC_DIRECT	GO:0030054~cell junction	8	2.77778	0.518236	MRPS18B,C4A,C4B,DLGAP2,PRRT1,GABBR1,PSD3,NEU1	270	459	18224	1.17641	1	0.982862	99.9922
UP_KEYWORDS	Synapse	6	2.08333	0.571391	C4A,C4B,DLGAP2,PRRT1,GABBR1,PSD3	287	357	20581	1.20522	1	0.981293	99.9985
UP_KEYWORDS	Postsynaptic cell membrane	3	1.04167	0.713602	DLGAP2,GABBR1,PSD3	287	179	20581	1.20186	1	0.988944	100
UP_KEYWORDS	Cell junction	9	3.125	0.724722	DLC1,ATAT1,C4A,C4B,DLGAP2,PPL,PRRT1,GABBR1,PSD3	287	675	20581	0.956144	1	0.987796	100
GOTERM_CC_DIRECT	GO:0045202~synapse	3	1.04167	0.749983	C4A,C4B,PRRT1	270	181	18224	1.11872	1	0.998144	100
GOTERM_CC_DIRECT	GO:0045211~postsynaptic membrane	3	1.04167	0.821174	DLGAP2,GABBR1,PSD3	270	211	18224	0.959663	1	0.999214	100
GOTERM_CC_DIRECT	GO:0030425~dendrite	3	1.04167	0.959952	C4A,C4B,GABBR1	270	335	18224	0.604444	1	0.999991	100
Annotation Cluster 30	Enrichment Score: 0.11480140631099318
Category	Term	Count	%	PValue	Genes	List Total	Pop Hits	Pop Total	Fold Enrichment	Bonferroni	Benjamini	FDR
INTERPRO	IPR016040:NAD(P)-binding domain	4	1.38889	0.468521	VAT1L,HSDL1,WWOX,HSD17B8	266	179	18559	1.55912	1	0.997414	99.987
GOTERM_BP_DIRECT	GO:0055114~oxidation-reduction process	5	1.73611	0.977076	VAT1L,CYP21A2,OSGIN1,WWOX,HSD17B8	249	592	16792	0.569576	1	1	100
UP_KEYWORDS	Oxidoreductase	4	1.38889	0.988414	VAT1L,CYP21A2,WWOX,HSD17B8	287	582	20581	0.492858	1	0.999986	100
Annotation Cluster 31	Enrichment Score: 0.05578785996811046
Category	Term	Count	%	PValue	Genes	List Total	Pop Hits	Pop Total	Fold Enrichment	Bonferroni	Benjamini	FDR
INTERPRO	IPR017970:Homeobox,conserved site	3	1.04167	0.757474	POU5F1,IRX2,PBX2	266	190	18559	1.10164	1	0.999993	100
SMART	SM00389:HOX	3	1.04167	0.86716	POU5F1,IRX2,PBX2	141	250	10057	0.855915	1	0.999995	100
UP_KEYWORDS	Homeobox	3	1.04167	0.881624	POU5F1,IRX2,PBX2	287	262	20581	0.821116	1	0.998421	100
INTERPRO	IPR001356:Homeodomain	3	1.04167	0.883169	POU5F1,IRX2,PBX2	266	256	18559	0.817625	1	1	100
GOTERM_MF_DIRECT	GO:0043565~sequence-specific DNA binding	5	1.73611	0.947681	POU5F1,RXRB,IRX2,ATF6B,PBX2	248	518	16881	0.657032	1	1	100
INTERPRO	IPR009057:Homeodomain-like	3	1.04167	0.954589	POU5F1,IRX2,PBX2	266	336	18559	0.622952	1	1	100
Annotation Cluster 32	Enrichment Score: 0.05080738151293355
Category	Term	Count	%	PValue	Genes	List Total	Pop Hits	Pop Total	Fold Enrichment	Bonferroni	Benjamini	FDR
GOTERM_BP_DIRECT	GO:0030154~cell differentiation	6	2.08333	0.816171	CCHCR1,BAG6,NOTCH4,PRRC2A,OSGIN1,GGNBP1	249	462	16792	0.875815	1	1	100
GOTERM_BP_DIRECT	GO:0007275~multicellular organism development	6	2.08333	0.887134	USP7,CCHCR1,NOTCH4,OSGIN1,GGNBP1,TRIML1	249	521	16792	0.776634	1	1	100
UP_KEYWORDS	Differentiation	7	2.43056	0.905003	CCHCR1,BAG6,NOTCH4,OSGIN1,ANGPT2,PSMB8,GGNBP1	287	667	20581	0.752587	1	0.998715	100
UP_KEYWORDS	Developmental protein	9	3.125	0.955762	USP7,CCHCR1,POU5F1,ZFP57,NOTCH4,OSGIN1,ANGPT2,GGNBP1,TRIML1	287	949	20581	0.680081	1	0.999726	100
Annotation Cluster 33	Enrichment Score: 0.047249780264958775
Category	Term	Count	%	PValue	Genes	List Total	Pop Hits	Pop Total	Fold Enrichment	Bonferroni	Benjamini	FDR
UP_KEYWORDS	ATP-binding	17	5.90278	0.816875	ABCF1,KIFC1,VARS2,MSH5,SKIV2L,DDX39B,HSPA1A,HSPA1B,VARS,HSPA1L,DDR1,ATP2C2,TAP2,TAP1,DHX16,STK19,IP6K3	287	1391	20581	0.876408	1	0.996231	100
INTERPRO	IPR027417:P-loop containing nucleoside triphosphate hydrolase	10	3.47222	0.885511	ABCF1,KIFC1,MSH5-SAPCD1,SKIV2L,MSH5,TAP2,DDX39B,TAP1,DHX16,GNL1	266	879	18559	0.793751	1	1	100
GOTERM_MF_DIRECT	GO:0005524~ATP binding	18	6.25	0.890683	ABCF1,KIFC1,VARS2,MSH5,SKIV2L,DDX39B,HSPA1A,HSPA1B,VARS,HSPA1L,DDR1,ATP2C2,MSH5-SAPCD1,TAP2,TAP1,DHX16,STK19,IP6K3	248	1495	16881	0.819554	1	1	100
UP_KEYWORDS	Nucleotide-binding	20	6.94444	0.914514	ABCF1,KIFC1,VARS2,MSH5,SKIV2L,DDX39B,HSPA1A,HSPA1B,VARS,HSPA1L,DDR1,ATP2C2,TUBB,TAP2,TAP1,DHX16,STK19,DXO,GNL1,IP6K3	287	1788	20581	0.802134	1	0.998973	100
UP_SEQ_FEATURE	nucleotide phosphate-binding region:ATP	8	2.77778	0.985116	KIFC1,DDR1,SKIV2L,MSH5,TAP2,DDX39B,TAP1,DHX16	277	994	20063	0.582934	1	1	100
Annotation Cluster 34	Enrichment Score: 0.012108129112017975
Category	Term	Count	%	PValue	Genes	List Total	Pop Hits	Pop Total	Fold Enrichment	Bonferroni	Benjamini	FDR
UP_KEYWORDS	Repressor	7	2.43056	0.83447	PHF1,ZFP57,RING1,NELFE,CNOT7,TRIM22,DAXX	287	592	20581	0.847932	1	0.997091	100
GOTERM_MF_DIRECT	GO:0003700~transcription factor activity,sequence-specific DNA binding	9	3.125	0.973589	PHF1,POU5F1,RXRB,ATF6B,GTF2H4,TCF19,CNOT7,TRIM22,PBX2	248	961	16881	0.637479	1	1	100
GOTERM_BP_DIRECT	GO:0006355~regulation of transcription,DNA-templated	14	4.86111	0.989798	ZBTB22,TAF1C,CARHSP1,RXRB,ZFP57,IRX2,ZBTB9,ZBTB12,TRIM22,DAXX,PHF1,POU5F1,NOTCH4,NELFE	249	1504	16792	0.627745	1	1	100
GOTERM_BP_DIRECT	GO:0006351~transcription,DNA-templated	17	5.90278	0.997911	ZBTB22,BRD2,ZFP57,RXRB,ZBTB9,ZBTB12,RING1,PPP1R10,ZNRD1,CNOT7,TRIM22,DAXX,PHF1,POU5F1,ATF6B,TCF19,PBX2	249	1955	16792	0.586415	1	1	100
UP_KEYWORDS	Transcription	20	6.94444	0.998388	ZBTB22,TAF1C,BRD2,ZFP57,RXRB,ZBTB9,ZBTB12,RING1,GTF2H4,ZNRD1,CNOT7,TRIM22,DAXX,PHF1,POU5F1,NOTCH4,ATF6B,TCF19,NELFE,PBX2	287	2398	20581	0.598088	1	1	100
UP_KEYWORDS	Transcription regulation	19	6.59722	0.998689	ZBTB22,TAF1C,BRD2,ZFP57,RXRB,ZBTB9,ZBTB12,RING1,GTF2H4,CNOT7,TRIM22,DAXX,PHF1,POU5F1,NOTCH4,ATF6B,TCF19,NELFE,PBX2	287	2332	20581	0.584265	1	1	100
UP_KEYWORDS	DNA-binding	12	4.16667	0.999971	ZBTB22,TAF1C,POU5F1,ZFP57,RXRB,ZBTB9,IRX2,MSH5,ZBTB12,ATF6B,PPP1R10,PBX2	287	2050	20581	0.419771	1	1	100
GOTERM_MF_DIRECT	GO:0003677~DNA binding	9	3.125	0.999985	ZBTB22,CARHSP1,POU5F1,ZFP57,RXRB,ZBTB9,ZBTB12,PPP1R10,TRIM26	248	1674	16881	0.36596	1	1	100

## Sheet: Indel hotspots coding
Annotation Cluster 1	Enrichment Score: 10.642387606620717
Category	Term	Count	%	PValue	Genes	List Total	Pop Hits	Pop Total	Fold Enrichment	Bonferroni	Benjamini	FDR
INTERPRO	IPR001909:Krueppel-associated box	39	14.8289	1.02814e-21	ZNF613, ZNF845, ZNF808, ZNF614, ZNF83, ZNF611, ZNF468, ZNF534, ZNF841, ZNF610, ZNF557, ZNF347, ZNF880, ZNF175, ZNF331, ZNF615, ZNF616, ZNF677, ZNF350, ZNF578, RBAK-RBAKDN, ZNF701, ZNF577, ZNF528, ZNF28, ZFP57, ZNF160, ZNF649, ZNF813, ZNF816, ZNF836, ZNF320, ZNF525, RBAK, ZNF415, ZNF480, ZNF432, ZNF765, ZNF766	247	402	18559	7.28947	4.29764e-19	4.29764e-19	1.44324e-18
UP_SEQ_FEATURE	zinc finger region:C2H2-type 7	40	15.2091	1.90683e-21	ZNF613, ZNF845, ZNF808, ZNF614, ZNF83, ZNF611, ZNF468, ZNF534, ZNF841, ZNF610, ZNF557, ZNF347, ZNF880, ZNF175, ZNF331, ZNF615, ZNF616, ZNF677, ZNF350, ZNF600, ZNF578, ZNF701, ZNF577, ZNF528, ZNF28, ZNF160, ZNF649, ZNF813, ZNF816, ZNF836, ZNF320, ZNF358, ZNF525, ZNF665, RBAK, ZNF415, ZNF480, ZNF432, ZNF765, ZNF766	250	463	20063	6.93322	1.80576e-18	1.80576e-18	2.99182e-18
UP_SEQ_FEATURE	zinc finger region:C2H2-type 6	41	15.5894	3.90971e-21	ZNF613, ZNF845, ZNF808, ZNF614, ZNF83, ZNF611, ZNF468, ZNF534, ZNF841, ZNF610, ZNF557, ZNF347, ZNF880, ZNF175, ZNF331, ZNF615, ZNF616, ZNF677, ZNF350, ZNF600, ZNF578, ZNF701, ZNF577, ZNF528, ZNF28, ZFP57, ZNF160, ZNF649, ZNF813, ZNF816, ZNF836, ZNF320, ZNF358, ZNF525, ZNF665, RBAK, ZNF415, ZNF480, ZNF432, ZNF765, ZNF766	250	501	20063	6.56753	3.7025e-18	1.85125e-18	6.13435e-18
UP_SEQ_FEATURE	domain:KRAB	34	12.9278	5.09655e-20	ZNF613, ZNF808, ZNF845, ZNF614, ZNF611, ZNF468, ZNF534, ZNF610, ZNF557, ZNF321P, ZNF347, ZNF880, ZNF331, ZNF615, ZNF175, ZNF616, ZNF677, ZNF350, ZNF701, ZNF577, ZNF528, ZNF28, ZFP57, ZNF160, ZNF649, ZNF813, ZNF816, ZNF836, ZNF320, RBAK, ZNF480, ZNF432, ZNF765, ZNF766	250	343	20063	7.95501	4.82644e-17	1.20661e-17	7.99651e-17
UP_SEQ_FEATURE	zinc finger region:C2H2-type 8	37	14.0684	7.36749e-20	ZNF613, ZNF845, ZNF808, ZNF614, ZNF83, ZNF611, ZNF468, ZNF534, ZNF841, ZNF610, ZNF557, ZNF347, ZNF880, ZNF175, ZNF331, ZNF615, ZNF616, ZNF677, ZNF350, ZNF600, ZNF578, ZNF577, ZNF528, ZNF28, ZNF160, ZNF649, ZNF813, ZNF816, ZNF836, ZNF320, ZNF358, ZNF665, RBAK, ZNF415, ZNF480, ZNF432, ZNF766	250	427	20063	6.95392	6.97702e-17	1.3954e-17	1.15596e-16
UP_SEQ_FEATURE	zinc finger region:C2H2-type 9	35	13.308	1.99333e-19	ZNF613, ZNF845, ZNF808, ZNF614, ZNF83, ZNF468, ZNF534, ZNF841, ZNF610, ZNF557, ZNF347, ZNF880, ZNF175, ZNF331, ZNF615, ZNF616, ZNF677, ZNF600, ZNF578, ZNF528, ZNF28, ZNF160, ZNF649, ZNF813, ZNF816, ZNF836, ZNF320, ZNF358, ZNF665, RBAK, ZNF415, ZNF480, ZNF432, ZNF765, ZNF766	250	385	20063	7.29564	1.88768e-16	3.14614e-17	3.12754e-16
UP_SEQ_FEATURE	zinc finger region:C2H2-type 10	33	12.5475	4.08419e-19	ZNF613, ZNF808, ZNF845, ZNF614, ZNF83, ZNF611, ZNF468, ZNF534, ZNF841, ZNF557, ZNF347, ZNF880, ZNF175, ZNF331, ZNF615, ZNF616, ZNF677, ZNF600, ZNF578, ZNF528, ZNF28, ZNF160, ZNF649, ZNF813, ZNF816, ZNF836, ZNF320, ZNF665, ZNF415, ZNF480, ZNF432, ZNF765, ZNF766	250	341	20063	7.76632	3.86773e-16	5.52533e-17	6.40811e-16
UP_SEQ_FEATURE	zinc finger region:C2H2-type 5	40	15.2091	8.03139e-19	ZNF613, ZNF845, ZNF808, ZNF614, ZNF83, ZNF611, ZNF468, ZNF534, ZNF841, ZNF610, ZNF557, ZNF347, ZNF880, ZNF175, ZNF331, ZNF615, ZNF616, ZNF677, ZNF350, ZNF600, ZNF578, ZNF701, ZNF577, ZNF528, ZNF28, ZFP57, ZNF160, ZNF649, ZNF813, ZNF816, ZNF836, ZNF320, ZNF358, ZNF525, ZNF665, RBAK, ZNF415, ZNF432, ZNF765, ZNF766	250	550	20063	5.83651	7.60573e-16	9.50716e-17	1.26013e-15
SMART	SM00349:KRAB	39	14.8289	1.75157e-18	ZNF613, ZNF845, ZNF808, ZNF614, ZNF83, ZNF611, ZNF468, ZNF534, ZNF841, ZNF610, ZNF557, ZNF347, ZNF880, ZNF175, ZNF331, ZNF615, ZNF616, ZNF677, ZNF350, ZNF578, RBAK-RBAKDN, ZNF701, ZNF577, ZNF528, ZNF28, ZFP57, ZNF160, ZNF649, ZNF813, ZNF816, ZNF836, ZNF320, ZNF525, RBAK, ZNF415, ZNF480, ZNF432, ZNF765, ZNF766	177	392	10057	5.65293	1.97927e-16	1.97927e-16	1.98878e-15
UP_SEQ_FEATURE	zinc finger region:C2H2-type 3	42	15.9696	2.84771e-18	ZNF613, ZNF845, ZNF808, ZNF614, ZNF83, ZNF611, ZNF468, ZNF534, ZNF841, ZNF610, ZNF557, ZBTB12, ZNF347, ZNF880, ZNF175, ZNF331, ZNF615, ZNF616, ZNF677, ZNF350, ZNF600, ZNF578, ZNF701, ZNF577, ZNF528, ZNF28, ZFP57, ZNF160, ZNF649, ZNF813, ZNF816, ZNF836, ZNF320, ZNF358, ZNF525, ZNF665, RBAK, ZNF415, ZNF480, ZNF432, ZNF765, ZNF766	250	636	20063	5.29966	2.69678e-15	2.99642e-16	4.46806e-15
UP_SEQ_FEATURE	zinc finger region:C2H2-type 4	40	15.2091	7.89284e-18	ZNF613, ZNF845, ZNF808, ZNF614, ZNF83, ZNF468, ZNF534, ZNF841, ZNF610, ZNF557, ZBTB12, ZNF347, ZNF880, ZNF175, ZNF331, ZNF615, ZNF616, ZNF677, ZNF350, ZNF600, ZNF578, ZNF701, ZNF577, ZNF528, ZFP57, ZNF160, ZNF649, ZNF813, ZNF816, ZNF836, ZNF320, ZNF358, ZNF525, ZNF665, RBAK, ZNF415, ZNF480, ZNF432, ZNF765, ZNF766	250	588	20063	5.45932	7.47452e-15	7.47452e-16	1.23839e-14
UP_SEQ_FEATURE	zinc finger region:C2H2-type 12	27	10.2662	1.48685e-16	ZNF808, ZNF845, ZNF613, ZNF614, ZNF83, ZNF611, ZNF534, ZNF841, ZNF347, ZNF880, ZNF331, ZNF615, ZNF175, ZNF616, ZNF600, ZNF578, ZNF528, ZNF28, ZNF160, ZNF813, ZNF816, ZNF836, ZNF665, RBAK, ZNF415, ZNF480, ZNF432	250	256	20063	8.46408	1.05138e-13	8.77076e-15	1.77636e-13
UP_SEQ_FEATURE	zinc finger region:C2H2-type 11	28	10.6464	9.66979e-16	ZNF613, ZNF808, ZNF845, ZNF614, ZNF83, ZNF611, ZNF468, ZNF534, ZNF841, ZNF347, ZNF880, ZNF331, ZNF615, ZNF175, ZNF616, ZNF578, ZNF528, ZNF28, ZNF160, ZNF813, ZNF816, ZNF836, ZNF320, ZNF665, RBAK, ZNF415, ZNF480, ZNF432	250	301	20063	7.4653	9.46243e-13	7.28306e-14	1.56541e-12
INTERPRO	IPR013087:Zinc finger C2H2-type/integrase DNA-binding domain	42	15.9696	1.63705e-15	ZNF613, ZNF845, ZNF808, ZNF614, ZNF83, ZNF611, ZNF468, ZNF534, ZNF841, ZNF610, ZNF557, ZBTB12, ZNF347, ZNF880, ZNF175, ZNF331, ZNF615, ZNF616, ZNF677, ZNF350, ZNF600, ZNF578, ZNF701, ZNF577, ZNF528, ZNF28, ZFP57, ZNF160, ZNF649, ZNF813, ZNF816, ZNF836, ZNF320, ZNF358, ZNF525, ZNF665, RBAK, ZNF415, ZNF480, ZNF432, ZNF765, ZNF766	247	712	18559	4.43228	6.9611e-13	1.16018e-13	2.34257e-12
INTERPRO	IPR015880:Zinc finger, C2H2-like	42	15.9696	1.60018e-14	ZNF613, ZNF845, ZNF808, ZNF614, ZNF83, ZNF611, ZNF468, ZNF534, ZNF841, ZNF610, ZNF557, ZBTB12, ZNF347, ZNF880, ZNF175, ZNF331, ZNF615, ZNF616, ZNF677, ZNF350, ZNF600, ZNF578, ZNF701, ZNF577, ZNF528, ZNF28, ZFP57, ZNF160, ZNF649, ZNF813, ZNF816, ZNF836, ZNF320, ZNF358, ZNF525, ZNF665, RBAK, ZNF415, ZNF480, ZNF432, ZNF765, ZNF766	247	762	18559	4.14145	6.68265e-12	9.54681e-13	2.24376e-11
UP_SEQ_FEATURE	zinc finger region:C2H2-type 2	36	13.6882	5.20856e-14	ZNF613, ZNF808, ZNF845, ZNF83, ZNF611, ZNF468, ZNF534, ZNF610, ZNF557, ZBTB12, ZNF347, ZNF880, ZNF331, ZNF615, ZNF616, ZNF677, ZNF350, ZNF600, ZNF701, ZNF577, ZNF528, ZFP57, ZNF160, ZNF649, ZNF813, ZNF816, ZNF836, ZNF320, ZNF358, ZNF525, ZNF665, RBAK, ZNF415, ZNF480, ZNF432, ZNF765	250	615	20063	4.69768	4.93098e-11	3.52207e-12	8.17013e-11
UP_SEQ_FEATURE	zinc finger region:C2H2-type 15	19	7.22433	5.87826e-14	ZNF845, ZNF808, ZNF528, ZNF83, ZNF611, ZNF534, ZNF28, ZNF841, ZNF160, ZNF816, ZNF347, ZNF836, ZNF615, ZNF665, ZNF175, ZNF616, ZNF600, RBAK, ZNF432	250	133	20063	11.4646	5.56181e-11	3.70792e-12	9.21485e-11
INTERPRO	IPR007087:Zinc finger, C2H2	42	15.9696	7.71016e-14	ZNF613, ZNF845, ZNF808, ZNF614, ZNF83, ZNF611, ZNF468, ZNF534, ZNF841, ZNF610, ZNF557, ZBTB12, ZNF347, ZNF880, ZNF175, ZNF331, ZNF615, ZNF616, ZNF677, ZNF350, ZNF600, ZNF578, ZNF701, ZNF577, ZNF528, ZNF28, ZFP57, ZNF160, ZNF649, ZNF813, ZNF816, ZNF836, ZNF320, ZNF358, ZNF525, ZNF665, RBAK, ZNF415, ZNF480, ZNF432, ZNF765, ZNF766	247	799	18559	3.94966	3.22067e-11	4.02589e-12	1.08158e-10
UP_SEQ_FEATURE	zinc finger region:C2H2-type 14	20	7.60456	8.2271e-14	ZNF808, ZNF845, ZNF528, ZNF83, ZNF611, ZNF534, ZNF28, ZNF841, ZNF160, ZNF813, ZNF816, ZNF836, ZNF880, ZNF615, ZNF665, ZNF175, ZNF616, ZNF600, RBAK, ZNF432	250	156	20063	10.2887	7.79073e-11	4.58278e-12	1.29075e-10
UP_SEQ_FEATURE	zinc finger region:C2H2-type 1; degenerate	18	6.84411	2.10319e-13	ZNF808, ZNF845, ZNF83, ZNF611, ZNF468, ZNF28, ZNF841, ZNF610, ZNF813, ZNF347, ZNF880, ZNF525, ZNF600, ZNF578, ZNF415, ZNF765, ZNF766, ZNF577	250	123	20063	11.7442	1.99132e-10	1.10628e-11	3.29925e-10
GOTERM_MF_DIRECT	GO:0003676~nucleic acid binding	45	17.1103	9.86669e-13	ZNF613, ZNF845, ZNF808, ZNF614, ZNF83, ZNF611, ZNF534, ZNF468, ZNF841, ZNF610, ZNF557, ZNRD1, ZNF347, ZNF880, ZNF175, ZNF331, ZNF615, ZNF616, ZNF677, ZNF350, ZNF578, RBAK-RBAKDN, DHX16, ZNF701, TSEN34, ZNF577, ZNF528, ZNF28, ZFP57, DDX39B, ZNF160, ZNF649, GPANK1, ZNF813, ZNF816, ZNF836, ZNF320, ZNF358, ZNF525, RBAK, ZNF415, ZNF480, ZNF432, NELFE, ZNF766	226	985	16881	3.41245	3.39409e-10	1.69705e-10	1.34596e-09
UP_SEQ_FEATURE	zinc finger region:C2H2-type 13	21	7.98479	1.12697e-12	ZNF808, ZNF845, ZNF528, ZNF83, ZNF611, ZNF534, ZNF28, ZNF841, ZNF160, ZNF813, ZNF816, ZNF347, ZNF836, ZNF880, ZNF615, ZNF665, ZNF175, ZNF616, ZNF600, RBAK, ZNF432	250	204	20063	8.26124	1.06726e-09	5.61714e-11	1.76824e-09
UP_KEYWORDS	Zinc-finger	61	23.1939	1.52466e-12	ZNF83, ZNF534, RNF39, RNF216, ZNF347, ZNF880, ZNF677, ZNF350, RABGEF1, ZNF578, ZNF577, ZNF649, TRIM40, ZNF813, ZNF816, PRKCG, LENG9, TRIM31, ZNF480, ZNF432, TRIM39, ZNF613, ZNF845, ZNF808, ZNF614, ZNF611, ZNF468, ZNF841, ZNF610, ZNF557, ZBTB12, ZNRD1, TRIM15, TRIM10, ZNF175, ZNF331, ZNF615, ZNF616, TRIML1, ZNF600, PRR3, ZNF701, FGD4, ZNF528, ZNF28, ZFP57, ZNF160, PPP1R10, TRIM26, ZNF320, ZNF836, …	262	1781	20581	2.69049	3.82692e-10	1.27564e-10	1.98194e-09
GOTERM_CC_DIRECT	GO:0005622~intracellular	51	19.3916	1.48888e-11	ZNF83, ZNF534, ZNF347, ZNF880, ZNF677, ZNF350, ATF6B, ZNF578, RBAK-RBAKDN, ZNF577, ZNF649, ZNF813, TRIM40, PRKCG, ZNF816, TRIM31, ZNF480, ZNF432, TRIM39, ZNF808, ZNF845, ZNF613, ZNF614, ZNF611, ZNF468, ZNF841, ZNF610, ZNF557, FPR1, TRIM15, ZNF331, ZNF615, ZNF175, ZNF616, ZNF701, HLA-DOB, ZNF528, TNXB, ZNF28, KLB, ZFP57, ZNF160, TRIM26, ZNF320, ZNF836, ZNF525, MTR, ZNF415, EVI5L, ZNF766, TRIM39-RP…	243	1332	18224	2.87146	3.78174e-09	1.26058e-09	1.93902e-08
SMART	SM00355:ZnF_C2H2	42	15.9696	4.73273e-11	ZNF613, ZNF845, ZNF808, ZNF614, ZNF83, ZNF611, ZNF468, ZNF534, ZNF841, ZNF610, ZNF557, ZBTB12, ZNF347, ZNF880, ZNF175, ZNF331, ZNF615, ZNF616, ZNF677, ZNF350, ZNF600, ZNF578, ZNF701, ZNF577, ZNF528, ZNF28, ZFP57, ZNF160, ZNF649, ZNF813, ZNF816, ZNF836, ZNF320, ZNF358, ZNF525, ZNF665, RBAK, ZNF415, ZNF480, ZNF432, ZNF765, ZNF766	177	762	10057	3.13177	5.34799e-09	1.78266e-09	5.37369e-08
GOTERM_BP_DIRECT	GO:0006355~regulation of transcription, DNA-templated	51	19.3916	1.39969e-09	ZNF83, ZNF534, CNOT3, ZNF347, ZNF880, ZNF677, ZNF350, POU5F1, ZNF578, RBAK-RBAKDN, INSR, ZNF577, PPP2R1A, TFPT, ZNF649, ZNF813, ZNF816, DPRX, ZNF480, ZNF432, ZNF845, ZNF808, ZNF613, ZNF614, ZNF611, ZNF468, ZNF841, ZNF610, ZNF557, ZBTB12, ZNF331, ZNF615, ZNF175, ZNF616, ZNF600, ZNF701, ZNF528, ZNF28, ZFP57, ZNF160, ZNF320, ZNF836, ZNF358, ZNF665, ZNF525, NOTCH4, RBAK, ZNF415, ZNF765, NELFE, ZNF766	227	1504	16792	2.50841	1.3479e-06	3.36976e-07	2.20084e-06
UP_KEYWORDS	Zinc	65	24.7148	1.91994e-09	ZNF83, ZNF534, RNF39, RNF216, ZNF347, ZNF880, ZNF677, ZNF350, APP, ZNF578, RABGEF1, ZNF577, ZNF649, TRIM40, ZNF813, ZNF816, PRKCG, LENG9, TRIM31, ZNF480, ZNF432, TRIM39, ZNF613, ZNF845, ZNF808, ZNF614, ZNF611, ZNF468, ZNF841, ZNF610, ZNF557, ZBTB12, ZNRD1, TRIM15, TRIM10, ZNF175, ZNF331, ZNF615, ZNF616, TRIML1, ZNF600, PRR3, ZNF701, FGD4, ZNF528, ZNF28, ZFP57, CSNK2B, ZNF160, PPP1R10, TRIM26, ZNF…	262	2348	20581	2.17461	4.81906e-07	1.20476e-07	2.49576e-06
UP_SEQ_FEATURE	zinc finger region:C2H2-type 17	12	4.56274	5.55916e-09	ZNF845, ZNF808, ZNF611, ZNF600, ZNF28, ZNF841, ZNF160, ZNF347, ZNF836, ZNF665, ZNF615, ZNF616	250	82	20063	11.7442	5.26451e-06	2.63226e-07	8.72234e-06
UP_SEQ_FEATURE	zinc finger region:C2H2-type 16	13	4.94297	5.77385e-09	ZNF808, ZNF845, ZNF611, ZNF600, ZNF28, RBAK, ZNF160, ZNF347, ZNF432, ZNF836, ZNF615, ZNF665, ZNF616	250	103	20063	10.1289	5.46782e-06	2.60373e-07	9.05919e-06
UP_SEQ_FEATURE	zinc finger region:C2H2-type 18	10	3.80228	1.05515e-07	ZNF845, ZNF808, ZNF600, ZNF28, ZNF841, ZNF160, ZNF347, ZNF665, ZNF615, ZNF616	250	65	20063	12.3465	9.99181e-05	4.54195e-06	0.000165554
UP_SEQ_FEATURE	zinc finger region:C2H2-type 19	9	3.42205	3.19773e-07	ZNF845, ZNF808, ZNF600, ZNF841, ZNF160, ZNF347, ZNF836, ZNF615, ZNF616	250	54	20063	13.3753	0.000302779	1.31662e-05	0.000501723
GOTERM_MF_DIRECT	GO:0046872~metal ion binding	55	20.9125	7.27759e-07	ZNF83, ZNF534, RNF216, ZNF347, ZNF880, ZNF677, ZNF350, ZNF578, ZNF577, ZNF649, ZNF813, ZNF816, LENG9, DDR1, ZNF480, ZNF432, ZNF613, HLA-DQB1, ZNF845, ZNF808, ZNF614, ZNF611, ZNF468, ZNF841, ZNF610, FCER2, ZNF557, ZBTB12, ZNF331, ZNF615, ZNF175, ZNF616, ZNF600, PRR3, TYW1, LIAS, C2, ZNF701, FGD4, ZNF528, ZNF28, ZFP57, ZNF160, CSNK2B, PPP1R10, TRIM26, ZNF320, ZNF836, ZNF358, ZNF665, ZNF525, CD209, …	226	2069	16881	1.9856	0.000250318	6.25853e-05	0.000992777
GOTERM_BP_DIRECT	GO:0006351~transcription, DNA-templated	53	20.1521	9.48798e-07	ZNF83, ZNF534, CNOT3, ZNF347, ZNF677, ZNF350, POU5F1, ATF6B, ZNF578, ZNF577, TFPT, ZNF649, ZNF813, ZNF816, RFC1, DPRX, ZNF480, ZNF432, ZNF845, ZNF808, ZNF613, ZNF614, ZNF611, ZNF468, ZNF841, ZNF610, ZNF557, ZBTB12, ZNRD1, XAB2, ZNF331, ZNF615, ZNF175, ZNF616, ZNF600, ZNF701, ZNF528, BRD2, ZNF28, ZFP57, ZNF160, PPP1R10, ZNF320, ZNF836, ZNF358, ZNF665, ZNF525, RBAK, ZNF415, TCF19, ZNF765, PBX2, ZNF…	227	1955	16792	2.00542	0.000913276	0.000130519	0.00149186
UP_KEYWORDS	Metal-binding	77	29.2776	3.41519e-06	ZNF83, ZNF534, OCM, RNF39, RNF216, ZNF347, ZNF880, ZNF677, ZNF350, APP, ZNF578, RABGEF1, DXO, MAP2K7, ZNF577, ZNF649, TRIM40, ZNF813, ACTN2, LENG9, ZNF816, PRKCG, DDR1, TRIM31, ZNF480, ZNF432, TRIM39, ZNF613, HLA-DQB1, ZNF845, ZNF808, ZNF614, ZNF611, ZNF468, ZNF841, ZNF610, FCER2, ZNF557, ZBTB12, ZNRD1, TRIM15, TRIM10, ZNF175, ZNF615, ZNF331, ZNF616, TRIML1, ZNF600, PRR3, TYW1, LIAS, C2, ZNF701, …	262	3640	20581	1.66171	0.000856847	0.000122452	0.00443936
UP_SEQ_FEATURE	zinc finger region:C2H2-type 20	7	2.6616	4.90545e-06	ZNF845, ZNF808, ZNF600, ZNF841, ZNF160, ZNF836, ZNF616	250	36	20063	15.6046	0.0046347	0.000178656	0.00769639
GOTERM_MF_DIRECT	GO:0003677~DNA binding	45	17.1103	8.4025e-06	ZNF845, ZNF808, ZNF614, ZNF83, ZNF611, ZNF468, ZNF534, ZNF841, ZNF610, ZNF557, ZBTB12, ZNF347, ZNF175, ZNF615, ZNF616, ZNF677, ZNF350, APP, ZNF600, POU5F1, RABGEF1, ZNF578, ZNF701, ZNF577, ZNF528, ZNF28, TFPT, ZFP57, GABPA, ZNF160, PPP1R10, TRIM26, ZNF813, ZNF816, ZNF836, ZNF320, ZNF358, ZNF525, ZNF665, KCTD7, RFC1, ZNF415, ZNF432, ZNF765, ZNF766	226	1674	16881	2.00792	0.0028863	0.000481629	0.0114618
UP_KEYWORDS	Transcription	55	20.9125	1.78541e-05	ZNF83, ZNF534, CNOT3, ZNF347, ZNF677, ZNF350, POU5F1, ATF6B, ZNF578, ZNF577, TFPT, GABPA, ZNF649, ZNF813, ZNF816, RFC1, DPRX, ZNF480, ZNF432, ZNF845, ZNF808, ZNF613, ZNF614, ZNF611, ZNF468, ZNF841, ZNF610, ZNF557, ZBTB12, ZNRD1, XAB2, ZNF331, ZNF615, ZNF175, ZNF616, ZNF600, ZNF701, ZNF528, BRD2, ZNF28, ZFP57, ZNF160, ZNF320, ZNF836, ZNF358, ZNF665, ZNF525, NOTCH4, RBAK, ZNF415, TCF19, ZNF765, NEL…	262	2398	20581	1.80168	0.00447139	0.000497812	0.0232063
UP_SEQ_FEATURE	zinc finger region:C2H2-type 1	21	7.98479	2.11833e-05	ZNF613, ZNF528, ZNF534, ZFP57, ZNF557, ZBTB12, ZNF160, ZNF649, ZNF816, ZNF320, ZNF836, ZNF358, ZNF615, ZNF331, ZNF665, ZNF616, ZNF677, ZNF350, RBAK, ZNF432, ZNF701	250	554	20063	3.04204	0.0198609	0.000742718	0.0332315
UP_KEYWORDS	Transcription regulation	52	19.7719	6.92167e-05	ZNF83, ZNF534, CNOT3, ZNF347, ZNF677, ZNF350, POU5F1, ATF6B, ZNF578, ZNF577, TFPT, GABPA, ZNF649, ZNF813, ZNF816, RFC1, DPRX, ZNF480, ZNF432, ZNF845, ZNF613, ZNF614, ZNF611, ZNF468, ZNF841, ZNF610, ZNF557, ZBTB12, ZNF331, ZNF615, ZNF175, ZNF616, ZNF600, ZNF701, ZNF528, BRD2, ZNF28, ZFP57, ZNF160, ZNF320, ZNF836, ZNF358, ZNF665, ZNF525, NOTCH4, RBAK, ZNF415, TCF19, ZNF765, NELFE, ZNF766, PBX2	262	2332	20581	1.75162	0.0172239	0.00157821	0.0899383
UP_KEYWORDS	DNA-binding	47	17.8707	9.23553e-05	ZNF613, ZNF845, ZNF808, ZNF614, ZNF83, ZNF611, ZNF534, ZNF468, ZNF841, ZNF610, ZNF557, ZBTB12, ZNF347, ZNF175, ZNF331, ZNF615, ZNF616, ZNF677, ZNF350, ZNF600, POU5F1, ATF6B, ZNF578, ZNF701, ZNF577, ZNF528, ZNF28, ZFP57, MSH5, GABPA, ZNF160, ZNF649, PPP1R10, ZNF813, ZNF816, ZNF836, ZNF320, ZNF358, ZNF525, ZNF665, RFC1, DPRX, ZNF415, ZNF432, ZNF765, PBX2, ZNF766	262	2050	20581	1.80098	0.0229156	0.00178166	0.119987
UP_SEQ_FEATURE	zinc finger region:C2H2-type 21	5	1.90114	0.000279271	ZNF845, ZNF808, ZNF841, ZNF836, ZNF616	250	26	20063	15.4331	0.232415	0.00752884	0.437279
GOTERM_MF_DIRECT	GO:0003700~transcription factor activity, sequence-specific DNA binding	27	10.2662	0.000474154	ZNF808, ZNF613, ZNF611, ZNF83, ZNF534, ZNF841, ZNF880, ZNF615, ZNF175, ZNF616, ZNF677, ZNF600, POU5F1, ATF6B, ZNF577, ZNF528, ZNF28, GABPA, ZNF649, ZNF816, ZNF836, ZNF320, ZNF415, TCF19, ZNF480, ZNF432, PBX2	226	961	16881	2.0986	0.150534	0.0230373	0.644888
UP_SEQ_FEATURE	zinc finger region:C2H2-type 23	4	1.52091	0.00093849	ZNF845, ZNF808, ZNF841, ZNF836	250	16	20063	20.063	0.589002	0.0225412	1.46239
UP_SEQ_FEATURE	zinc finger region:C2H2-type 22	4	1.52091	0.00354992	ZNF845, ZNF808, ZNF841, ZNF836	250	25	20063	12.8403	0.965533	0.073684	5.42693
UP_SEQ_FEATURE	zinc finger region:C2H2-type 24	3	1.14068	0.0126534	ZNF845, ZNF808, ZNF836	250	14	20063	17.1969	0.999994	0.222159	18.1104
GOTERM_CC_DIRECT	GO:0005634~nucleus	88	33.4601	0.020692	IER3, ZNF83, ZNF534, CNOT3, RNF216, ZNF347, ZNF677, CCHCR1, ZNF350, SBDS, BAG6, POU5F1, ATF6B, ZNF578, DXO, GNL1, MAP2K7, ZNF577, PPP2R1A, PRPF31, MBD3L2, MBD3L5, TFPT, GABPA, DDX39B, ZNF649, ZNF813, ZNF816, PRKCG, CLIC1, RFC1, UBE2K, DPRX, UBD, ZNF432, ZNF613, ZNF808, ZNF845, ZNF614, ZNF611, ZNF468, ZNF841, TNRC18, ZNF610, ZNF557, SKIV2L, ZBTB12, UGDH, PRRC2A, XAB2, ZNF615, ZNF331, ZNF616, TUBB,…	243	5415	18224	1.21877	0.995063	0.282464	23.838
UP_KEYWORDS	Nucleus	79	30.038	0.0597205	ABCF1, ZNF83, ZNF534, CNOT3, ZNF347, ZNF677, CCHCR1, ZNF350, SBDS, BAG6, POU5F1, ATF6B, ZNF578, LSM2, DXO, MAP2K7, ZNF577, PRPF31, TFPT, GABPA, DDX39B, ZNF649, ZNF813, ZNF816, CLIC1, RFC1, DPRX, UBD, ZNF480, ZNF432, ZNF613, ZNF808, ZNF845, ZNF614, ZNF611, ZNF468, ZNF841, ZNF610, ZNF557, SKIV2L, ZBTB12, ZNRD1, PRRC2A, XAB2, ZNF175, ZNF615, ZNF331, ZNF616, ZNF600, MDC1, DHX16, STK19, ZNF701, TSEN34…	262	5244	20581	1.18339	1	0.448143	55.0878
Annotation Cluster 2	Enrichment Score: 7.768817210415056
Category	Term	Count	%	PValue	Genes	List Total	Pop Hits	Pop Total	Fold Enrichment	Bonferroni	Benjamini	FDR
INTERPRO	IPR011162:MHC classes I/II-like antigen recognition protein	18	6.84411	5.36257e-21	HLA-DQB1, HLA-DQB2, MICB, MICA, HLA-DRB1, HLA-A, HLA-C, HLA-B, HLA-DMB, HLA-DMA, HLA-DQA2, HLA-G, HLA-DQA1, HLA-F, HLA-DRB5, HLA-DOA, HLA-DOB, HLA-DRA	247	45	18559	30.0551	2.24155e-18	1.12078e-18	7.52764e-18
UP_SEQ_FEATURE	domain:Ig-like C1-type	16	6.08365	7.73419e-21	HLA-DQB1, MICB, HLA-DRB1, HLA-A, HLA-C, HLA-B, HLA-DMB, HLA-DMA, HLA-DQA2, HLA-G, HLA-DQA1, HLA-F, HLA-DRB5, HLA-DOA, HLA-DOB, HLA-DRA	250	32	20063	40.126	7.32428e-18	2.44143e-18	1.2135e-17
INTERPRO	IPR003006:Immunoglobulin/major histocompatibility complex, conserved site	19	7.22433	4.67615e-20	HLA-DQB1, HLA-DQB2, HLA-DRB1, HLA-A, HLA-C, HLA-B, HLA-DMB, SIGLEC14, HLA-DMA, AGER, HLA-DQA2, HLA-G, HLA-DQA1, HLA-F, SIGLEC6, HLA-DRB5, HLA-DOA, HLA-DOB, HLA-DRA	247	60	18559	23.7936	1.95463e-17	6.51544e-18	6.56409e-17
INTERPRO	IPR003597:Immunoglobulin C1-set	19	7.22433	5.83015e-19	HLA-DQB1, HLA-DQB2, MICB, MICA, HLA-DRB1, HLA-A, BTNL2, HLA-C, HLA-B, HLA-DMB, HLA-DMA, HLA-DQA2, HLA-G, HLA-DQA1, HLA-F, HLA-DRB5, HLA-DOA, HLA-DOB, HLA-DRA	247	68	18559	20.9943	2.437e-16	6.0925e-17	8.184e-16
KEGG_PATHWAY	hsa05332:Graft-versus-host disease	15	5.70342	1.62015e-18	HLA-DQB1, HLA-DRB1, HLA-A, HLA-C, HLA-B, HLA-DMB, HLA-DMA, HLA-DQA2, HLA-G, HLA-DQA1, HLA-F, HLA-DRB5, HLA-DOA, HLA-DOB, HLA-DRA	94	33	6879	33.264	2.72185e-16	2.72185e-16	1.9726e-15
KEGG_PATHWAY	hsa04940:Type I diabetes mellitus	16	6.08365	2.05551e-18	HLA-DQB1, HLA-DRB1, HLA-A, HLA-C, HLA-B, HLA-DMB, HLA-DMA, HLA-DQA2, HLA-G, HLA-DQA1, HLA-F, HLA-DRB5, HLA-DOA, HLA-DOB, LTA, HLA-DRA	94	42	6879	27.8784	3.45325e-16	1.72663e-16	2.50267e-15
KEGG_PATHWAY	hsa04612:Antigen processing and presentation	19	7.22433	2.64686e-18	HLA-DQB1, HLA-DRB1, HLA-A, HLA-C, HSPA1B, HLA-B, HLA-DMB, HLA-DMA, HLA-DQA2, HLA-G, HLA-DQA1, HLA-F, HSPA1L, TAP2, TAP1, HLA-DRB5, HLA-DOA, HLA-DOB, HLA-DRA	94	76	6879	18.2952	4.44673e-16	1.48224e-16	3.22267e-15
INTERPRO	IPR014745:MHC class II, alpha/beta chain, N-terminal	13	4.94297	5.89304e-18	HLA-DQB1, HLA-DQB2, HLA-DRB1, HLA-A, HLA-C, HLA-DMB, HLA-DQA2, HLA-DMA, HLA-DQA1, HLA-DRB5, HLA-DOA, HLA-DOB, HLA-DRA	247	21	18559	46.5138	2.46329e-15	4.92658e-16	8.27229e-15
KEGG_PATHWAY	hsa05330:Allograft rejection	15	5.70342	1.15356e-17	HLA-DQB1, HLA-DRB1, HLA-A, HLA-C, HLA-B, HLA-DMB, HLA-DMA, HLA-DQA2, HLA-G, HLA-DQA1, HLA-F, HLA-DRB5, HLA-DOA, HLA-DOB, HLA-DRA	94	37	6879	29.6679	1.93797e-15	4.84493e-16	1.40451e-14
GOTERM_CC_DIRECT	GO:0042613~MHC class II protein complex	13	4.94297	1.30234e-17	HLA-DQB1, HLA-DQB2, HLA-DRB1, HLA-A, HLA-C, HLA-DMB, HLA-DQA2, HLA-DMA, HLA-DQA1, HLA-DRB5, HLA-DOA, HLA-DOB, HLA-DRA	243	22	18224	44.3158	3.30794e-15	3.30794e-15	1.69609e-14
SMART	SM00407:IGc1	19	7.22433	2.30916e-17	HLA-DQB1, HLA-DQB2, MICB, MICA, HLA-DRB1, HLA-A, BTNL2, HLA-C, HLA-B, HLA-DMB, HLA-DMA, HLA-DQA2, HLA-G, HLA-DQA1, HLA-F, HLA-DRB5, HLA-DOA, HLA-DOB, HLA-DRA	177	65	10057	16.6087	2.60936e-15	1.30468e-15	2.62189e-14
UP_SEQ_FEATURE	region of interest:Connecting peptide	14	5.32319	8.75496e-17	HLA-DQB1, HLA-DRB1, HLA-A, HLA-C, HLA-B, HLA-DMB, HLA-DMA, HLA-DQA2, HLA-G, HLA-DQA1, HLA-F, HLA-DOA, HLA-DOB, HLA-DRA	250	34	20063	33.0449	1.05138e-13	9.54792e-15	1.77636e-13
KEGG_PATHWAY	hsa05416:Viral myocarditis	16	6.08365	3.86781e-16	ACTB, HLA-DQB1, HLA-DRB1, HLA-A, HLA-C, HLA-B, HLA-DMB, HLA-DMA, HLA-DQA2, HLA-G, HLA-DQA1, HLA-F, HLA-DRB5, HLA-DOA, HLA-DOB, HLA-DRA	94	57	6879	20.542	5.59552e-14	1.12133e-14	4.10783e-13
UP_KEYWORDS	MHC II	11	4.18251	1.61597e-15	HLA-DQB1, HLA-DQB2, HLA-DRB1, HLA-DRB5, HLA-DMB, HLA-DOA, HLA-DMA, HLA-DQA2, HLA-DOB, HLA-DQA1, HLA-DRA	262	17	20581	50.8287	4.17999e-13	4.17999e-13	2.16493e-12
GOTERM_BP_DIRECT	GO:0002504~antigen processing and presentation of peptide or polysaccharide antigen via MHC class II	11	4.18251	2.8379e-15	HLA-DQB1, HLA-DQB2, HLA-DRB1, HLA-DRB5, HLA-DMB, HLA-DOA, HLA-DMA, HLA-DQA2, HLA-DOB, HLA-DQA1, HLA-DRA	227	17	16792	47.8653	2.77978e-12	2.77978e-12	4.54081e-12
KEGG_PATHWAY	hsa05320:Autoimmune thyroid disease	15	5.70342	2.91769e-15	HLA-DQB1, HLA-DRB1, HLA-A, HLA-C, HLA-B, HLA-DMB, HLA-DMA, HLA-DQA2, HLA-G, HLA-DQA1, HLA-F, HLA-DRB5, HLA-DOA, HLA-DOB, HLA-DRA	94	52	6879	21.1099	4.84945e-13	8.08242e-14	3.51941e-12
KEGG_PATHWAY	hsa04145:Phagosome	21	7.98479	4.54632e-15	ACTB, HLA-DQB1, HLA-DRB1, HLA-A, HLA-C, ATP6V1G2, HLA-B, HLA-DMB, HLA-DMA, HLA-DQA2, HLA-DQA1, HLA-G, HLA-F, TUBB, CD209, TAP2, TAP1, HLA-DRB5, HLA-DOA, HLA-DOB, HLA-DRA	94	150	6879	10.2453	7.64722e-13	1.09246e-13	5.54001e-12
KEGG_PATHWAY	hsa05150:Staphylococcus aureus infection	15	5.70342	5.14169e-15	HLA-DQB1, HLA-DRB1, CFB, FPR1, FPR3, FPR2, HLA-DMB, HLA-DMA, HLA-DQA2, HLA-DQA1, HLA-DRB5, C2, HLA-DOA, HLA-DOB, HLA-DRA	94	54	6879	20.328	8.5798e-13	1.07248e-13	6.21725e-12
UP_KEYWORDS	Immunity	34	12.9278	8.70477e-15	HLA-DQB1, HLA-DQB2, MICB, MICA, LST1, HLA-DRB1, HLA-DMB, HLA-DMA, BAG6, LILRA3, TAP2, LILRA4, LILRA5, TAP1, LILRA6, HLA-DRB5, C2, HLA-DOA, HLA-DOB, LAIR1, CFB, VSTM1, HLA-A, HLA-C, HLA-B, HLA-DQA2, HLA-DQA1, HLA-G, HLA-F, PSMB9, LILRB2, LILRB5, CD209, HLA-DRA	262	500	20581	5.34163	2.17359e-12	1.0868e-12	1.12577e-11
GOTERM_CC_DIRECT	GO:0071556~integral component of lumenal side of endoplasmic reticulum membrane	12	4.56274	5.05726e-14	HLA-DQB1, HLA-DQB2, HLA-DRB1, HLA-A, HLA-DRB5, HLA-C, HLA-B, HLA-DQA2, HLA-DQA1, HLA-G, HLA-DRA, HLA-F	243	29	18224	31.0328	1.2859e-11	6.42952e-12	6.59361e-11
GOTERM_MF_DIRECT	GO:0032395~MHC class II receptor activity	10	3.80228	5.28561e-14	HLA-DQB1, HLA-DQB2, HLA-DRB1, HLA-C, HLA-DOA, HLA-DMA, HLA-DQA2, HLA-DOB, HLA-DQA1, HLA-DRA	226	15	16881	49.7965	1.81792e-11	1.81792e-11	7.20868e-11
UP_SEQ_FEATURE	region of interest:Alpha-2	10	3.80228	6.4134e-14	HLA-A, HLA-C, HLA-B, HLA-DOA, HLA-DMA, HLA-DQA2, HLA-DQA1, HLA-G, HLA-DRA, HLA-F	250	16	20063	50.1575	6.07698e-11	3.79807e-12	1.00686e-10
UP_SEQ_FEATURE	region of interest:Alpha-1	10	3.80228	6.4134e-14	HLA-A, HLA-C, HLA-B, HLA-DOA, HLA-DMA, HLA-DQA2, HLA-DQA1, HLA-G, HLA-DRA, HLA-F	250	16	20063	50.1575	6.07698e-11	3.79807e-12	1.00686e-10
GOTERM_BP_DIRECT	GO:0019882~antigen processing and presentation	14	5.32319	2.96384e-13	HLA-DQB1, MICB, MICA, HLA-DRB1, CD209, HLA-A, HLA-DRB5, HLA-C, HLA-B, HLA-DMB, HLA-DQA2, HLA-DQA1, HLA-G, HLA-DRA	227	55	16792	18.8296	2.85462e-10	1.42731e-10	4.66094e-10
INTERPRO	IPR007110:Immunoglobulin-like domain	40	15.2091	5.34122e-13	HLA-DQB1, LY6G6D, HLA-DQB2, MICB, LY6G6F, MICA, HLA-DRB1, TARM1, HLA-DMB, HLA-DMA, MOG, LILRA3, LILRA4, LILRA5, OSCAR, LILRA6, HLA-DRB5, HLA-DOA, HLA-DOB, LAIR1, VSTM1, HLA-A, BTNL2, HLA-C, SIGLEC12, HLA-B, SIGLEC14, AGER, HLA-DQA2, HLA-DQA1, HLA-G, HLA-F, NCR3, LILRB2, LILRB5, SIGLEC6, SIGLEC5, LILRB3, JAM2, HLA-DRA	247	771	18559	3.89819	2.23266e-10	2.48073e-11	7.49778e-10
GOTERM_MF_DIRECT	GO:0042605~peptide antigen binding	11	4.18251	1.54128e-12	HLA-DQB1, HLA-DRB1, CD209, TAP1, HLA-A, HLA-DRB5, HLA-C, HLA-B, HLA-DQA1, HLA-DRA, HLA-F	226	28	16881	29.3443	5.30215e-10	1.76738e-10	2.10262e-09
GOTERM_BP_DIRECT	GO:0060333~interferon-gamma-mediated signaling pathway	14	5.32319	9.81643e-12	HLA-DQB1, HLA-DQB2, HLA-DRB1, HLA-A, TRIM26, HLA-C, HLA-B, HLA-DQA2, HLA-G, HLA-DQA1, HLA-F, TRIM31, HLA-DRB5, HLA-DRA	227	71	16792	14.5863	9.45327e-09	3.15109e-09	1.54352e-08
INTERPRO	IPR013783:Immunoglobulin-like fold	42	15.9696	2.08145e-11	HLA-DQB1, LY6G6D, HLA-DQB2, MICB, LY6G6F, MICA, HLA-DRB1, TARM1, HLA-DMB, HLA-DMA, MOG, LILRA3, LILRA4, LILRA5, OSCAR, LILRA6, HLA-DRB5, HLA-DOA, INSR, HLA-DOB, LAIR1, TNXB, VSTM1, HLA-A, BTNL2, HLA-C, SIGLEC12, HLA-B, SIGLEC14, AGER, HLA-DQA2, HLA-DQA1, HLA-G, HLA-F, NCR3, LILRB2, LILRB5, SIGLEC6, SIGLEC5, LILRB3, JAM2, HLA-DRA	247	951	18559	3.31838	8.70044e-09	8.70044e-10	2.92181e-08
KEGG_PATHWAY	hsa05168:Herpes simplex infection	19	7.22433	2.47018e-11	HLA-DQB1, HLA-DRB1, HLA-A, CSNK2B, HLA-C, HLA-B, HLA-DMB, HLA-DMA, HLA-DQA2, HLA-DQA1, HLA-G, HLA-F, TAP2, TAP1, HLA-DRB5, HLA-DOA, HLA-DOB, LTA, HLA-DRA	94	183	6879	7.59801	4.1499e-09	4.611e-10	3.00756e-08
GOTERM_CC_DIRECT	GO:0012507~ER to Golgi transport vesicle membrane	12	4.56274	6.74542e-11	HLA-DQB1, HLA-DQB2, HLA-DRB1, HLA-A, HLA-DRB5, HLA-C, HLA-B, HLA-DQA2, HLA-DQA1, HLA-G, HLA-DRA, HLA-F	243	52	18224	17.3067	1.71334e-08	4.28334e-09	8.78482e-08
KEGG_PATHWAY	hsa05310:Asthma	10	3.80228	1.15352e-10	HLA-DQB1, HLA-DRB1, HLA-DRB5, HLA-DMB, HLA-DOA, HLA-DMA, HLA-DQA2, HLA-DOB, HLA-DQA1, HLA-DRA	94	30	6879	24.3936	1.93792e-08	1.93792e-09	1.40447e-07
INTERPRO	IPR000353:MHC class II, beta chain, N-terminal	8	3.04183	3.88089e-10	HLA-DQB1, HLA-DQB2, HLA-DRB1, HLA-A, HLA-DRB5, HLA-C, HLA-DMB, HLA-DOB	247	15	18559	40.0734	1.62221e-07	1.47474e-08	5.44775e-07
KEGG_PATHWAY	hsa04514:Cell adhesion molecules (CAMs)	16	6.08365	4.94242e-10	HLA-DQB1, HLA-DRB1, HLA-A, HLA-C, HLA-B, HLA-DMB, HLA-DMA, HLA-DQA2, HLA-G, HLA-DQA1, HLA-F, HLA-DRB5, JAM2, HLA-DOA, HLA-DOB, HLA-DRA	94	142	6879	8.24573	8.30327e-08	7.54843e-09	6.01762e-07
INTERPRO	IPR011161:MHC class I-like antigen recognition	9	3.42205	2.10244e-09	HLA-DQB1, MICB, MICA, HLA-DRB1, HLA-A, HLA-C, HLA-B, HLA-G, HLA-F	247	28	18559	24.1514	8.78819e-07	7.32349e-08	2.95127e-06
SMART	SM00921:SM00921	8	3.04183	2.55166e-09	HLA-DQB1, HLA-DQB2, HLA-DRB1, HLA-A, HLA-DRB5, HLA-C, HLA-DMB, HLA-DOB	177	15	10057	30.3036	2.88337e-07	7.20843e-08	2.89722e-06
INTERPRO	IPR001039:MHC class I, alpha chain, alpha1/alpha2	7	2.6616	4.41149e-09	HLA-DQB1, HLA-DRB1, HLA-A, HLA-C, HLA-B, HLA-G, HLA-F	247	12	18559	43.8303	1.844e-06	1.41846e-07	6.19257e-06
KEGG_PATHWAY	hsa04672:Intestinal immune network for IgA production	10	3.80228	9.1017e-09	HLA-DQB1, HLA-DRB1, HLA-DRB5, HLA-DMB, HLA-DOA, HLA-DMA, HLA-DQA2, HLA-DOB, HLA-DQA1, HLA-DRA	94	47	6879	15.5704	1.52908e-06	1.27424e-07	1.10817e-05
KEGG_PATHWAY	hsa05164:Influenza A	15	5.70342	6.77032e-08	ACTB, HLA-DQB1, HLA-DRB1, DDX39B, HSPA1B, HLA-DMB, HLA-DQA2, HLA-DMA, HLA-DQA1, HSPA1L, HLA-DRB5, HLA-DOA, HLA-DOB, MAP2K7, HLA-DRA	94	174	6879	6.30869	1.13741e-05	8.74934e-07	8.24317e-05
KEGG_PATHWAY	hsa05169:Epstein-Barr virus infection	13	4.94297	6.95498e-08	HLA-DQB1, HLA-DRB1, FCER2, HLA-A, HLA-C, HLA-B, HLA-DQA2, HLA-G, HLA-DQA1, HLA-F, HLA-DRB5, MAP2K7, HLA-DRA	94	122	6879	7.79796	1.16843e-05	8.34598e-07	8.468e-05
UP_KEYWORDS	MHC I	6	2.28137	7.55311e-08	HLA-DQB1, HLA-A, HLA-C, HLA-B, HLA-G, HLA-F	262	10	20581	47.1321	1.89581e-05	3.15971e-06	9.81837e-05
GOTERM_BP_DIRECT	GO:0002474~antigen processing and presentation of peptide antigen via MHC class I	8	3.04183	1.14038e-07	HLA-DQB1, TAP2, TAP1, HLA-A, HLA-C, HLA-B, HLA-G, HLA-F	227	30	16792	19.7263	0.000109813	2.19635e-05	0.000179311
KEGG_PATHWAY	hsa05321:Inflammatory bowel disease (IBD)	10	3.80228	1.52392e-07	HLA-DQB1, HLA-DRB1, HLA-DRB5, HLA-DMB, HLA-DOA, HLA-DMA, HLA-DQA2, HLA-DOB, HLA-DQA1, HLA-DRA	94	64	6879	11.4345	2.56015e-05	1.70679e-06	0.000185544
GOTERM_CC_DIRECT	GO:0042612~MHC class I protein complex	6	2.28137	1.71513e-07	HLA-DQB1, HLA-A, HLA-C, HLA-B, HLA-G, HLA-F	243	11	18224	40.9068	4.35634e-05	8.71284e-06	0.000223368
KEGG_PATHWAY	hsa05145:Toxoplasmosis	12	4.56274	2.14933e-07	HSPA1L, HLA-DQB1, HLA-DRB1, HLA-DRB5, HSPA1B, HLA-DMB, HLA-DOA, HLA-DMA, HLA-DQA2, HLA-DOB, HLA-DQA1, HLA-DRA	94	110	6879	7.98337	3.61081e-05	2.25679e-06	0.00026169
KEGG_PATHWAY	hsa05323:Rheumatoid arthritis	11	4.18251	2.36903e-07	HLA-DQB1, HLA-DRB1, HLA-DRB5, ATP6V1G2, HLA-DMB, HLA-DOA, HLA-DMA, HLA-DQA2, HLA-DOB, HLA-DQA1, HLA-DRA	94	88	6879	9.14761	3.9799e-05	2.34116e-06	0.00028844
KEGG_PATHWAY	hsa05140:Leishmaniasis	10	3.80228	3.81354e-07	HLA-DQB1, HLA-DRB1, HLA-DRB5, HLA-DMB, HLA-DOA, HLA-DMA, HLA-DQA2, HLA-DOB, HLA-DQA1, HLA-DRA	94	71	6879	10.3072	6.40655e-05	3.5593e-06	0.000464315
GOTERM_BP_DIRECT	GO:0019886~antigen processing and presentation of exogenous peptide antigen via MHC class II	11	4.18251	4.39723e-07	HLA-DQB1, HLA-DQB2, HLA-DRB1, HLA-DRB5, HLA-DMB, HLA-DOA, HLA-DMA, HLA-DQA2, HLA-DOB, HLA-DQA1, HLA-DRA	227	92	16792	8.84467	0.000423364	7.05731e-05	0.000691409
INTERPRO	IPR001003:MHC class II, alpha chain, N-terminal	5	1.90114	4.42591e-07	HLA-DOA, HLA-DMA, HLA-DQA2, HLA-DQA1, HLA-DRA	247	6	18559	62.6147	0.000184986	1.32144e-05	0.000621279
INTERPRO	IPR010579:MHC class I, alpha chain, C-terminal	5	1.90114	1.02194e-06	HLA-DQB1, HLA-A, HLA-C, HLA-B, HLA-F	247	7	18559	53.6698	0.000427082	2.84778e-05	0.00143453
KEGG_PATHWAY	hsa05166:HTLV-I infection	16	6.08365	1.26523e-06	HLA-DQB1, HLA-DRB1, HLA-A, HLA-C, HLA-B, HLA-DMB, HLA-DMA, HLA-DQA2, HLA-G, HLA-DQA1, HLA-F, HLA-DRB5, HLA-DOA, HLA-DOB, LTA, HLA-DRA	94	254	6879	4.60982	0.000212537	1.11873e-05	0.00154047
SMART	SM00920:SM00920	5	1.90114	1.32329e-06	HLA-DOA, HLA-DMA, HLA-DQA2, HLA-DQA1, HLA-DRA	177	6	10057	47.3493	0.000149521	2.99059e-05	0.00150249
UP_SEQ_FEATURE	region of interest:Beta-1	5	1.90114	1.55912e-06	HLA-DQB1, HLA-DRB1, HLA-DRB5, HLA-DMB, HLA-DOB	250	8	20063	50.1575	0.0014754	6.15184e-05	0.00244623
UP_SEQ_FEATURE	region of interest:Beta-2	5	1.90114	1.55912e-06	HLA-DQB1, HLA-DRB1, HLA-DRB5, HLA-DMB, HLA-DOB	250	8	20063	50.1575	0.0014754	6.15184e-05	0.00244623
GOTERM_MF_DIRECT	GO:0023026~MHC class II protein complex binding	6	2.28137	1.55926e-06	HLA-DRB1, HLA-DMB, HLA-DOA, HLA-DMA, HLA-DOB, HLA-DRA	226	16	16881	28.0105	0.000536241	0.000107271	0.00212706
KEGG_PATHWAY	hsa05322:Systemic lupus erythematosus	12	4.56274	1.58896e-06	HLA-DQB1, HLA-DRB1, HLA-DRB5, ACTN2, C2, HLA-DMB, HLA-DOA, HLA-DMA, HLA-DQA2, HLA-DOB, HLA-DQA1, HLA-DRA	94	134	6879	6.55351	0.000266911	1.33472e-05	0.00193462
GOTERM_BP_DIRECT	GO:0002480~antigen processing and presentation of exogenous peptide antigen via MHC class I, TAP-independent	5	1.90114	3.81842e-06	HLA-A, HLA-C, HLA-B, HLA-G, HLA-F	227	9	16792	41.0964	0.0036704	0.000459538	0.00600383
UP_SEQ_FEATURE	region of interest:Alpha-3	5	1.90114	4.58655e-06	HLA-A, HLA-C, HLA-B, HLA-G, HLA-F	250	10	20063	40.126	0.00433405	0.000173724	0.00719607
UP_KEYWORDS	Lysosome	15	5.70342	7.28126e-06	HLA-DQB1, HLA-DQB2, HLA-DRB1, PPT2, GPR137B, HLA-DMB, HLA-DMA, HLA-DQA2, HLA-DQA1, HLA-DRB5, MCOLN1, HLA-DOA, CCZ1, HLA-DOB, HLA-DRA	262	263	20581	4.48023	0.00182593	0.000228424	0.00946458
GOTERM_CC_DIRECT	GO:0030658~transport vesicle membrane	7	2.6616	9.96705e-06	HLA-DQB1, HLA-DQB2, HLA-DRB1, HLA-DRB5, HLA-DQA2, HLA-DQA1, HLA-DRA	243	38	18224	13.815	0.00252844	0.000421852	0.0129797
GOTERM_CC_DIRECT	GO:0030669~clathrin-coated endocytic vesicle membrane	7	2.6616	1.57022e-05	HLA-DQB1, HLA-DQB2, HLA-DRB1, HLA-DRB5, HLA-DQA2, HLA-DQA1, HLA-DRA	243	41	18224	12.8042	0.00398045	0.000569608	0.0204477
GOTERM_BP_DIRECT	GO:0006955~immune response	19	7.22433	1.65195e-05	HLA-DQB1, HLA-DQB2, LST1, HLA-DRB1, HLA-A, HLA-C, HLA-B, HLA-DMB, HLA-DMA, HLA-DQA2, HLA-DQA1, HLA-F, NCR3, LILRB2, HLA-DRB5, HLA-DOA, HLA-DOB, LTA, HLA-DRA	227	421	16792	3.33847	0.0157825	0.00176604	0.0259717
GOTERM_CC_DIRECT	GO:0005765~lysosomal membrane	15	5.70342	1.88694e-05	HLA-DQB1, HLA-DQB2, HLA-DRB1, FLOT1, GPR137B, HLA-DMB, HLA-DMA, HLA-DQA2, HLA-DQA1, HLA-DRB5, MCOLN1, HLA-DOA, CCZ1, HLA-DOB, HLA-DRA	243	274	18224	4.10561	0.00478141	0.00059893	0.0245716
GOTERM_BP_DIRECT	GO:0002503~peptide antigen assembly with MHC class II protein complex	4	1.52091	2.35839e-05	HLA-DRB1, HLA-DMB, HLA-DMA, HLA-DRA	227	5	16792	59.1789	0.0224556	0.00226858	0.0370764
GOTERM_CC_DIRECT	GO:0030666~endocytic vesicle membrane	8	3.04183	2.6694e-05	HLA-DQB1, HLA-DQB2, HLA-DRB1, CACNG8, HLA-DRB5, HLA-DQA2, HLA-DQA1, HLA-DRA	243	66	18224	9.09041	0.00675744	0.000753091	0.0347591
GOTERM_CC_DIRECT	GO:0032588~trans-Golgi network membrane	8	3.04183	0.00011756	HLA-DQB1, HLA-DQB2, APP, HLA-DRB1, HLA-DRB5, HLA-DQA2, HLA-DQA1, HLA-DRA	243	83	18224	7.22852	0.0294205	0.00298175	0.152995
KEGG_PATHWAY	hsa05152:Tuberculosis	11	4.18251	0.000125648	HLA-DQB1, HLA-DRB1, CD209, HLA-DRB5, HLA-DMB, HLA-DOA, HLA-DMA, HLA-DQA2, HLA-DOB, HLA-DQA1, HLA-DRA	94	177	6879	4.54796	0.0208889	0.00100474	0.152874
GOTERM_BP_DIRECT	GO:0050776~regulation of immune response	11	4.18251	0.000151334	LAIR1, LILRB2, MICB, MICA, OSCAR, HLA-A, HLA-C, HLA-B, HLA-G, NCR3, HLA-F	227	178	16792	4.5714	0.135622	0.0131622	0.237689
UP_KEYWORDS	Host-virus interaction	15	5.70342	0.000429849	MICB, MICA, HLA-DRB1, TAP2, CLEC4G, CD209, TAP1, HLA-A, HLA-C, RNF216, HLA-B, MOG, BICD1, PSMB9, HLA-DRA	262	385	20581	3.06052	0.102296	0.00672201	0.557327
UP_SEQ_FEATURE	chain:MHC class I antigen	3	1.14068	0.000456481	HLA-A, HLA-C, HLA-B	250	3	20063	80.252	0.351041	0.0116181	0.713824
GOTERM_MF_DIRECT	GO:0046977~TAP binding	3	1.14068	0.000525943	HLA-A, HLA-C, HLA-B	226	3	16881	74.6947	0.165541	0.0223676	0.715092
GOTERM_BP_DIRECT	GO:0002486~antigen processing and presentation of endogenous peptide antigen via MHC class I via ER pathway, TAP-independent	3	1.14068	0.000536233	HLA-A, HLA-C, HLA-B	227	3	16792	73.9736	0.403413	0.0389541	0.83984
GOTERM_BP_DIRECT	GO:0016045~detection of bacterium	4	1.52091	0.000622756	HLA-DRB1, HLA-A, HLA-DRB5, HLA-B	227	13	16792	22.7611	0.451134	0.041945	0.974731
GOTERM_BP_DIRECT	GO:0031295~T cell costimulation	7	2.6616	0.00063721	HLA-DQB1, HLA-DQB2, HLA-DRB1, HLA-DRB5, HLA-DQA2, HLA-DQA1, HLA-DRA	227	78	16792	6.63865	0.458726	0.0400959	0.997249
GOTERM_BP_DIRECT	GO:0002479~antigen processing and presentation of exogenous peptide antigen via MHC class I, TAP-dependent	6	2.28137	0.00157468	HLA-A, HLA-C, HLA-B, HLA-G, PSMB9, HLA-F	227	63	16792	7.0451	0.780766	0.0854028	2.4475
BBID	70.Signal_peptides_(MHC)_class_I_molecules	3	1.14068	0.00164938	HLA-A, HLA-C, HLA-B	8	4	388	36.375	0.019614	0.019614	1.05642
GOTERM_BP_DIRECT	GO:0002381~immunoglobulin production involved in immunoglobulin mediated immune response	3	1.14068	0.00175584	HLA-DQB1, HLA-DRB1, HLA-DRB5	227	5	16792	44.3841	0.815915	0.0852199	2.72544
GOTERM_MF_DIRECT	GO:0003823~antigen binding	7	2.6616	0.00256166	PPP2R1A, MICB, MICA, LILRA3, HLA-C, HLA-B, HLA-G	226	103	16881	5.07634	0.586188	0.0770803	3.4385
GOTERM_BP_DIRECT	GO:0002455~humoral immune response mediated by circulating immunoglobulin	3	1.14068	0.00362221	HLA-DQB1, HLA-DRB1, HLA-DRB5	227	7	16792	31.703	0.969637	0.160313	5.54609
GOTERM_BP_DIRECT	GO:0050852~T cell receptor signaling pathway	8	3.04183	0.00392695	HLA-DQB1, HLA-DQB2, HLA-DRB1, HLA-DRB5, HLA-DQA2, HLA-DQA1, PSMB9, HLA-DRA	227	148	16792	3.99857	0.977384	0.165091	5.9993
GOTERM_CC_DIRECT	GO:0030670~phagocytic vesicle membrane	5	1.90114	0.00779894	HLA-A, HLA-C, HLA-B, HLA-G, HLA-F	243	59	18224	6.35558	0.863126	0.152721	9.69405
UP_KEYWORDS	Endosome	14	5.32319	0.00871599	HLA-DQB1, HLA-DQB2, HLA-DRB1, FLOT1, HLA-DMB, HLA-DMA, HLA-DQA2, HLA-DQA1, RABGEF1, HLA-DRB5, MCOLN1, HLA-DOA, HLA-DOB, HLA-DRA	262	481	20581	2.28638	0.888898	0.104045	10.7561
GOTERM_BP_DIRECT	GO:0060337~type I interferon signaling pathway	5	1.90114	0.0108125	HLA-A, HLA-C, HLA-B, HLA-G, HLA-F	227	64	16792	5.77919	0.999972	0.365666	15.7127
GOTERM_CC_DIRECT	GO:0031902~late endosome membrane	6	2.28137	0.0111867	HLA-DRB1, HLA-DRB5, MCOLN1, HLA-DMB, HLA-DMA, HLA-DRA	243	101	18224	4.4552	0.942584	0.197323	13.6283
GOTERM_CC_DIRECT	GO:0010008~endosome membrane	8	3.04183	0.0119398	HLA-DQB1, HLA-DQB2, MCOLN1, HLA-DOA, INSR, HLA-DQA2, HLA-DOB, HLA-DQA1	243	185	18224	3.24307	0.952686	0.195814	14.481
KEGG_PATHWAY	hsa05203:Viral carcinogenesis	8	3.04183	0.0205589	MRPS18B, ATF6B, HLA-A, ACTN2, HLA-C, HLA-B, HLA-G, HLA-F	94	205	6879	2.85584	0.969496	0.13029	22.3472
GOTERM_CC_DIRECT	GO:0000139~Golgi membrane	14	5.32319	0.0540763	HLA-DQB1, HLA-DQB2, LST1, HLA-DRB1, NOTCH4, HLA-A, HLA-DRB5, HLA-C, HLA-B, HLA-DQA2, HLA-DQA1, HLA-G, HLA-DRA, HLA-F	243	591	18224	1.77655	0.999999	0.506403	51.5198
GOTERM_CC_DIRECT	GO:0009986~cell surface	13	4.94297	0.0584444	LILRB2, MICB, APP, MICA, HLA-DRB1, CD209, NOTCH4, HLA-A, HLA-C, HLA-B, HLA-DMA, HLA-DRA, HLA-F	243	542	18224	1.79879	1	0.50107	54.3558
GOTERM_CC_DIRECT	GO:0031901~early endosome membrane	5	1.90114	0.0689271	HLA-A, HLA-C, HLA-B, HLA-G, HLA-F	243	116	18224	3.23258	1	0.530383	60.5486
GOTERM_MF_DIRECT	GO:0005102~receptor binding	9	3.42205	0.10187	APP, HLA-A, CSNK2B, HSPA1B, HLA-B, HLA-G, LTA, NCR3, HLA-F	226	353	16881	1.9044	1	0.886288	76.9075
KEGG_PATHWAY	hsa04144:Endocytosis	7	2.6616	0.107052	HSPA1L, HLA-A, HLA-C, HSPA1B, HLA-B, HLA-G, HLA-F	94	241	6879	2.12558	1	0.481043	74.8066
GOTERM_BP_DIRECT	GO:0016032~viral process	8	3.04183	0.109817	MICB, HLA-A, HLA-C, RNF216, HLA-B, BICD1, PSMB9, HLA-DRA	227	299	16792	1.97923	1	0.966448	83.9444
KEGG_PATHWAY	hsa04640:Hematopoietic cell lineage	4	1.52091	0.113044	HLA-DRB1, FCER2, HLA-DRB5, HLA-DRA	94	87	6879	3.36464	1	0.489201	76.7897
UP_KEYWORDS	Endoplasmic reticulum	17	6.46388	0.283633	HLA-DQB1, LRRC8E, HLA-DQB2, HLA-DRB1, CYP21A2, C6ORF25, SMIM14, HLA-DQA2, HLA-DQA1, PNPLA6, RNF5, TAP2, TAP1, ATF6B, HLA-DRB5, AGPAT1, HLA-DRA	262	1067	20581	1.25155	1	0.863773	98.6911
UP_KEYWORDS	Golgi apparatus	11	4.18251	0.582851	HLA-DQB1, HLA-DQB2, LST1, DNM1L, HLA-DRB1, C6ORF25, HLA-DRB5, HLA-DQA2, BICD1, HLA-DQA1, HLA-DRA	262	812	20581	1.06415	1	0.974204	99.9988
GOTERM_CC_DIRECT	GO:0005783~endoplasmic reticulum	9	3.42205	0.864156	DNM1L, C6ORF25, SMIM14, HLA-A, HLA-C, HLA-B, PNPLA6, AGPAT1, HLA-F	243	828	18224	0.815173	1	0.999786	100
Annotation Cluster 3	Enrichment Score: 4.355822194513034
Category	Term	Count	%	PValue	Genes	List Total	Pop Hits	Pop Total	Fold Enrichment	Bonferroni	Benjamini	FDR
UP_KEYWORDS	Immunity	34	12.9278	8.70477e-15	HLA-DQB1, HLA-DQB2, MICB, MICA, LST1, HLA-DRB1, HLA-DMB, HLA-DMA, BAG6, LILRA3, TAP2, LILRA4, LILRA5, TAP1, LILRA6, HLA-DRB5, C2, HLA-DOA, HLA-DOB, LAIR1, CFB, VSTM1, HLA-A, HLA-C, HLA-B, HLA-DQA2, HLA-DQA1, HLA-G, HLA-F, PSMB9, LILRB2, LILRB5, CD209, HLA-DRA	262	500	20581	5.34163	2.17359e-12	1.0868e-12	1.12577e-11
INTERPRO	IPR007110:Immunoglobulin-like domain	40	15.2091	5.34122e-13	HLA-DQB1, LY6G6D, HLA-DQB2, MICB, LY6G6F, MICA, HLA-DRB1, TARM1, HLA-DMB, HLA-DMA, MOG, LILRA3, LILRA4, LILRA5, OSCAR, LILRA6, HLA-DRB5, HLA-DOA, HLA-DOB, LAIR1, VSTM1, HLA-A, BTNL2, HLA-C, SIGLEC12, HLA-B, SIGLEC14, AGER, HLA-DQA2, HLA-DQA1, HLA-G, HLA-F, NCR3, LILRB2, LILRB5, SIGLEC6, SIGLEC5, LILRB3, JAM2, HLA-DRA	247	771	18559	3.89819	2.23266e-10	2.48073e-11	7.49778e-10
INTERPRO	IPR013783:Immunoglobulin-like fold	42	15.9696	2.08145e-11	HLA-DQB1, LY6G6D, HLA-DQB2, MICB, LY6G6F, MICA, HLA-DRB1, TARM1, HLA-DMB, HLA-DMA, MOG, LILRA3, LILRA4, LILRA5, OSCAR, LILRA6, HLA-DRB5, HLA-DOA, INSR, HLA-DOB, LAIR1, TNXB, VSTM1, HLA-A, BTNL2, HLA-C, SIGLEC12, HLA-B, SIGLEC14, AGER, HLA-DQA2, HLA-DQA1, HLA-G, HLA-F, NCR3, LILRB2, LILRB5, SIGLEC6, SIGLEC5, LILRB3, JAM2, HLA-DRA	247	951	18559	3.31838	8.70044e-09	8.70044e-10	2.92181e-08
UP_SEQ_FEATURE	topological domain:Extracellular	58	22.0532	7.8208e-05	IER3, MICB, SLC44A4, C6ORF25, GABBR1, OR11A1, MOG, APP, LILRA4, CLEC4G, LILRA5, OSCAR, LILRA6, INSR, LAIR1, HLA-A, BTNL2, CYYR1, HLA-C, SIGLEC12, HLA-B, SIGLEC14, HLA-DQA2, HLA-DQA1, HLA-G, HLA-F, NCR3, DDR1, LILRB2, SIGLEC6, LILRB5, HAS1, SIGLEC5, OR5V1, JAM2, HLA-DRA, LY6G6D, HLA-DQB1, LY6G6F, HLA-DRB1, FCER2, FPR1, FPR3, TMEM156, FPR2, CSMD1, DPCR1, SLC29A4, TTYH1, HLA-DRB5, HLA-DOA, HLA-DOB, …	250	2787	20063	1.67012	0.0713895	0.00255074	0.122638
UP_SEQ_FEATURE	disulfide bond	59	22.4335	0.000144945	MICB, GABBR1, OR11A1, HLA-DMA, MOG, APP, LILRA3, CLEC4G, LILRA4, LILRA5, OSCAR, LILRA6, INSR, LAIR1, HLA-A, BTNL2, HLA-C, SIGLEC12, HLA-B, CLIC1, SIGLEC14, HLA-DQA2, HLA-DQA1, HLA-G, HLA-F, NCR3, DDR1, LILRB2, SIGLEC6, LILRB5, SIGLEC5, OR5V1, EGFL8, JAM2, HLA-DRA, LY6G6D, HLA-DQB1, LY6G6F, HLA-DRB1, FCER2, FPR1, PPT2, FPR3, FPR2, CSMD1, HLA-DRB5, C2, HLA-DOA, HLA-DOB, LY6G5C, TNXB, LY6G5B, CFB, V…	250	2917	20063	1.6232	0.128268	0.00441837	0.227177
UP_KEYWORDS	Transmembrane helix	99	37.6426	0.000202839	MICB, MICA, SLC44A4, C6ORF25, MOG, APP, CLEC4G, LILRA4, ATF6B, OSCAR, LILRA5, LILRA6, MCOLN1, C6ORF136, INSR, C6ORF47, SMIM14, HLA-A, ZNF816, HLA-C, HLA-B, HLA-DQA2, PNPLA6, HLA-G, HLA-DQA1, HLA-F, LILRB2, LILRB5, HAS1, LILRB3, HLA-DRA, LY6G6D, LY6G6F, LST1, HLA-DRB1, FCER2, PPT2, TARM1, CSMD1, FAM19A5, ABHD16A, DPCR1, SLC29A4, RPL9, TTYH1, HLA-DRB5, HLA-DOA, HLA-DOB, LY6G5C, KLB, VSTM1, GPR137B,…	262	5634	20581	1.38033	0.0496431	0.00363037	0.263352
UP_KEYWORDS	Transmembrane	99	37.6426	0.000228109	MICB, MICA, SLC44A4, C6ORF25, MOG, APP, CLEC4G, LILRA4, ATF6B, OSCAR, LILRA5, LILRA6, MCOLN1, C6ORF136, INSR, C6ORF47, SMIM14, HLA-A, ZNF816, HLA-C, HLA-B, HLA-DQA2, PNPLA6, HLA-G, HLA-DQA1, HLA-F, LILRB2, LILRB5, HAS1, LILRB3, HLA-DRA, LY6G6D, LY6G6F, LST1, HLA-DRB1, FCER2, PPT2, TARM1, CSMD1, FAM19A5, ABHD16A, DPCR1, SLC29A4, RPL9, TTYH1, HLA-DRB5, HLA-DOA, HLA-DOB, LY6G5C, KLB, VSTM1, GPR137B,…	262	5651	20581	1.37618	0.0556533	0.00381019	0.296116
GOTERM_CC_DIRECT	GO:0016021~integral component of membrane	95	36.1217	0.000246855	LRRC8E, IER3, MICB, MICA, SLC44A4, C6ORF25, GABBR1, OR11A1, HLA-DMB, HLA-DMA, MOG, APP, LILRA4, CLEC4G, OSCAR, LILRA5, LILRA6, MCOLN1, C6ORF136, AGPAT1, LAIR1, C6ORF47, CACNG7, SMIM14, CACNG6, FLOT1, HLA-A, BTNL2, CYYR1, STXBP2, HLA-C, SIGLEC12, ZNF816, TMEM248, HLA-B, SIGLEC14, HLA-DQA2, MYADM, HLA-DQA1, HLA-G, PNPLA6, HLA-F, LILRB2, DDR1, SIGLEC6, LILRB5, HAS1, SIGLEC5, LILRB3, OR5V1, JAM2, HLA…	243	5163	18224	1.37994	0.0607831	0.00568459	0.321012
UP_SEQ_FEATURE	glycosylation site:N-linked (GlcNAc...)	77	29.2776	0.000286583	LRRC8E, IER3, MICB, SLC44A4, C6ORF25, GABBR1, OR11A1, HLA-DMB, HLA-DMA, CDSN, MOG, APP, LILRA3, LILRA4, CLEC4G, ATF6B, OSCAR, LILRA5, LILRA6, VWA7, MCOLN1, INSR, LTA, LAIR1, HLA-A, BTNL2, HLA-C, SIGLEC12, HLA-B, SIGLEC14, HLA-DQA2, HLA-DQA1, HLA-G, PNPLA6, NCR3, HLA-F, DDR1, LILRB2, SIGLEC6, LILRB5, SIGLEC5, OR5V1, EGFL8, JAM2, HLA-DRA, HLA-DQB1, LY6G6D, LY6G6F, HLA-DRB1, FCER2, FPR1, PPT2, FPR3,…	250	4234	20063	1.45947	0.237714	0.00751146	0.448705
UP_KEYWORDS	Glycoprotein	82	31.1787	0.000484628	LRRC8E, IER3, MICB, MICA, SLC44A4, C6ORF25, GABBR1, OR11A1, HLA-DMB, HLA-DMA, CDSN, MOG, APP, LILRA3, LILRA4, CLEC4G, ATF6B, OSCAR, LILRA5, LILRA6, VWA7, MCOLN1, INSR, LTA, LAIR1, HLA-A, BTNL2, HLA-C, SIGLEC12, HLA-B, SIGLEC14, HLA-DQA2, HLA-DQA1, HLA-G, PNPLA6, NCR3, HLA-F, DDR1, LILRB2, SIGLEC6, LILRB5, SIGLEC5, OR5V1, EGFL8, JAM2, HLA-DRA, HLA-DQB1, LY6G6D, HLA-DQB2, LY6G6F, HLA-DRB1, FCER2, F…	262	4551	20581	1.41538	0.11456	0.00713157	0.628145
UP_SEQ_FEATURE	topological domain:Cytoplasmic	64	24.3346	0.000778571	IER3, MICB, SLC44A4, C6ORF25, GABBR1, OR11A1, HLA-DMB, HLA-DMA, PEX11G, MOG, APP, LILRA4, CLEC4G, LILRA5, OSCAR, ATF6B, LILRA6, INSR, LAIR1, HLA-A, BTNL2, CYYR1, HLA-C, SIGLEC12, HLA-B, HLA-DQA2, HLA-DQA1, PNPLA6, HLA-G, HLA-F, NCR3, DDR1, LILRB2, SIGLEC6, LILRB5, HAS1, SIGLEC5, OR5V1, JAM2, HLA-DRA, HLA-DQB1, LY6G6D, LY6G6F, HLA-DRB1, FCER2, FPR1, FPR3, TMEM156, FPR2, CSMD1, DPCR1, SLC29A4, TAP2…	250	3456	20063	1.48615	0.521737	0.0192232	1.21462
UP_KEYWORDS	Disulfide bond	64	24.3346	0.0012192	MICB, MICA, GABBR1, OR11A1, HLA-DMB, HLA-DMA, MOG, APP, LILRA3, LILRA4, CLEC4G, OSCAR, LILRA5, ZNF578, LILRA6, INSR, LAIR1, HLA-A, BTNL2, HLA-C, SIGLEC12, HLA-B, CLIC1, SIGLEC14, HLA-DQA2, HLA-DQA1, HLA-G, HLA-F, NCR3, DDR1, LILRB2, SIGLEC6, LILRB5, SIGLEC5, OR5V1, LILRB3, EGFL8, JAM2, HLA-DRA, HLA-DQB1, LY6G6D, HLA-DQB2, LY6G6F, HLA-DRB1, FCER2, FPR1, PPT2, FPR3, TARM1, FPR2, CSMD1, HLA-DRB5, C2…	262	3434	20581	1.46401	0.263765	0.0168676	1.57331
UP_SEQ_FEATURE	transmembrane region	83	31.5589	0.00360163	LRRC8E, IER3, MICB, SLC44A4, C6ORF25, GABBR1, OR11A1, HLA-DMB, HLA-DMA, PEX11G, MOG, APP, LILRA4, CLEC4G, ATF6B, OSCAR, LILRA5, LILRA6, MCOLN1, INSR, AGPAT1, LAIR1, CACNG8, CACNG7, SMIM14, CACNG6, HLA-A, BTNL2, CYYR1, HLA-C, TMEM248, SIGLEC12, HLA-B, CLIC1, SIGLEC14, HLA-DQA2, MYADM, HLA-DQA1, HLA-G, PNPLA6, NCR3, HLA-F, DDR1, LILRB2, SIGLEC6, LILRB5, HAS1, SIGLEC5, OR5V1, JAM2, HLA-DRA, HLA-DQB1…	250	5056	20063	1.31743	0.967186	0.07312	5.50391
UP_KEYWORDS	Signal	69	26.2357	0.0128147	MICB, MICA, C6ORF25, GABBR1, HLA-DMB, HLA-DMA, CDSN, MOG, APP, BAG6, LILRA3, LILRA4, LILRA5, OSCAR, LILRA6, VWA7, INSR, LTA, AGPAT1, LAIR1, HLA-A, CYYR1, HLA-C, SIGLEC12, HLA-B, SIGLEC14, HLA-DQA2, HLA-DQA1, HLA-G, HLA-F, NCR3, DDR1, LILRB2, SIGLEC6, LILRB5, SIGLEC5, UBE2K, LILRB3, EGFL8, JAM2, HLA-DRA, HLA-DQB1, LY6G6D, HLA-DQB2, LY6G6F, LST1, HLA-DRB1, PPT2, TARM1, CSMD1, DPCR1, HLA-DRB5, C2, H…	262	4160	20581	1.30293	0.960729	0.136834	15.4355
UP_SEQ_FEATURE	signal peptide	56	21.2928	0.0155245	MICB, C6ORF25, GABBR1, HLA-DMB, HLA-DMA, CDSN, MOG, APP, LILRA3, LILRA4, LILRA5, OSCAR, LILRA6, VWA7, INSR, LTA, LAIR1, HLA-A, CYYR1, SIGLEC12, HLA-C, HLA-B, SIGLEC14, HLA-DQA2, HLA-G, HLA-DQA1, HLA-F, NCR3, DDR1, LILRB2, SIGLEC6, LILRB5, SIGLEC5, EGFL8, JAM2, HLA-DRA, LY6G6D, HLA-DQB1, LY6G6F, HLA-DRB1, PPT2, CSMD1, DPCR1, HLA-DRB5, C2, HLA-DOA, HLA-DOB, LY6G5C, TNXB, CFB, LY6G5B, VSTM1, CSNK2B,…	250	3346	20063	1.34313	1	0.252133	21.768
UP_KEYWORDS	Membrane	112	42.5856	0.0234538	MICB, MICA, SLC44A4, C6ORF25, MOG, APP, ATAT1, LILRA4, CLEC4G, LILRA5, ATF6B, OSCAR, LILRA6, MCOLN1, C6ORF136, INSR, C6ORF47, SMIM14, HLA-A, HLA-C, ZNF816, HLA-B, HLA-DQA2, HLA-DQA1, PNPLA6, HLA-G, HLA-F, LILRB2, LILRB5, HAS1, LILRB3, HLA-DRA, LY6G6D, LY6G6F, LST1, HLA-DRB1, FCER2, PPT2, TARM1, FAM19A5, CSMD1, DPCR1, ABHD16A, SLC29A4, RPL9, TTYH1, HLA-DRB5, HLA-DOA, HLA-DOB, CDC42EP5, LY6G5C, KLB…	262	7494	20581	1.174	0.997412	0.228178	26.546
GOTERM_CC_DIRECT	GO:0005886~plasma membrane	67	25.4753	0.0499592	LRRC8E, MICB, MICA, SLC44A4, C6ORF25, GABBR1, OR11A1, MOG, APP, LILRA3, CLEC4G, OSCAR, LILRA5, MCOLN1, DXO, INSR, LTA, LAIR1, CACNG8, CACNG7, CACNG6, FLOT1, HLA-A, STXBP2, HLA-C, PRKCG, ACTN2, HLA-B, CLIC1, SIGLEC14, HLA-DQA2, MYADM, HLA-DQA1, HLA-G, NCR3, HLA-F, DDR1, LILRB2, HAS1, OR5V1, JAM2, HLA-DRA, HLA-DQB1, LY6G6D, HLA-DQB2, LY6G6F, HLA-DRB1, FCER2, FPR1, FPR3, FPR2, WDR19, SLC29A4, TTYH1,…	243	4121	18224	1.2193	0.999998	0.514803	48.6987
UP_KEYWORDS	Cell membrane	45	17.1103	0.283896	HLA-DQB1, LRRC8E, LY6G6D, HLA-DQB2, MICB, LY6G6F, MICA, HLA-DRB1, FCER2, C6ORF25, GABBR1, FPR1, OR11A1, FPR3, FPR2, MOG, SLC29A4, CLEC4G, LILRA5, OSCAR, TTYH1, HLA-DRB5, MCOLN1, INSR, LAIR1, KLB, CACNG8, ARHGEF18, FLOT1, HLA-C, PRKCG, CLIC1, SIGLEC14, AGER, HLA-DQA2, HLA-DQA1, KCTD7, NCR3, DDR1, SIGLEC6, OR5V1, CD209, NOTCH4, JAM2, HLA-DRA	262	3175	20581	1.11336	1	0.857615	98.6974
Annotation Cluster 4	Enrichment Score: 4.330351657150689
Category	Term	Count	%	PValue	Genes	List Total	Pop Hits	Pop Total	Fold Enrichment	Bonferroni	Benjamini	FDR
INTERPRO	IPR007110:Immunoglobulin-like domain	40	15.2091	5.34122e-13	HLA-DQB1, LY6G6D, HLA-DQB2, MICB, LY6G6F, MICA, HLA-DRB1, TARM1, HLA-DMB, HLA-DMA, MOG, LILRA3, LILRA4, LILRA5, OSCAR, LILRA6, HLA-DRB5, HLA-DOA, HLA-DOB, LAIR1, VSTM1, HLA-A, BTNL2, HLA-C, SIGLEC12, HLA-B, SIGLEC14, AGER, HLA-DQA2, HLA-DQA1, HLA-G, HLA-F, NCR3, LILRB2, LILRB5, SIGLEC6, SIGLEC5, LILRB3, JAM2, HLA-DRA	247	771	18559	3.89819	2.23266e-10	2.48073e-11	7.49778e-10
INTERPRO	IPR013783:Immunoglobulin-like fold	42	15.9696	2.08145e-11	HLA-DQB1, LY6G6D, HLA-DQB2, MICB, LY6G6F, MICA, HLA-DRB1, TARM1, HLA-DMB, HLA-DMA, MOG, LILRA3, LILRA4, LILRA5, OSCAR, LILRA6, HLA-DRB5, HLA-DOA, INSR, HLA-DOB, LAIR1, TNXB, VSTM1, HLA-A, BTNL2, HLA-C, SIGLEC12, HLA-B, SIGLEC14, AGER, HLA-DQA2, HLA-DQA1, HLA-G, HLA-F, NCR3, LILRB2, LILRB5, SIGLEC6, SIGLEC5, LILRB3, JAM2, HLA-DRA	247	951	18559	3.31838	8.70044e-09	8.70044e-10	2.92181e-08
UP_KEYWORDS	Immunoglobulin domain	27	10.2662	8.12503e-09	HLA-DQB1, MICB, LY6G6F, MICA, TARM1, HLA-DMB, HLA-DMA, MOG, LILRA3, LILRA4, OSCAR, LILRA5, LILRA6, LAIR1, VSTM1, BTNL2, HLA-A, SIGLEC12, SIGLEC14, AGER, NCR3, LILRB2, LILRB5, SIGLEC6, SIGLEC5, LILRB3, JAM2	262	546	20581	3.88451	2.03938e-06	4.07876e-07	1.05618e-05
INTERPRO	IPR003599:Immunoglobulin subtype	22	8.36502	3.16604e-06	LY6G6D, LAIR1, LY6G6F, VSTM1, BTNL2, SIGLEC12, TARM1, SIGLEC14, AGER, MOG, NCR3, LILRB2, LILRB5, SIGLEC6, LILRA3, SIGLEC5, LILRB3, LILRA4, LILRA5, OSCAR, LILRA6, JAM2	247	497	18559	3.32601	0.00132253	8.27095e-05	0.0044442
INTERPRO	IPR016332:Alpha-1B-glycoprotein/leukocyte immunoglobulin-like receptor	5	1.90114	3.60273e-06	LILRB2, LILRA3, LILRA4, LILRB3, LILRA6	247	9	18559	41.7431	0.00150481	8.85811e-05	0.00505718
PIR_SUPERFAMILY	PIRSF001979:alpha-1B-glycoprotein	5	1.90114	7.15985e-06	LILRB2, LILRA3, LILRA4, LILRB3, LILRA6	29	9	1692	32.4138	0.000186139	0.000186139	0.00587148
UP_KEYWORDS	Adaptive immunity	11	4.18251	7.88761e-05	LAIR1, LILRB2, MICB, MICA, LILRB5, LILRA3, LILRA4, CD209, TAP2, TAP1, LILRA6	262	174	20581	4.96602	0.019604	0.00164853	0.102483
INTERPRO	IPR003598:Immunoglobulin subtype 2	13	4.94297	0.000132832	SIGLEC12, SIGLEC14, AGER, LILRB2, LILRB5, SIGLEC6, LILRA3, SIGLEC5, LILRB3, LILRA4, LILRA5, LILRA6, JAM2	247	250	18559	3.90716	0.054014	0.00277252	0.1863
SMART	SM00409:IG	22	8.36502	0.000155218	LY6G6D, LAIR1, LY6G6F, VSTM1, BTNL2, SIGLEC12, TARM1, SIGLEC14, AGER, MOG, NCR3, LILRB2, LILRB5, SIGLEC6, LILRA3, SIGLEC5, LILRB3, LILRA4, LILRA5, OSCAR, LILRA6, JAM2	177	497	10057	2.51514	0.017388	0.00250272	0.176097
GOTERM_BP_DIRECT	GO:0002250~adaptive immune response	10	3.80228	0.000179453	LAIR1, LILRB2, LILRB5, LILRA3, LILRA4, LILRB3, CD209, TAP2, TAP1, LILRA6	227	148	16792	4.99821	0.158718	0.0142992	0.281795
UP_SEQ_FEATURE	domain:Ig-like V-type	9	3.42205	0.000210791	LY6G6D, LY6G6F, SIGLEC6, SIGLEC5, VSTM1, JAM2, SIGLEC14, AGER, MOG	250	129	20063	5.59898	0.180975	0.00621934	0.330221
UP_SEQ_FEATURE	domain:Ig-like C2-type 1	11	4.18251	0.000224691	LILRB2, SIGLEC6, LILRB5, SIGLEC5, LILRA3, LILRA4, LILRA5, LILRA6, SIGLEC12, SIGLEC14, AGER	250	202	20063	4.37016	0.191688	0.00642794	0.35196
UP_SEQ_FEATURE	domain:Ig-like C2-type 2	11	4.18251	0.000233779	LILRB2, SIGLEC6, LILRB5, SIGLEC5, LILRA3, LILRA4, LILRA5, LILRA6, SIGLEC12, SIGLEC14, AGER	250	203	20063	4.34863	0.198616	0.00649103	0.366171
KEGG_PATHWAY	hsa04380:Osteoclast differentiation	9	3.42205	0.000365717	LILRB2, LILRB5, LILRA3, LILRA4, LILRB3, LILRA5, OSCAR, LILRA6, MAP2K7	94	131	6879	5.02769	0.0596016	0.00278936	0.444368
INTERPRO	IPR013151:Immunoglobulin	7	2.6616	0.000770878	LILRB2, SIGLEC6, LILRB5, LILRA4, LILRB3, LILRA6, AGER	247	82	18559	6.41419	0.275556	0.0145455	1.07669
SMART	SM00408:IGc2	13	4.94297	0.00146237	SIGLEC12, SIGLEC14, AGER, LILRB2, LILRB5, SIGLEC6, LILRA3, SIGLEC5, LILRB3, LILRA4, LILRA5, LILRA6, JAM2	177	250	10057	2.9546	0.152419	0.0204589	1.6479
UP_SEQ_FEATURE	domain:Ig-like C2-type 4	4	1.52091	0.0686635	LILRB2, LILRB5, LILRA3, LILRA4	250	76	20063	4.22379	1	0.68697	67.2447
INTERPRO	IPR013106:Immunoglobulin V-set	10	3.80228	0.103729	LY6G6D, LY6G6F, SIGLEC6, SIGLEC5, BTNL2, SIGLEC12, JAM2, SIGLEC14, MOG, NCR3	247	417	18559	1.80186	1	0.760813	78.5033
GOTERM_MF_DIRECT	GO:0004872~receptor activity	6	2.28137	0.166021	LILRB2, LILRA3, LILRB3, NOTCH4, AGER, NCR3	226	217	16881	2.06529	1	0.962633	91.5971
UP_SEQ_FEATURE	domain:Ig-like C2-type 3	4	1.52091	0.212678	LILRB2, LILRB5, LILRA3, LILRA4	250	128	20063	2.50787	1	0.974069	97.6524
Annotation Cluster 5	Enrichment Score: 2.5116849561930605
Category	Term	Count	%	PValue	Genes	List Total	Pop Hits	Pop Total	Fold Enrichment	Bonferroni	Benjamini	FDR
INTERPRO	IPR006574:SPRY-associated	8	3.04183	4.05663e-06	TRIML2, RNF39, TRIM26, TRIM15, TRIM10, TRIM39-RPP21, TRIM39, TRIML1	247	50	18559	12.022	0.00169424	9.41996e-05	0.00569429
SMART	SM00589:PRY	8	3.04183	2.0618e-05	TRIML2, RNF39, TRIM26, TRIM15, TRIM10, TRIM39-RPP21, TRIM39, TRIML1	177	49	10057	9.27661	0.00232715	0.000388234	0.0234078
INTERPRO	IPR003879:Butyrophylin-like	8	3.04183	4.6712e-05	TRIML2, RNF39, TRIM26, TRIM15, TRIM10, TRIM39-RPP21, TRIM39, TRIML1	247	72	18559	8.34863	0.0193367	0.00102716	0.0655515
INTERPRO	IPR001870:B30.2/SPRY domain	8	3.04183	0.000348843	TRIML2, RNF39, TRIM26, TRIM15, TRIM10, TRIM39-RPP21, TRIM39, TRIML1	247	99	18559	6.07173	0.135706	0.00692079	0.488572
INTERPRO	IPR000315:Zinc finger, B-box	7	2.6616	0.000770878	TRIM31, TRIM40, TRIM26, TRIM15, TRIM10, TRIM39-RPP21, TRIM39	247	82	18559	6.41419	0.275556	0.0145455	1.07669
UP_SEQ_FEATURE	domain:B30.2/SPRY	7	2.6616	0.00132619	TRIML2, RNF39, TRIM26, TRIM15, TRIM10, TRIM39, TRIML1	250	97	20063	5.79138	0.715417	0.030187	2.06064
UP_SEQ_FEATURE	zinc finger region:B box-type	6	2.28137	0.00156042	TRIM31, TRIM40, TRIM26, TRIM15, TRIM10, TRIM39	250	68	20063	7.08106	0.772104	0.0338076	2.42044
INTERPRO	IPR003877:SPla/RYanodine receptor SPRY	7	2.6616	0.00157162	TRIML2, RNF39, TRIM26, TRIM15, TRIM10, TRIM39, TRIML1	247	94	18559	5.59536	0.481831	0.0281802	2.18368
INTERPRO	IPR017907:Zinc finger, RING-type, conserved site	9	3.42205	0.00190378	RNF5, RNF39, TRIM31, TRIM40, TRIM15, TRIM10, TRIM39-RPP21, TRIM39, TRIML1	247	169	18559	4.00141	0.549112	0.0326443	2.63949
SMART	SM00449:SPRY	7	2.6616	0.00543251	TRIML2, RNF39, TRIM26, TRIM15, TRIM10, TRIM39, TRIML1	177	92	10057	4.3232	0.459655	0.0661077	5.99766
UP_SEQ_FEATURE	zinc finger region:RING-type	9	3.42205	0.00822192	RNF5, RNF39, TRIM31, TRIM40, TRIM26, TRIM15, TRIM10, TRIM39, TRIML1	250	230	20063	3.1403	0.999598	0.156305	12.1497
SMART	SM00336:BBOX	6	2.28137	0.00944518	TRIM31, TRIM26, TRIM15, TRIM10, TRIM39-RPP21, TRIM39	177	74	10057	4.60696	0.657806	0.101688	10.2151
INTERPRO	IPR013320:Concanavalin A-like lectin/glucanase, subgroup	9	3.42205	0.0124304	TRIML2, RNF39, LGALS8, TRIM26, TRIM15, TRIM10, TRIM39-RPP21, TRIM39, TRIML1	247	232	18559	2.91482	0.994638	0.176051	16.1033
INTERPRO	IPR001841:Zinc finger, RING-type	10	3.80228	0.0171699	RNF5, RNF39, TRIM31, TRIM40, TRIM26, TRIM15, TRIM10, TRIM39-RPP21, TRIM39, TRIML1	247	295	18559	2.54704	0.999282	0.220913	21.5817
GOTERM_BP_DIRECT	GO:0046597~negative regulation of viral entry into host cell	3	1.14068	0.023946	TRIM31, TRIM26, TRIM10	227	18	16792	12.3289	1	0.606873	31.6892
SMART	SM00184:RING	10	3.80228	0.0277496	RNF5, RNF39, TRIM31, TRIM40, TRIM26, TRIM15, TRIM10, TRIM39-RPP21, TRIM39, TRIML1	177	244	10057	2.32866	0.958416	0.251058	27.3511
INTERPRO	IPR013083:Zinc finger, RING/FYVE/PHD-type	12	4.56274	0.0396924	RNF5, RNF39, TRIM31, TRIM40, TRIM26, TCF19, TRIM15, TRIM10, TRIM39-RPP21, TRIM39, TRIML1, FGD4	247	453	18559	1.9904	1	0.431255	43.3646
GOTERM_MF_DIRECT	GO:0008270~zinc ion binding	19	7.22433	0.296471	RNF39, TRIM40, TRIM26, PRKCG, ZNRD1, TRIM15, EHMT2, TRIM10, ZNF331, KCTD7, TRIML1, RNF5, TRIM31, MTR, RBAK, RABGEF1, TCF19, TRIM39-RPP21, TRIM39	226	1169	16881	1.21403	1	0.990463	99.1746
GOTERM_BP_DIRECT	GO:0051091~positive regulation of sequence-specific DNA binding transcription factor activity	3	1.14068	0.414102	TRIM31, TRIM26, TRIM15	227	105	16792	2.11353	1	0.999914	99.9776
Annotation Cluster 6	Enrichment Score: 1.8516441928414653
Category	Term	Count	%	PValue	Genes	List Total	Pop Hits	Pop Total	Fold Enrichment	Bonferroni	Benjamini	FDR
UP_SEQ_FEATURE	short sequence motif:SLAM-like motif	3	1.14068	0.00149676	SIGLEC6, SIGLEC5, SIGLEC12	250	5	20063	48.1512	0.757922	0.0332098	2.32278
UP_KEYWORDS	Lectin	8	3.04183	0.00627004	SIGLEC6, SIGLEC5, FCER2, CLEC4G, CD209, LGALS8, SIGLEC12, SIGLEC14	262	171	20581	3.67501	0.793764	0.0797328	7.85083
UP_SEQ_FEATURE	binding site:Sialic acid	3	1.14068	0.0109345	SIGLEC6, SIGLEC5, SIGLEC14	250	13	20063	18.5197	0.99997	0.19871	15.8448
UP_SEQ_FEATURE	short sequence motif:ITIM motif	3	1.14068	0.0184547	SIGLEC6, SIGLEC5, SIGLEC12	250	17	20063	14.1621	1	0.278674	25.3425
GOTERM_MF_DIRECT	GO:0030246~carbohydrate binding	7	2.6616	0.0480653	SIGLEC6, SIGLEC5, FCER2, CD209, LGALS8, SIGLEC12, SIGLEC14	226	196	16881	2.66767	1	0.70191	48.9299
UP_KEYWORDS	Cell adhesion	11	4.18251	0.085305	APP, TNXB, SIGLEC6, SIGLEC5, PKP2, CD209, TTYH1, SIGLEC12, NID1, SIGLEC14, MOG	262	479	20581	1.80394	1	0.53779	68.622
Annotation Cluster 7	Enrichment Score: 1.6436216007295898
Category	Term	Count	%	PValue	Genes	List Total	Pop Hits	Pop Total	Fold Enrichment	Bonferroni	Benjamini	FDR
UP_KEYWORDS	Host cell receptor for virus entry	5	1.90114	0.00885635	HLA-DRB1, CLEC4G, CD209, HSPA1B, MOG	262	64	20581	6.13699	0.892777	0.100868	10.9202
GOTERM_MF_DIRECT	GO:0001618~virus receptor activity	5	1.90114	0.0141976	HLA-DRB1, CLEC4G, CD209, HSPA1B, MOG	226	70	16881	5.33534	0.992693	0.336294	17.722
GOTERM_BP_DIRECT	GO:0046718~viral entry into host cell	4	1.52091	0.0932534	CLEC4G, CD209, HSPA1B, MOG	227	80	16792	3.69868	1	0.961253	78.5455
Annotation Cluster 8	Enrichment Score: 1.4553556189668313
Category	Term	Count	%	PValue	Genes	List Total	Pop Hits	Pop Total	Fold Enrichment	Bonferroni	Benjamini	FDR
UP_SEQ_FEATURE	domain:Sushi 1	4	1.52091	0.0182701	CFB, GABBR1, C2, CSMD1	250	45	20063	7.13351	1	0.280694	25.122
UP_SEQ_FEATURE	domain:Sushi 2	4	1.52091	0.0182701	CFB, GABBR1, C2, CSMD1	250	45	20063	7.13351	1	0.280694	25.122
UP_KEYWORDS	Sushi	4	1.52091	0.0341524	CFB, GABBR1, C2, CSMD1	262	56	20581	5.61096	0.999837	0.304705	36.3461
INTERPRO	IPR000436:Sushi/SCR/CCP	4	1.52091	0.039873	CFB, GABBR1, C2, CSMD1	247	57	18559	5.27282	1	0.422274	43.514
UP_SEQ_FEATURE	domain:Sushi 3	3	1.14068	0.0596435	CFB, C2, CSMD1	250	32	20063	7.52363	1	0.640017	61.897
SMART	SM00032:CCP	4	1.52091	0.068347	CFB, GABBR1, C2, CSMD1	177	54	10057	4.20883	0.999664	0.486575	55.2387
Annotation Cluster 9	Enrichment Score: 1.3628482491625515
Category	Term	Count	%	PValue	Genes	List Total	Pop Hits	Pop Total	Fold Enrichment	Bonferroni	Benjamini	FDR
GOTERM_BP_DIRECT	GO:0030035~microspike assembly	3	1.14068	0.00175584	FSCN1, ACTN2, FGD4	227	5	16792	44.3841	0.815915	0.0852199	2.72544
GOTERM_CC_DIRECT	GO:0030175~filopodium	4	1.52091	0.068502	LY6G6D, FSCN1, ACTN2, FGD4	243	71	18224	4.22512	1	0.543268	60.3134
UP_KEYWORDS	Actin-binding	4	1.52091	0.678059	KLHL5, FSCN1, ACTN2, FGD4	262	274	20581	1.14677	1	0.984755	100
Annotation Cluster 10	Enrichment Score: 1.1717522705326517
Category	Term	Count	%	PValue	Genes	List Total	Pop Hits	Pop Total	Fold Enrichment	Bonferroni	Benjamini	FDR
INTERPRO	IPR013151:Immunoglobulin	7	2.6616	0.000770878	LILRB2, SIGLEC6, LILRB5, LILRA4, LILRB3, LILRA6, AGER	247	82	18559	6.41419	0.275556	0.0145455	1.07669
GOTERM_BP_DIRECT	GO:0007166~cell surface receptor signaling pathway	5	1.90114	0.506689	LILRB2, LILRB5, LILRB3, OR11A1, AGER	227	274	16792	1.34988	1	0.999986	99.9985
GOTERM_MF_DIRECT	GO:0004888~transmembrane signaling receptor activity	3	1.14068	0.781657	LILRB5, LILRB3, AGER	226	214	16881	1.04712	1	0.999998	100
Annotation Cluster 11	Enrichment Score: 1.0387016869053534
Category	Term	Count	%	PValue	Genes	List Total	Pop Hits	Pop Total	Fold Enrichment	Bonferroni	Benjamini	FDR
INTERPRO	IPR001412:Aminoacyl-tRNA synthetase, class I, conserved site	3	1.14068	0.016399	VARS2, YARS2, VARS	247	15	18559	15.0275	0.999004	0.218737	20.7139
UP_SEQ_FEATURE	short sequence motif:"KMSKS" region	3	1.14068	0.0164164	VARS2, YARS2, VARS	250	16	20063	15.0473	1	0.260254	22.8726
UP_SEQ_FEATURE	short sequence motif:"HIGH" region	3	1.14068	0.0205937	VARS2, YARS2, VARS	250	18	20063	13.3753	1	0.301128	27.8548
UP_KEYWORDS	Aminoacyl-tRNA synthetase	3	1.14068	0.0836252	VARS2, YARS2, VARS	262	38	20581	6.20159	1	0.542898	67.8646
GOTERM_BP_DIRECT	GO:0006418~tRNA aminoacylation for protein translation	3	1.14068	0.100876	VARS2, YARS2, VARS	227	40	16792	5.54802	1	0.967069	81.2126
INTERPRO	IPR014729:Rossmann-like alpha/beta/alpha sandwich fold	3	1.14068	0.106743	VARS2, YARS2, VARS	247	42	18559	5.36698	1	0.760649	79.4961
KEGG_PATHWAY	hsa00970:Aminoacyl-tRNA biosynthesis	3	1.14068	0.224201	VARS2, YARS2, VARS	94	66	6879	3.3264	1	0.664977	95.4538
UP_KEYWORDS	Protein biosynthesis	3	1.14068	0.576662	VARS2, YARS2, VARS	262	152	20581	1.5504	1	0.974187	99.9986
UP_SEQ_FEATURE	binding site:ATP	7	2.6616	0.694755	DDR1, VARS2, PRKCG, YARS2, VARS, MAP2K7, INSR	250	558	20063	1.00675	1	0.999999	100
Annotation Cluster 12	Enrichment Score: 0.9323226293783029
Category	Term	Count	%	PValue	Genes	List Total	Pop Hits	Pop Total	Fold Enrichment	Bonferroni	Benjamini	FDR
UP_SEQ_FEATURE	zinc finger region:C3H1-type	3	1.14068	0.041007	PRR3, PPP1R10, LENG9	250	26	20063	9.25985	1	0.50741	48.1578
INTERPRO	IPR000571:Zinc finger, CCCH-type	3	1.14068	0.184108	PRR3, PPP1R10, LENG9	247	59	18559	3.82056	1	0.89961	94.2515
SMART	SM00356:ZnF_C3H1	3	1.14068	0.211399	PRR3, PPP1R10, LENG9	177	49	10057	3.47873	1	0.873102	93.2564
Annotation Cluster 13	Enrichment Score: 0.9138123858126443
Category	Term	Count	%	PValue	Genes	List Total	Pop Hits	Pop Total	Fold Enrichment	Bonferroni	Benjamini	FDR
INTERPRO	IPR008368:Voltage-dependent calcium channel, gamma subunit	3	1.14068	0.00464828	CACNG8, CACNG7, CACNG6	247	8	18559	28.1766	0.857372	0.0749435	6.3309
KEGG_PATHWAY	hsa05412:Arrhythmogenic right ventricular cardiomyopathy (ARVC)	5	1.90114	0.0125465	ACTB, CACNG8, PKP2, CACNG7, CACNG6	94	67	6879	5.46126	0.880106	0.0845881	14.2493
GOTERM_CC_DIRECT	GO:0005891~voltage-gated calcium channel complex	3	1.14068	0.0563823	CACNG8, CACNG7, CACNG6	243	29	18224	7.75819	1	0.504376	53.0366
UP_KEYWORDS	Ion channel	9	3.42205	0.0879193	LRRC8E, CACNG8, CACNG7, CACNG6, TTYH1, TMC4, MCOLN1, CLIC1, KCTD7	262	359	20581	1.96931	1	0.536967	69.7679
KEGG_PATHWAY	hsa05410:Hypertrophic cardiomyopathy (HCM)	4	1.52091	0.0882844	ACTB, CACNG8, CACNG7, CACNG6	94	78	6879	3.75286	1	0.437353	67.5459
GOTERM_MF_DIRECT	GO:0005245~voltage-gated calcium channel activity	3	1.14068	0.0992468	CACNG8, CACNG7, CACNG6	226	40	16881	5.6021	1	0.894312	75.9702
KEGG_PATHWAY	hsa05414:Dilated cardiomyopathy	4	1.52091	0.104516	ACTB, CACNG8, CACNG7, CACNG6	94	84	6879	3.4848	1	0.484358	73.9214
KEGG_PATHWAY	hsa04261:Adrenergic signaling in cardiomyocytes	5	1.90114	0.116231	PPP2R1A, CACNG8, CACNG7, CACNG6, ATF6B	94	138	6879	2.65148	1	0.488092	77.7847
INTERPRO	IPR004031:PMP-22/EMP/MP20/Claudin	3	1.14068	0.11968	CACNG8, CACNG7, CACNG6	247	45	18559	5.00918	1	0.781803	83.2931
GOTERM_BP_DIRECT	GO:0061337~cardiac conduction	3	1.14068	0.122688	CACNG8, CACNG7, CACNG6	227	45	16792	4.93157	1	0.975457	87.2307
KEGG_PATHWAY	hsa04010:MAPK signaling pathway	7	2.6616	0.126835	HSPA1L, CACNG8, CACNG7, CACNG6, PRKCG, HSPA1B, MAP2K7	94	253	6879	2.02477	1	0.509369	80.8213
UP_KEYWORDS	Calcium transport	4	1.52091	0.128429	CACNG8, CACNG7, CACNG6, MCOLN1	262	98	20581	3.20626	1	0.648489	83.251
KEGG_PATHWAY	hsa04921:Oxytocin signaling pathway	5	1.90114	0.144725	ACTB, CACNG8, CACNG7, CACNG6, PRKCG	94	150	6879	2.43936	1	0.548812	85.094
UP_KEYWORDS	Calcium channel	3	1.14068	0.204072	CACNG8, CACNG7, CACNG6	262	66	20581	3.57061	1	0.778566	94.8543
GOTERM_BP_DIRECT	GO:0070588~calcium ion transmembrane transport	4	1.52091	0.215967	CACNG8, CACNG7, CACNG6, MCOLN1	227	119	16792	2.48651	1	0.997142	97.8196
GOTERM_MF_DIRECT	GO:0005262~calcium channel activity	3	1.14068	0.239379	CACNG7, CACNG6, MCOLN1	226	70	16881	3.2012	1	0.983301	97.607
KEGG_PATHWAY	hsa04260:Cardiac muscle contraction	3	1.14068	0.269402	CACNG8, CACNG7, CACNG6	94	75	6879	2.92723	1	0.723678	97.8111
GOTERM_BP_DIRECT	GO:0006816~calcium ion transport	3	1.14068	0.272712	CACNG8, CACNG7, CACNG6	227	76	16792	2.92001	1	0.998533	99.3309
UP_KEYWORDS	Voltage-gated channel	4	1.52091	0.2966	CACNG8, CACNG7, CACNG6, CLIC1	262	150	20581	2.09476	1	0.859483	98.9678
UP_KEYWORDS	Ion transport	11	4.18251	0.298318	LRRC8E, CACNG8, CACNG7, CACNG6, TTYH1, TMC4, MCOLN1, ATP6V1G2, CLIC1, KCTD7, ATP5J	262	642	20581	1.34593	1	0.855302	99.0001
UP_KEYWORDS	Transport	21	7.98479	0.883714	LRRC8E, NDUFA3, CACNG8, CACNG7, DDX39B, TMC4, CACNG6, STXBP2, ATP6V1G2, CLIC1, TIMM44, KCTD7, BAG6, SLC29A4, TAP2, LYST, TAP1, TTYH1, RABGEF1, MCOLN1, ATP5J	262	1978	20581	0.833985	1	0.998507	100
Annotation Cluster 14	Enrichment Score: 0.7848376418480402
Category	Term	Count	%	PValue	Genes	List Total	Pop Hits	Pop Total	Fold Enrichment	Bonferroni	Benjamini	FDR
KEGG_PATHWAY	hsa03040:Spliceosome	7	2.6616	0.00900546	HSPA1L, PRPF31, DDX39B, DHX16, HSPA1B, LSM2, XAB2	94	133	6879	3.85162	0.781238	0.0639412	10.4293
UP_KEYWORDS	Spliceosome	4	1.52091	0.218399	PRPF31, DDX39B, LSM2, XAB2	262	127	20581	2.47412	1	0.795232	95.9365
GOTERM_BP_DIRECT	GO:0000398~mRNA splicing, via spliceosome	5	1.90114	0.35077	PRPF31, DDX39B, DHX16, LSM2, XAB2	227	222	16792	1.66607	1	0.999664	99.8877
UP_KEYWORDS	mRNA processing	6	2.28137	0.413297	PRPF31, DDX39B, DHX16, LSM2, XAB2, TSEN34	262	332	20581	1.41964	1	0.916136	99.9024
UP_KEYWORDS	mRNA splicing	5	1.90114	0.41761	PRPF31, DDX39B, DHX16, LSM2, XAB2	262	260	20581	1.51064	1	0.911355	99.9113
Annotation Cluster 15	Enrichment Score: 0.7746428002723011
Category	Term	Count	%	PValue	Genes	List Total	Pop Hits	Pop Total	Fold Enrichment	Bonferroni	Benjamini	FDR
GOTERM_MF_DIRECT	GO:0004982~N-formyl peptide receptor activity	3	1.14068	0.00104263	FPR1, FPR3, FPR2	226	4	16881	56.021	0.301523	0.0390881	1.41298
GOTERM_MF_DIRECT	GO:0004875~complement receptor activity	3	1.14068	0.00256099	FPR1, FPR3, FPR2	226	6	16881	37.3473	0.586091	0.0844323	3.43761
INTERPRO	IPR000826:Formyl peptide receptor family	3	1.14068	0.00592431	FPR1, FPR3, FPR2	247	9	18559	25.0459	0.916568	0.0911071	8.00254
GOTERM_BP_DIRECT	GO:0002430~complement receptor mediated signaling pathway	3	1.14068	0.00755793	FPR1, FPR3, FPR2	227	10	16792	22.1921	0.999328	0.282576	11.245
GOTERM_BP_DIRECT	GO:0060326~cell chemotaxis	3	1.14068	0.217903	FPR1, FPR3, FPR2	227	65	16792	3.41416	1	0.996889	97.9027
GOTERM_BP_DIRECT	GO:0007200~phospholipase C-activating G-protein coupled receptor signaling pathway	3	1.14068	0.222857	FPR1, FPR3, FPR2	227	66	16792	3.36243	1	0.996914	98.1022
GOTERM_BP_DIRECT	GO:0050900~leukocyte migration	4	1.52091	0.226546	FPR1, FPR3, FPR2, JAM2	227	122	16792	2.42536	1	0.996827	98.239
UP_KEYWORDS	Chemotaxis	3	1.14068	0.34894	FPR1, FPR3, FPR2	262	97	20581	2.42949	1	0.884022	99.6222
GOTERM_BP_DIRECT	GO:0006954~inflammatory response	7	2.6616	0.394364	ABCF1, FPR1, LIAS, FPR3, FPR2, AGER, NCR3	227	379	16792	1.36627	1	0.999869	99.9624
GOTERM_BP_DIRECT	GO:0007204~positive regulation of cytosolic calcium ion concentration	3	1.14068	0.540762	FPR1, FPR3, FPR2	227	134	16792	1.65612	1	0.999993	99.9995
KEGG_PATHWAY	hsa04080:Neuroactive ligand-receptor interaction	4	1.52091	0.729963	GABBR1, FPR1, FPR3, FPR2	94	277	6879	1.05676	1	0.985443	100
UP_KEYWORDS	G-protein coupled receptor	6	2.28137	0.98343	OR5V1, GABBR1, FPR1, OR11A1, FPR3, FPR2	262	842	20581	0.559763	1	0.999966	100
INTERPRO	IPR000276:G protein-coupled receptor, rhodopsin-like	5	1.90114	0.987188	OR5V1, FPR1, OR11A1, FPR3, FPR2	247	719	18559	0.522515	1	1	100
INTERPRO	IPR017452:GPCR, rhodopsin-like, 7TM	5	1.90114	0.989199	OR5V1, FPR1, OR11A1, FPR3, FPR2	247	736	18559	0.510446	1	1	100
UP_KEYWORDS	Transducer	6	2.28137	0.99008	OR5V1, GABBR1, FPR1, OR11A1, FPR3, FPR2	262	899	20581	0.524272	1	0.999988	100
GOTERM_BP_DIRECT	GO:0007186~G-protein coupled receptor signaling pathway	5	1.90114	0.998341	OR5V1, FPR1, OR11A1, FPR2, INSR	227	899	16792	0.411421	1	1	100
GOTERM_MF_DIRECT	GO:0004930~G-protein coupled receptor activity	3	1.14068	0.999348	OR5V1, OR11A1, FPR2	226	710	16881	0.315611	1	1	100
Annotation Cluster 16	Enrichment Score: 0.6942855806027333
Category	Term	Count	%	PValue	Genes	List Total	Pop Hits	Pop Total	Fold Enrichment	Bonferroni	Benjamini	FDR
UP_KEYWORDS	Ligase	9	3.42205	0.0755809	TRIML2, VARS2, RNF5, TRIM31, RNF216, YARS2, VARS, TRIM39, TRIML1	262	347	20581	2.03741	1	0.518377	63.998
GOTERM_BP_DIRECT	GO:0016567~protein ubiquitination	8	3.04183	0.212278	TRIML2, KLHL5, RNF5, TRIM31, RABGEF1, UBD, TRIM39, TRIML1	227	359	16792	1.64844	1	0.997238	97.6526
GOTERM_MF_DIRECT	GO:0016874~ligase activity	6	2.28137	0.287894	TRIML2, RNF5, TRIM31, RNF216, TRIM39, TRIML1	226	270	16881	1.65988	1	0.990646	99.0262
UP_KEYWORDS	Ubl conjugation pathway	11	4.18251	0.361667	TRIML2, UBE2K, RNF5, TRIM31, RABGEF1, UBD, TRIM40, RNF216, TRIM39, TRIML1, FBXL18	262	680	20581	1.27072	1	0.890219	99.7077
Annotation Cluster 17	Enrichment Score: 0.6820015539028865
Category	Term	Count	%	PValue	Genes	List Total	Pop Hits	Pop Total	Fold Enrichment	Bonferroni	Benjamini	FDR
UP_KEYWORDS	Lectin	8	3.04183	0.00627004	SIGLEC6, SIGLEC5, FCER2, CLEC4G, CD209, LGALS8, SIGLEC12, SIGLEC14	262	171	20581	3.67501	0.793764	0.0797328	7.85083
INTERPRO	IPR018378:C-type lectin, conserved site	3	1.14068	0.115325	FCER2, CLEC4G, CD209	247	44	18559	5.12302	1	0.778307	82.0947
UP_SEQ_FEATURE	domain:C-type lectin	3	1.14068	0.27079	FCER2, CLEC4G, CD209	250	82	20063	2.93605	1	0.991322	99.2951
INTERPRO	IPR001304:C-type lectin	3	1.14068	0.3306	FCER2, CLEC4G, CD209	247	89	18559	2.53273	1	0.984919	99.6427
INTERPRO	IPR016186:C-type lectin-like	3	1.14068	0.401965	FCER2, CLEC4G, CD209	247	104	18559	2.16743	1	0.993246	99.9266
INTERPRO	IPR016187:C-type lectin fold	3	1.14068	0.438565	FCER2, CLEC4G, CD209	247	112	18559	2.01262	1	0.994107	99.9697
SMART	SM00034:CLECT	3	1.14068	0.446049	FCER2, CLEC4G, CD209	177	86	10057	1.98207	1	0.988319	99.8777
UP_KEYWORDS	Signal-anchor	6	2.28137	0.687471	IER3, FCER2, CLEC4G, CD209, ATF6B, BTNL2	262	455	20581	1.03587	1	0.984554	100
Annotation Cluster 18	Enrichment Score: 0.5836480570008264
Category	Term	Count	%	PValue	Genes	List Total	Pop Hits	Pop Total	Fold Enrichment	Bonferroni	Benjamini	FDR
INTERPRO	IPR017871:ABC transporter, conserved site	3	1.14068	0.115325	ABCF1, TAP2, TAP1	247	44	18559	5.12302	1	0.778307	82.0947
INTERPRO	IPR003439:ABC transporter-like	3	1.14068	0.142025	ABCF1, TAP2, TAP1	247	50	18559	4.50826	1	0.831124	88.3545
INTERPRO	IPR003593:AAA+ ATPase domain	4	1.52091	0.269529	ABCF1, RFC1, TAP2, TAP1	247	136	18559	2.20993	1	0.965477	98.7829
SMART	SM00382:AAA	4	1.52091	0.426595	ABCF1, RFC1, TAP2, TAP1	177	136	10057	1.67115	1	0.988768	99.8191
GOTERM_BP_DIRECT	GO:0055085~transmembrane transport	4	1.52091	0.640988	ABCF1, SLC44A4, TAP2, TAP1	227	244	16792	1.21268	1	0.999999	100
Annotation Cluster 19	Enrichment Score: 0.42429573603993226
Category	Term	Count	%	PValue	Genes	List Total	Pop Hits	Pop Total	Fold Enrichment	Bonferroni	Benjamini	FDR
UP_KEYWORDS	ATP-binding	22	8.36502	0.233533	ACTB, ABCF1, VARS2, MSH5, SKIV2L, DDX39B, PRKCG, HSPA1B, VARS, TIMM44, HSPA1L, DDR1, RFC1, UBE2K, TAP2, TAP1, NLRP12, DHX16, YARS2, STK19, MAP2K7, INSR	262	1391	20581	1.2424	1	0.81155	96.8485
UP_KEYWORDS	Nucleotide-binding	27	10.2662	0.26012	ABCF1, VARS2, SKIV2L, HSPA1B, VARS, HSPA1L, TUBB, TYW1, TAP2, TAP1, DHX16, STK19, MAP2K7, GNL1, INSR, DXO, ACTB, DNM1L, MSH5, DDX39B, PRKCG, TIMM44, DDR1, RFC1, UBE2K, NLRP12, YARS2	262	1788	20581	1.18621	1	0.841871	98.0084
GOTERM_MF_DIRECT	GO:0005524~ATP binding	23	8.74525	0.345032	ACTB, ABCF1, VARS2, MSH5, SKIV2L, DDX39B, PRKCG, HSPA1B, VARS, TIMM44, HSPA1L, DDR1, RFC1, MSH5-SAPCD1, UBE2K, TAP2, TAP1, NLRP12, DHX16, YARS2, STK19, MAP2K7, INSR	226	1495	16881	1.14915	1	0.994478	99.6889
UP_SEQ_FEATURE	nucleotide phosphate-binding region:ATP	13	4.94297	0.580984	MSH5, SKIV2L, DDX39B, PRKCG, TIMM44, DDR1, RFC1, TAP2, TAP1, NLRP12, DHX16, INSR, MAP2K7	250	994	20063	1.04957	1	0.999987	99.9999
INTERPRO	IPR027417:P-loop containing nucleoside triphosphate hydrolase	12	4.56274	0.620834	ABCF1, DNM1L, RFC1, MSH5-SAPCD1, SKIV2L, MSH5, TAP2, DDX39B, TAP1, NLRP12, DHX16, GNL1	247	879	18559	1.02577	1	0.999523	99.9999
Annotation Cluster 20	Enrichment Score: 0.41890850075669317
Category	Term	Count	%	PValue	Genes	List Total	Pop Hits	Pop Total	Fold Enrichment	Bonferroni	Benjamini	FDR
GOTERM_CC_DIRECT	GO:0005840~ribosome	5	1.90114	0.179485	ABCF1, MRPS18B, RPL9, RPS9, ZNF525	243	166	18224	2.25891	1	0.823187	92.3948
GOTERM_BP_DIRECT	GO:0006412~translation	6	2.28137	0.250038	ABCF1, MRPS18B, RPL9, RPS9, YARS2, ZNF525	227	253	16792	1.75431	1	0.997882	98.9157
UP_KEYWORDS	Ribonucleoprotein	6	2.28137	0.319358	PRPF31, MRPS18B, RPL9, RPS9, HEATR1, LSM2	262	296	20581	1.5923	1	0.866247	99.3269
GOTERM_BP_DIRECT	GO:0006413~translational initiation	3	1.14068	0.552751	ABCF1, RPL9, RPS9	227	137	16792	1.61986	1	0.999992	99.9997
GOTERM_MF_DIRECT	GO:0003735~structural constituent of ribosome	4	1.52091	0.566675	MRPS18B, RPL9, RPS9, ZNF525	226	222	16881	1.34585	1	0.999731	99.9989
UP_KEYWORDS	Ribosomal protein	3	1.14068	0.682924	MRPS18B, RPL9, RPS9	262	185	20581	1.27384	1	0.984675	100
Annotation Cluster 21	Enrichment Score: 0.3994945691992505
Category	Term	Count	%	PValue	Genes	List Total	Pop Hits	Pop Total	Fold Enrichment	Bonferroni	Benjamini	FDR
GOTERM_MF_DIRECT	GO:0004004~ATP-dependent RNA helicase activity	3	1.14068	0.214795	SKIV2L, DDX39B, DHX16	226	65	16881	3.44745	1	0.980958	96.3069
INTERPRO	IPR011545:DNA/RNA helicase, DEAD/DEAH box type, N-terminal	3	1.14068	0.232579	SKIV2L, DDX39B, DHX16	247	69	18559	3.26685	1	0.945629	97.5668
UP_SEQ_FEATURE	domain:Helicase C-terminal	3	1.14068	0.38847	SKIV2L, DDX39B, DHX16	250	108	20063	2.22922	1	0.999138	99.9554
UP_SEQ_FEATURE	domain:Helicase ATP-binding	3	1.14068	0.414567	SKIV2L, DDX39B, DHX16	250	114	20063	2.11189	1	0.999483	99.9775
INTERPRO	IPR001650:Helicase, C-terminal	3	1.14068	0.420412	SKIV2L, DDX39B, DHX16	247	108	18559	2.08716	1	0.993696	99.9527
INTERPRO	IPR014001:Helicase, superfamily 1/2, ATP-binding domain	3	1.14068	0.429526	SKIV2L, DDX39B, DHX16	247	110	18559	2.04921	1	0.993906	99.9621
UP_KEYWORDS	Helicase	3	1.14068	0.543525	SKIV2L, DDX39B, DHX16	262	143	20581	1.64797	1	0.96836	99.9963
SMART	SM00490:HELICc	3	1.14068	0.561939	SKIV2L, DDX39B, DHX16	177	107	10057	1.59306	1	0.99706	99.9915
SMART	SM00487:DEXDc	3	1.14068	0.572041	SKIV2L, DDX39B, DHX16	177	109	10057	1.56383	1	0.996453	99.9935
Annotation Cluster 22	Enrichment Score: 0.37616743697566485
Category	Term	Count	%	PValue	Genes	List Total	Pop Hits	Pop Total	Fold Enrichment	Bonferroni	Benjamini	FDR
UP_SEQ_FEATURE	domain:EGF-like 6	3	1.14068	0.103417	TNXB, NOTCH4, NID1	250	44	20063	5.47173	1	0.821467	81.9639
UP_SEQ_FEATURE	domain:EGF-like 4	3	1.14068	0.166344	TNXB, NOTCH4, NID1	250	59	20063	4.08061	1	0.940659	94.2419
UP_SEQ_FEATURE	domain:EGF-like 2	3	1.14068	0.302954	TNXB, NOTCH4, NID1	250	89	20063	2.70512	1	0.995205	99.6527
INTERPRO	IPR018097:EGF-like calcium-binding, conserved site	3	1.14068	0.392638	NOTCH4, EGFL8, NID1	247	102	18559	2.20993	1	0.993005	99.9088
INTERPRO	IPR000152:EGF-type aspartate/asparagine hydroxylation site	3	1.14068	0.406603	NOTCH4, EGFL8, NID1	247	105	18559	2.14679	1	0.992973	99.9342
UP_SEQ_FEATURE	domain:EGF-like 1	3	1.14068	0.440099	NOTCH4, EGFL8, NID1	250	120	20063	2.0063	1	0.999689	99.9888
INTERPRO	IPR013032:EGF-like, conserved site	4	1.52091	0.495414	TNXB, NOTCH4, EGFL8, NID1	247	199	18559	1.5103	1	0.997411	99.9932
INTERPRO	IPR001881:EGF-like calcium-binding	3	1.14068	0.503728	NOTCH4, EGFL8, NID1	247	127	18559	1.77491	1	0.997463	99.9946
UP_KEYWORDS	EGF-like domain	4	1.52091	0.583638	TNXB, NOTCH4, EGFL8, NID1	262	238	20581	1.32023	1	0.972822	99.9989
INTERPRO	IPR000742:Epidermal growth factor-like domain	4	1.52091	0.593542	TNXB, NOTCH4, EGFL8, NID1	247	231	18559	1.30108	1	0.99928	99.9997
SMART	SM00181:EGF	4	1.52091	0.643308	TNXB, NOTCH4, EGFL8, NID1	177	188	10057	1.20892	1	0.998453	99.9992
SMART	SM00179:EGF_CA	3	1.14068	0.655343	NOTCH4, EGFL8, NID1	177	127	10057	1.34219	1	0.998227	99.9994
GOTERM_MF_DIRECT	GO:0005509~calcium ion binding	6	2.28137	0.964906	OCM, NOTCH4, TTYH1, ACTN2, EGFL8, NID1	226	717	16881	0.62506	1	1	100
Annotation Cluster 23	Enrichment Score: 0.2566849194484953
Category	Term	Count	%	PValue	Genes	List Total	Pop Hits	Pop Total	Fold Enrichment	Bonferroni	Benjamini	FDR
GOTERM_MF_DIRECT	GO:0005085~guanyl-nucleotide exchange factor activity	3	1.14068	0.468128	ARHGEF18, CCZ1, FGD4	226	118	16881	1.89902	1	0.998872	99.9818
UP_KEYWORDS	Guanine-nucleotide releasing factor	3	1.14068	0.565814	ARHGEF18, CCZ1, FGD4	262	149	20581	1.58161	1	0.97296	99.998
GOTERM_BP_DIRECT	GO:0043547~positive regulation of GTPase activity	8	3.04183	0.641072	DNM1L, KLB, ARHGEF18, RABGEF1, ACTN2, CCZ1, FGD4, CDC42EP5	227	565	16792	1.04741	1	0.999999	100
Annotation Cluster 24	Enrichment Score: 0.2302640404073757
Category	Term	Count	%	PValue	Genes	List Total	Pop Hits	Pop Total	Fold Enrichment	Bonferroni	Benjamini	FDR
GOTERM_MF_DIRECT	GO:0044212~transcription regulatory region DNA binding	5	1.90114	0.326298	ZNF613, POU5F1, GABPA, ATF6B, ZNF649	226	213	16881	1.7534	1	0.993475	99.5429
GOTERM_BP_DIRECT	GO:0000122~negative regulation of transcription from RNA polymerase II promoter	10	3.80228	0.637051	ZNF613, ZNF350, MBD3L2, RFC1, MBD3L5, POU5F1, ZFP57, GABPA, ZNF649, EHMT2	227	720	16792	1.02741	1	0.999999	100
GOTERM_BP_DIRECT	GO:0045944~positive regulation of transcription from RNA polymerase II promoter	8	3.04183	0.980436	ZNF613, ZNF350, APP, POU5F1, GABPA, ZNF649, NELFE, PBX2	227	981	16792	0.60325	1	1	100
Annotation Cluster 25	Enrichment Score: 0.20277813439920833
Category	Term	Count	%	PValue	Genes	List Total	Pop Hits	Pop Total	Fold Enrichment	Bonferroni	Benjamini	FDR
UP_SEQ_FEATURE	repeat:ANK 1	4	1.52091	0.585925	NOTCH4, GPANK1, EHMT2, NFKBIL1	250	244	20063	1.31561	1	0.999987	99.9999
UP_SEQ_FEATURE	repeat:ANK 2	4	1.52091	0.588702	NOTCH4, GPANK1, EHMT2, NFKBIL1	250	245	20063	1.31024	1	0.999987	99.9999
UP_KEYWORDS	ANK repeat	4	1.52091	0.653513	NOTCH4, GPANK1, EHMT2, NFKBIL1	262	264	20581	1.1902	1	0.982241	99.9999
INTERPRO	IPR020683:Ankyrin repeat-containing domain	4	1.52091	0.685323	NOTCH4, GPANK1, EHMT2, NFKBIL1	247	265	18559	1.13415	1	0.99987	100
Annotation Cluster 26	Enrichment Score: 0.16526565499027493
Category	Term	Count	%	PValue	Genes	List Total	Pop Hits	Pop Total	Fold Enrichment	Bonferroni	Benjamini	FDR
UP_SEQ_FEATURE	domain:BTB	3	1.14068	0.535647	KLHL5, ZBTB12, KCTD7	250	144	20063	1.67192	1	0.999964	99.9994
INTERPRO	IPR000210:BTB/POZ-like	3	1.14068	0.691981	KLHL5, ZBTB12, KCTD7	247	180	18559	1.25229	1	0.999848	100
INTERPRO	IPR011333:BTB/POZ fold	3	1.14068	0.7201	KLHL5, ZBTB12, KCTD7	247	190	18559	1.18638	1	0.999912	100
SMART	SM00225:BTB	3	1.14068	0.817658	KLHL5, ZBTB12, KCTD7	177	176	10057	0.968509	1	0.999933	100
Annotation Cluster 27	Enrichment Score: 0.15262489536997326
Category	Term	Count	%	PValue	Genes	List Total	Pop Hits	Pop Total	Fold Enrichment	Bonferroni	Benjamini	FDR
GOTERM_CC_DIRECT	GO:0005739~mitochondrion	19	7.22433	0.503477	PPP2R1A, VARS2, DNM1L, NDUFA3, TNRC18, HEATR1, HSPA1B, CLIC1, VARS, TIMM44, MRPS18B, TRIM31, TAP1, MCCD1, LIAS, C6ORF136, YARS2, TRIM39, ATP5J	243	1331	18224	1.07056	1	0.985507	99.989
UP_SEQ_FEATURE	transit peptide:Mitochondrion	7	2.6616	0.554336	VARS2, MRPS18B, MCCD1, LIAS, YARS2, TIMM44, ATP5J	250	482	20063	1.16549	1	0.999976	99.9997
UP_KEYWORDS	Transit peptide	7	2.6616	0.677412	VARS2, MRPS18B, MCCD1, LIAS, YARS2, TIMM44, ATP5J	262	536	20581	1.02588	1	0.98557	100
GOTERM_CC_DIRECT	GO:0005759~mitochondrial matrix	4	1.52091	0.812391	HSPA1L, LIAS, YARS2, TIMM44	243	327	18224	0.917381	1	0.999343	100
UP_KEYWORDS	Mitochondrion	12	4.56274	0.84557	VARS2, NDUFA3, DNM1L, MRPS18B, RNF5, TRIM31, MCCD1, LIAS, YARS2, TIMM44, TRIM39, ATP5J	262	1119	20581	0.842396	1	0.997733	100
GOTERM_CC_DIRECT	GO:0005743~mitochondrial inner membrane	4	1.52091	0.934823	NDUFA3, MRPS18B, TIMM44, ATP5J	243	441	18224	0.680235	1	0.999983	100
Annotation Cluster 28	Enrichment Score: 0.1389842490305779
Category	Term	Count	%	PValue	Genes	List Total	Pop Hits	Pop Total	Fold Enrichment	Bonferroni	Benjamini	FDR
UP_KEYWORDS	Cell junction	9	3.42205	0.626744	ATAT1, DNM1L, CACNG8, PKP2, FSCN1, GABBR1, PRKCG, CAMSAP3, JAM2	262	675	20581	1.04738	1	0.981494	99.9997
GOTERM_CC_DIRECT	GO:0030054~cell junction	6	2.28137	0.732747	DNM1L, MRPS18B, CACNG8, PKP2, ARHGEF18, GABBR1	243	459	18224	0.980338	1	0.999072	100
UP_KEYWORDS	Synapse	4	1.52091	0.833687	DNM1L, CACNG8, GABBR1, PRKCG	262	357	20581	0.880151	1	0.997327	100
Annotation Cluster 29	Enrichment Score: 0.10785637219930676
Category	Term	Count	%	PValue	Genes	List Total	Pop Hits	Pop Total	Fold Enrichment	Bonferroni	Benjamini	FDR
UP_SEQ_FEATURE	repeat:4	3	1.14068	0.691169	BAG6, CD209, NELFE	250	192	20063	1.25394	1	0.999999	100
UP_SEQ_FEATURE	repeat:3	3	1.14068	0.771266	BAG6, CD209, NELFE	250	225	20063	1.07003	1	1	100
UP_SEQ_FEATURE	repeat:1	3	1.14068	0.83107	BAG6, CD209, NELFE	250	257	20063	0.936794	1	1	100
UP_SEQ_FEATURE	repeat:2	3	1.14068	0.835889	BAG6, CD209, NELFE	250	260	20063	0.925985	1	1	100
Annotation Cluster 30	Enrichment Score: 0.10350695416575484
Category	Term	Count	%	PValue	Genes	List Total	Pop Hits	Pop Total	Fold Enrichment	Bonferroni	Benjamini	FDR
UP_SEQ_FEATURE	repeat:LRR 3	4	1.52091	0.726608	LRRC8E, PDS5A, NLRP12, FBXL18	250	302	20063	1.06294	1	1	100
UP_SEQ_FEATURE	repeat:LRR 1	4	1.52091	0.763709	LRRC8E, PDS5A, NLRP12, FBXL18	250	321	20063	1.00002	1	1	100
UP_SEQ_FEATURE	repeat:LRR 2	4	1.52091	0.765544	LRRC8E, PDS5A, NLRP12, FBXL18	250	322	20063	0.996919	1	1	100
UP_KEYWORDS	Leucine-rich repeat	3	1.14068	0.907349	LRRC8E, NLRP12, FBXL18	262	311	20581	0.75775	1	0.99878	100
Annotation Cluster 31	Enrichment Score: 0.08990842472019882
Category	Term	Count	%	PValue	Genes	List Total	Pop Hits	Pop Total	Fold Enrichment	Bonferroni	Benjamini	FDR
UP_KEYWORDS	Tyrosine-protein kinase	3	1.14068	0.416472	DDR1, MAP2K7, INSR	262	112	20581	2.10411	1	0.914417	99.909
GOTERM_BP_DIRECT	GO:0046777~protein autophosphorylation	3	1.14068	0.676146	DDR1, PRKCG, INSR	227	172	16792	1.29024	1	1	100
UP_SEQ_FEATURE	binding site:ATP	7	2.6616	0.694755	DDR1, VARS2, PRKCG, YARS2, VARS, MAP2K7, INSR	250	558	20063	1.00675	1	0.999999	100
UP_SEQ_FEATURE	domain:Protein kinase	4	1.52091	0.938253	DDR1, PRKCG, MAP2K7, INSR	250	478	20063	0.671565	1	1	100
GOTERM_MF_DIRECT	GO:0004672~protein kinase activity	3	1.14068	0.954265	DDR1, PRKCG, MAP2K7	226	359	16881	0.62419	1	1	100
INTERPRO	IPR000719:Protein kinase, catalytic domain	4	1.52091	0.958372	DDR1, PRKCG, MAP2K7, INSR	247	487	18559	0.617147	1	1	100
UP_KEYWORDS	Kinase	6	2.28137	0.958532	DDR1, CSNK2B, PRKCG, STK19, MAP2K7, INSR	262	735	20581	0.641253	1	0.999796	100
INTERPRO	IPR011009:Protein kinase-like domain	4	1.52091	0.973467	DDR1, PRKCG, MAP2K7, INSR	247	531	18559	0.566009	1	1	100
UP_SEQ_FEATURE	active site:Proton acceptor	4	1.52091	0.990639	DDR1, PRKCG, MAP2K7, INSR	250	672	20063	0.47769	1	1	100
Annotation Cluster 32	Enrichment Score: 0.07026924588102663
Category	Term	Count	%	PValue	Genes	List Total	Pop Hits	Pop Total	Fold Enrichment	Bonferroni	Benjamini	FDR
INTERPRO	IPR017970:Homeobox, conserved site	3	1.14068	0.7201	POU5F1, DPRX, PBX2	247	190	18559	1.18638	1	0.999912	100
GOTERM_MF_DIRECT	GO:0043565~sequence-specific DNA binding	6	2.28137	0.824206	RFC1, POU5F1, GABPA, DPRX, ATF6B, PBX2	226	518	16881	0.865189	1	0.999999	100
UP_KEYWORDS	Homeobox	3	1.14068	0.847668	POU5F1, DPRX, PBX2	262	262	20581	0.899467	1	0.997467	100
INTERPRO	IPR001356:Homeodomain	3	1.14068	0.856086	POU5F1, DPRX, PBX2	247	256	18559	0.880519	1	0.999999	100
SMART	SM00389:HOX	3	1.14068	0.936251	POU5F1, DPRX, PBX2	177	250	10057	0.681831	1	1	100
INTERPRO	IPR009057:Homeodomain-like	3	1.14068	0.939334	POU5F1, DPRX, PBX2	247	336	18559	0.670872	1	1	100
Annotation Cluster 33	Enrichment Score: 0.05293541803897431
Category	Term	Count	%	PValue	Genes	List Total	Pop Hits	Pop Total	Fold Enrichment	Bonferroni	Benjamini	FDR
GOTERM_MF_DIRECT	GO:0003924~GTPase activity	3	1.14068	0.821898	TUBB, DNM1L, GNL1	226	234	16881	0.957624	1	0.999999	100
GOTERM_MF_DIRECT	GO:0005525~GTP binding	4	1.52091	0.889365	TUBB, DNM1L, INSR, GNL1	226	384	16881	0.77807	1	1	100
UP_SEQ_FEATURE	nucleotide phosphate-binding region:GTP	3	1.14068	0.899829	TUBB, DNM1L, GNL1	250	310	20063	0.776632	1	1	100
UP_KEYWORDS	GTP-binding	3	1.14068	0.933684	TUBB, DNM1L, GNL1	262	343	20581	0.687056	1	0.99939	100
Annotation Cluster 34	Enrichment Score: 0.050746348838837795
Category	Term	Count	%	PValue	Genes	List Total	Pop Hits	Pop Total	Fold Enrichment	Bonferroni	Benjamini	FDR
UP_SEQ_FEATURE	repeat:WD 3	3	1.14068	0.84961	WDR19, LYST, WIPI2	250	269	20063	0.895004	1	1	100
UP_SEQ_FEATURE	repeat:WD 2	3	1.14068	0.862282	WDR19, LYST, WIPI2	250	278	20063	0.866029	1	1	100
UP_SEQ_FEATURE	repeat:WD 1	3	1.14068	0.862282	WDR19, LYST, WIPI2	250	278	20063	0.866029	1	1	100
INTERPRO	IPR001680:WD40 repeat	3	1.14068	0.873139	WDR19, LYST, WIPI2	247	268	18559	0.841093	1	0.999999	100
UP_KEYWORDS	WD repeat	3	1.14068	0.874084	WDR19, LYST, WIPI2	262	281	20581	0.838649	1	0.998373	100
INTERPRO	IPR017986:WD40-repeat-containing domain	3	1.14068	0.915625	WDR19, LYST, WIPI2	247	306	18559	0.736644	1	1	100
INTERPRO	IPR015943:WD40/YVTN repeat-like-containing domain	3	1.14068	0.935876	WDR19, LYST, WIPI2	247	331	18559	0.681006	1	1	100
SMART	SM00320:WD40	3	1.14068	0.950469	WDR19, LYST, WIPI2	177	267	10057	0.638418	1	1	100
Annotation Cluster 35	Enrichment Score: 0.03721428735640472
Category	Term	Count	%	PValue	Genes	List Total	Pop Hits	Pop Total	Fold Enrichment	Bonferroni	Benjamini	FDR
GOTERM_BP_DIRECT	GO:0030154~cell differentiation	6	2.28137	0.748754	CCHCR1, BAG6, NOTCH4, GABPA, PRRC2A, EDARADD	227	462	16792	0.960696	1	1	100
GOTERM_BP_DIRECT	GO:0007275~multicellular organism development	4	1.52091	0.97306	CCHCR1, NOTCH4, EDARADD, TRIML1	227	521	16792	0.567935	1	1	100
UP_KEYWORDS	Developmental protein	7	2.6616	0.982609	CCHCR1, POU5F1, ZFP57, NOTCH4, CNOT3, EDARADD, TRIML1	262	949	20581	0.579425	1	0.999965	100
UP_KEYWORDS	Differentiation	4	1.52091	0.991478	CCHCR1, BAG6, NOTCH4, EDARADD	262	667	20581	0.471085	1	0.99999	100

## Sheet: LOF-SNV coding (648_713)
Annotation Cluster 1	Enrichment Score: 2.4924699977340636
Category	Term	Count	%	PValue	Genes	List Total	Pop Hits	Pop Total	Fold Enrichment	Bonferroni	Benjamini	FDR
KEGG_PATHWAY	hsa05204:Chemical carcinogenesis	10	1.65017	0.00081275	MGST3, CYP3A5, CYP2C19, CYP2C18, SULT1A1, ALDH3B2, GSTT2, UGT2B10, ALDH3B1, ARNT	216	80	6879	3.9809	0.177949	0.177949	1.04468
KEGG_PATHWAY	hsa00982:Drug metabolism - cytochrome P450	9	1.48515	0.00117642	MGST3, CYP3A5, CYP2C19, AOX1, CYP2D6, ALDH3B2, GSTT2, UGT2B10, ALDH3B1	216	68	6879	4.21507	0.246995	0.132242	1.50886
GOTERM_CC_DIRECT	GO:0031090~organelle membrane	9	1.48515	0.00406034	MGST3, CYP3A5, CYP2C19, CYP2C18, CYP2D6, FMO6P, CYP4F12, UGT2B10, CYP8B1	537	87	18224	3.51069	0.825431	0.825431	5.57147
KEGG_PATHWAY	hsa00980:Metabolism of xenobiotics by cytochrome P450	7	1.15512	0.0276082	MGST3, CYP3A5, CYP2D6, ALDH3B2, GSTT2, UGT2B10, ALDH3B1	216	74	6879	3.01258	0.998826	0.61859	30.3441
Annotation Cluster 2	Enrichment Score: 1.6712189564134927
Category	Term	Count	%	PValue	Genes	List Total	Pop Hits	Pop Total	Fold Enrichment	Bonferroni	Benjamini	FDR
GOTERM_MF_DIRECT	GO:0005509~calcium ion binding	36	5.94059	0.00315184	GALNT3, NKD2, EPDR1, CDH2, TTN, DNAH7, KCNIP1, CANT1, MCTP2, CALML4, TPT1, TPO, EFCAB2, CDH26, CDH23, GPD2, GUCA1C, CUBN, EFCAB14, CAPN8, CAPN9, MYL12B, PCDH15, ITPR1, OC90, ANXA2, SLIT3, CAPN11, PPEF2, SCIN, ANXA11, HPCA, DSC3, PLA2G2C, PLA2G2D, RCN2	506	717	16881	1.67506	0.884954	0.660816	4.63597
UP_SEQ_FEATURE	domain:EF-hand 3	9	1.48515	0.00678704	GUCA1C, CALML4, PPEF2, EFCAB13, HPCA, CAPN9, MYL12B, KCNIP1, RCN2	583	96	20063	3.22625	0.999999	0.990729	11.0865
UP_SEQ_FEATURE	domain:EF-hand 2	13	2.14521	0.00791508	GPD2, GUCA1C, CAPN11, CALML4, PPEF2, EFCAB14, EFCAB13, HPCA, CAPN9, EFCAB2, MYL12B, KCNIP1, RCN2	583	185	20063	2.41824	1	0.983368	12.8129
INTERPRO	IPR002048:EF-hand domain	15	2.47525	0.00796226	GPD2, GUCA1C, NKD2, EFCAB14, CAPN8, CAPN9, MYL12B, DNAH7, KCNIP1, PPEF2, CALML4, CAPN11, HPCA, EFCAB2, RCN2	549	228	18559	2.22402	0.999724	0.934867	11.9004
SMART	SM00054:EFh	11	1.81518	0.0165712	GPD2, GUCA1C, CAPN11, CALML4, PPEF2, HPCA, CAPN9, EFCAB2, MYL12B, KCNIP1, RCN2	321	144	10057	2.39328	0.980942	0.980942	19.3664
INTERPRO	IPR011992:EF-hand-like domain	16	2.64026	0.0189681	GPD2, GUCA1C, NKD2, EFCAB14, CAPN8, EFCAB13, CAPN9, MYL12B, STXBP4, KCNIP1, CAPN11, PPEF2, CALML4, HPCA, EFCAB2, RCN2	549	279	18559	1.93864	1	0.939442	26.1786
UP_SEQ_FEATURE	domain:EF-hand 1	12	1.9802	0.019426	GPD2, GUCA1C, CAPN11, CALML4, PPEF2, EFCAB14, EFCAB13, HPCA, CAPN9, EFCAB2, MYL12B, RCN2	583	185	20063	2.23222	1	0.996907	28.715
UP_SEQ_FEATURE	domain:EF-hand 4	6	0.990099	0.0337354	GUCA1C, CALML4, EFCAB13, HPCA, KCNIP1, RCN2	583	62	20063	3.33033	1	0.999615	44.6853
COG_ONTOLOGY	Signal transduction mechanisms / Cytoskeleton / Cell division and chromosome partitioning / General function prediction only	6	0.990099	0.0376594	GUCA1C, PPEF2, EFCAB13, HPCA, MYL12B, KCNIP1	90	43	2026	3.14109	0.601993	0.369122	26.5036
INTERPRO	IPR018247:EF-Hand 1, calcium-binding site	11	1.81518	0.0388686	GPD2, GUCA1C, CAPN11, PPEF2, CAPN8, HPCA, CAPN9, MYL12B, DNAH7, KCNIP1, RCN2	549	178	18559	2.08908	1	0.982812	46.6522
UP_SEQ_FEATURE	calcium-binding region:2	7	1.15512	0.128791	GUCA1C, CAPN11, PPEF2, HPCA, CAPN9, KCNIP1, RCN2	583	118	20063	2.04147	1	0.999998	90.735
UP_SEQ_FEATURE	calcium-binding region:1	7	1.15512	0.168435	GUCA1C, CAPN11, PPEF2, HPCA, CAPN9, KCNIP1, RCN2	583	128	20063	1.88198	1	0.999986	95.8519
Annotation Cluster 3	Enrichment Score: 1.6607268984309895
Category	Term	Count	%	PValue	Genes	List Total	Pop Hits	Pop Total	Fold Enrichment	Bonferroni	Benjamini	FDR
UP_KEYWORDS	Non-syndromic deafness	9	1.48515	0.004019	FAM65B, TRIOBP, LOXHD1, SIX1, USH1C, PCDH15, MYH14, CDH23, PTPRQ	605	87	20581	3.51912	0.783529	0.399564	5.42252
UP_KEYWORDS	Deafness	14	2.31023	0.00581885	FAM65B, TRIOBP, COL9A2, LOXHD1, SIX1, USH1C, PCDH15, ABHD12, MYH14, ATP6V1B1, CDH23, COQ6, PTPRQ, BCAP31	605	198	20581	2.40533	0.891132	0.35823	7.76135
GOTERM_BP_DIRECT	GO:0050957~equilibrioception	3	0.49505	0.011791	USH1C, PCDH15, CDH23	491	6	16792	17.0998	1	1	18.334
GOTERM_BP_DIRECT	GO:0045494~photoreceptor cell maintenance	5	0.825083	0.0166199	NPHP4, USH1C, PCDH15, SPATA7, CDH23	491	34	16792	5.02935	1	0.999973	24.887
UP_KEYWORDS	Hearing	5	0.825083	0.0246372	FAM65B, LOXHD1, USH1C, PCDH15, CDH23	605	38	20581	4.47608	0.999924	0.651203	29.2025
GOTERM_BP_DIRECT	GO:0050953~sensory perception of light stimulus	3	0.49505	0.0267045	USH1C, PCDH15, CDH23	491	9	16792	11.3999	1	0.998307	37.0096
GOTERM_BP_DIRECT	GO:0007605~sensory perception of sound	9	1.48515	0.0412179	FAM65B, EML2, LOXHD1, SIX1, USH1C, PCDH15, MYH14, ATP6V1B1, CDH23	491	133	16792	2.31426	1	0.99497	51.2627
GOTERM_CC_DIRECT	GO:0032420~stereocilium	4	0.660066	0.0438695	LOXHD1, USH1C, PCDH15, CDH23	537	27	18224	5.02766	1	0.959545	46.8522
UP_KEYWORDS	Usher syndrome	3	0.49505	0.0467106	USH1C, PCDH15, CDH23	605	12	20581	8.50455	1	0.752985	48.4309
UP_KEYWORDS	Retinitis pigmentosa	6	0.990099	0.0969963	PDE6B, USH1C, PCDH15, ABHD12, SPATA7, CDH23	605	83	20581	2.45915	1	0.828353	75.646
Annotation Cluster 4	Enrichment Score: 1.575010482012498
Category	Term	Count	%	PValue	Genes	List Total	Pop Hits	Pop Total	Fold Enrichment	Bonferroni	Benjamini	FDR
GOTERM_MF_DIRECT	GO:0016491~oxidoreductase activity	14	2.31023	0.00730175	CYP3A5, CYP2C19, CYP2D6, DHRS4L2, ALDH3B2, C1ORF43, TECR, VAT1, ALDH3A2, ALDH3B1, COQ6, DHRS1, AKR1C3, AOX1	506	200	16881	2.33532	0.993396	0.714928	10.4344
GOTERM_BP_DIRECT	GO:0055114~oxidation-reduction process	26	4.29043	0.0417124	CYP2C19, CYP2C18, CYP2D6, DHRS4L2, ALDH3A2, AKR1C3, MINA, RDH8, UEVLD, CYB561D1, TPO, GPD2, ALDH3B2, CYP4F12, ECSIT, C1ORF43, TECR, ALDH3B1, VAT1, PXDNL, COQ6, DHRS1, AOX1, FMO6P, NLRP11, CYP8B1	491	592	16792	1.50201	1	0.993411	51.6903
UP_KEYWORDS	Oxidoreductase	25	4.12541	0.0618409	GPD2, CYP3A5, CYP2C19, CYP2C18, CYP2D6, DHRS4L2, ALDH3B2, CYP4F12, DECR1, TECR, ALDH3B1, VAT1, ALDH3A2, PXDNL, COQ6, MINA, DHRS1, AKR1C3, RDH8, UEVLD, AOX1, FMO6P, TPO, HADH, CYP8B1	605	582	20581	1.46126	1	0.780433	58.6764
Annotation Cluster 5	Enrichment Score: 1.479425004750845
Category	Term	Count	%	PValue	Genes	List Total	Pop Hits	Pop Total	Fold Enrichment	Bonferroni	Benjamini	FDR
GOTERM_MF_DIRECT	GO:0004497~monooxygenase activity	8	1.32013	0.00165266	CYP3A5, CYP2C19, CYP2C18, CYP2D6, FMO6P, CYP4F12, CYP8B1, COQ6	506	58	16881	4.60161	0.677938	0.677938	2.45647
GOTERM_CC_DIRECT	GO:0031090~organelle membrane	9	1.48515	0.00406034	MGST3, CYP3A5, CYP2C19, CYP2C18, CYP2D6, FMO6P, CYP4F12, UGT2B10, CYP8B1	537	87	18224	3.51069	0.825431	0.825431	5.57147
UP_KEYWORDS	Microsome	11	1.81518	0.00476652	MGST3, CYP3A5, CYP2C19, CYP2C18, CYP2D6, FMO6P, OAS1, CYP4F12, UGT2B10, CYP8B1, SRPK1	605	129	20581	2.90078	0.837261	0.364855	6.4005
UP_SEQ_FEATURE	metal ion-binding site:Iron (heme axial ligand)	9	1.48515	0.00813082	CYP3A5, CYB561D1, CYP2C19, CYP2C18, CYP2D6, TPO, CYP4F12, CYP8B1, PXDNL	583	99	20063	3.12849	1	0.965502	13.1395
GOTERM_MF_DIRECT	GO:0008392~arachidonic acid epoxygenase activity	4	0.660066	0.00925965	CYP2C19, CYP2C18, CYP2D6, CYP4F12	506	15	16881	8.89644	0.998292	0.720424	13.0542
GOTERM_MF_DIRECT	GO:0019825~oxygen binding	6	0.990099	0.0128165	CYP3A5, CYP2C19, CYP2C18, CYP2D6, CYP4F12, CYP8B1	506	47	16881	4.25894	0.999855	0.716996	17.6314
UP_KEYWORDS	Monooxygenase	8	1.32013	0.0148548	CYP3A5, CYP2C19, CYP2C18, CYP2D6, FMO6P, CYP4F12, CYP8B1, COQ6	605	88	20581	3.09256	0.996611	0.556231	18.7135
UP_KEYWORDS	Heme	10	1.65017	0.0159421	CYP3A5, CYB561D1, CYP2C19, CYP2C18, CYP2D6, TPO, GUCY1B3, CYP4F12, CYP8B1, PXDNL	605	132	20581	2.57713	0.997772	0.533898	19.9468
GOTERM_BP_DIRECT	GO:0006805~xenobiotic metabolic process	7	1.15512	0.0263035	MGST3, CYP3A5, ACSM1, CYP2C19, CYP2C18, SULT1A1, CYP2D6	491	78	16792	3.06919	1	0.99924	36.565
GOTERM_MF_DIRECT	GO:0016705~oxidoreductase activity, acting on paired donors, with incorporation or reduction of molecular oxygen	6	0.990099	0.0274926	CYP3A5, CYP2C19, CYP2C18, CYP2D6, CYP4F12, CYP8B1	506	57	16881	3.51175	1	0.796349	34.2422
GOTERM_BP_DIRECT	GO:0008202~steroid metabolic process	5	0.825083	0.0360858	AKR1C3, CYP3A5, CYP2C19, SULT1A1, CYP2D6	491	43	16792	3.9767	1	0.998166	46.6113
INTERPRO	IPR001128:Cytochrome P450	6	0.990099	0.0404362	CYP3A5, CYP2C19, CYP2C18, CYP2D6, CYP4F12, CYP8B1	549	64	18559	3.16923	1	0.97864	48.0146
GOTERM_MF_DIRECT	GO:0005506~iron ion binding	10	1.65017	0.0406567	MINA, NFU1, CYP3A5, CYP2C19, PPEF2, CYP2C18, AOX1, CYP2D6, CYP4F12, CYP8B1	506	153	16881	2.1805	1	0.868775	46.4271
GOTERM_MF_DIRECT	GO:0070330~aromatase activity	4	0.660066	0.0457454	CYP3A5, CYP2C18, CYP2D6, CYP4F12	506	27	16881	4.94247	1	0.865297	50.5446
GOTERM_MF_DIRECT	GO:0020037~heme binding	9	1.48515	0.0536582	CYP3A5, CYP2C19, CYP2C18, CYP2D6, TPO, GUCY1B3, CYP4F12, CYP8B1, PXDNL	506	137	16881	2.19164	1	0.877399	56.3648
INTERPRO	IPR002401:Cytochrome P450, E-class, group I	5	0.825083	0.0596505	CYP3A5, CYP2C19, CYP2C18, CYP2D6, CYP4F12	549	50	18559	3.38051	1	0.975481	62.2731
INTERPRO	IPR017972:Cytochrome P450, conserved site	5	0.825083	0.0918347	CYP3A5, CYP2C19, CYP2C18, CYP2D6, CYP4F12	549	58	18559	2.91423	1	0.980735	78.2761
GOTERM_BP_DIRECT	GO:0019373~epoxygenase P450 pathway	3	0.49505	0.0956308	CYP2C19, CYP2C18, CYP4F12	491	18	16792	5.69993	1	0.998199	82.0284
COG_ONTOLOGY	Secondary metabolites biosynthesis, transport, and catabolism	6	0.990099	0.160914	CYP3A5, CYP2C19, CYP2C18, CYP2D6, CYP4F12, CYP8B1	90	66	2026	2.04646	0.985163	0.650989	75.5214
UP_KEYWORDS	Iron	14	2.31023	0.161159	CYP3A5, CYP2C19, CYP2C18, CYP2D6, ACP5, CYP4F12, PXDNL, MINA, CYB561D1, DDX11, AOX1, TPO, GUCY1B3, CYP8B1	605	324	20581	1.46992	1	0.859716	91.2214
GOTERM_MF_DIRECT	GO:0008395~steroid hydroxylase activity	3	0.49505	0.181929	CYP2C19, CYP2C18, CYP2D6	506	26	16881	3.84942	1	0.978092	95.1174
GOTERM_BP_DIRECT	GO:0017144~drug metabolic process	3	0.49505	0.185618	CYP2C19, CYP2D6, CYP4F12	491	27	16792	3.79995	1	0.999817	96.9984
KEGG_PATHWAY	hsa04726:Serotonergic synapse	6	0.990099	0.266271	CYP2C19, CYP2C18, CYP2D6, ITPR1, PLA2G4D, HTR3D	216	111	6879	1.72147	1	0.852402	98.1666
Annotation Cluster 6	Enrichment Score: 1.3687916181602118
Category	Term	Count	%	PValue	Genes	List Total	Pop Hits	Pop Total	Fold Enrichment	Bonferroni	Benjamini	FDR
GOTERM_MF_DIRECT	GO:0000975~regulatory region DNA binding	4	0.660066	0.00478575	IRF5, IRF8, NFKB1, IRF3	506	12	16881	11.1206	0.962601	0.665584	6.95951
BIOCARTA	h_pcafPathway:The information-processing pathway at the IFN-beta enhancer	3	0.49505	0.0690956	IRF5, NFKB1, IRF3	52	14	1625	6.69643	0.99977	0.99977	55.8746
KEGG_PATHWAY	hsa04620:Toll-like receptor signaling pathway	6	0.990099	0.236715	IRF5, TICAM2, NFKB1, IRF3, LBP, TLR8	216	106	6879	1.80267	1	0.836072	96.9466
Annotation Cluster 7	Enrichment Score: 1.2447395011363591
Category	Term	Count	%	PValue	Genes	List Total	Pop Hits	Pop Total	Fold Enrichment	Bonferroni	Benjamini	FDR
INTERPRO	IPR016332:Alpha-1B-glycoprotein/leukocyte immunoglobulin-like receptor	4	0.660066	0.00188287	LILRB1, LILRA2, LILRB3, LILRA6	549	9	18559	15.0245	0.855107	0.855107	2.94289
PIR_SUPERFAMILY	PIRSF001979:alpha-1B-glycoprotein	4	0.660066	0.00213475	LILRB1, LILRA2, LILRB3, LILRA6	54	9	1692	13.9259	0.0994187	0.0994187	2.02813
KEGG_PATHWAY	hsa04380:Osteoclast differentiation	8	1.32013	0.11539	LILRB1, CALCR, LILRA2, LILRB3, LILRA6, ACP5, NFKB1, ITGB3	216	131	6879	1.94487	1	0.771777	79.4768
INTERPRO	IPR013151:Immunoglobulin	5	0.825083	0.22359	LILRB1, CEACAM21, LILRA2, LILRB3, LILRA6	549	82	18559	2.06129	1	0.993819	98.1886
GOTERM_BP_DIRECT	GO:0002250~adaptive immune response	6	0.990099	0.434333	LILRB1, LILRA2, CD8B, LILRB3, LILRA6, RAG1	491	148	16792	1.38647	1	0.99999	99.994
UP_KEYWORDS	Adaptive immunity	5	0.825083	0.755007	LILRB1, LILRA2, CD8B, LILRA6, BTN3A2	605	174	20581	0.977534	1	0.988795	100
Annotation Cluster 8	Enrichment Score: 1.2230630179950386
Category	Term	Count	%	PValue	Genes	List Total	Pop Hits	Pop Total	Fold Enrichment	Bonferroni	Benjamini	FDR
GOTERM_MF_DIRECT	GO:0000975~regulatory region DNA binding	4	0.660066	0.00478575	IRF5, IRF8, NFKB1, IRF3	506	12	16881	11.1206	0.962601	0.665584	6.95951
INTERPRO	IPR019471:Interferon regulatory factor-3	3	0.49505	0.0165615	IRF5, IRF8, IRF3	549	7	18559	14.4879	1	0.942326	23.2555
GOTERM_BP_DIRECT	GO:0060333~interferon-gamma-mediated signaling pathway	7	1.15512	0.0173545	HLA-DQB1, IRF5, IRF8, OAS1, IRF3, HLA-DRA, HLA-F	491	71	16792	3.37179	1	0.998644	25.8393
SMART	SM01243:SM01243	3	0.49505	0.0190651	IRF5, IRF8, IRF3	321	7	10057	13.4272	0.989559	0.897821	21.9612
UP_SEQ_FEATURE	DNA-binding region:Tryptophan pentad repeat	3	0.49505	0.026418	IRF5, IRF8, IRF3	583	9	20063	11.4711	1	0.998993	36.9952
INTERPRO	IPR019817:Interferon regulatory factor, conserved site	3	0.49505	0.0273031	IRF5, IRF8, IRF3	549	9	18559	11.2684	1	0.971185	35.5162
INTERPRO	IPR001346:Interferon regulatory factor DNA-binding domain	3	0.49505	0.0273031	IRF5, IRF8, IRF3	549	9	18559	11.2684	1	0.971185	35.5162
SMART	SM00348:IRF	3	0.49505	0.031339	IRF5, IRF8, IRF3	321	9	10057	10.4434	0.999472	0.91917	33.6458
GOTERM_BP_DIRECT	GO:0060337~type I interferon signaling pathway	6	0.990099	0.0387182	IFI27, IRF5, IRF8, OAS1, IRF3, HLA-F	491	64	16792	3.20621	1	0.997983	49.047
INTERPRO	IPR017855:SMAD domain-like	3	0.49505	0.0795046	IRF5, IRF8, IRF3	549	16	18559	6.33846	1	0.982465	73.0993
INTERPRO	IPR008984:SMAD/FHA domain	3	0.49505	0.466698	IRF5, IRF8, IRF3	549	53	18559	1.9135	1	0.99949	99.9953
GOTERM_BP_DIRECT	GO:0051607~defense response to virus	6	0.990099	0.529339	LILRB1, IRF5, OAS1, IRF3, TLR8, ELMOD2	491	165	16792	1.24362	1	0.999994	99.9997
UP_KEYWORDS	Antiviral defense	4	0.660066	0.665875	IRF5, OAS1, IRF3, ELMOD2	605	116	20581	1.17304	1	0.982479	100
INTERPRO	IPR011991:Winged helix-turn-helix DNA-binding domain	5	0.825083	0.919471	RFX8, IRF5, IRF8, PSMD3, IRF3	549	235	18559	0.719257	1	1	100
Annotation Cluster 9	Enrichment Score: 1.2042948863870133
Category	Term	Count	%	PValue	Genes	List Total	Pop Hits	Pop Total	Fold Enrichment	Bonferroni	Benjamini	FDR
KEGG_PATHWAY	hsa00650:Butanoate metabolism	5	0.825083	0.00925763	ACSM3, ACSM1, OXCT1, ACSM2A, HADH	216	27	6879	5.89763	0.893699	0.429002	11.3193
GOTERM_MF_DIRECT	GO:0004321~fatty-acyl-CoA synthase activity	3	0.49505	0.0169752	ACSM3, ACSM1, ACSM2A	506	7	16881	14.2979	0.999992	0.769149	22.6977
GOTERM_MF_DIRECT	GO:0015645~fatty acid ligase activity	3	0.49505	0.0169752	ACSM3, ACSM1, ACSM2A	506	7	16881	14.2979	0.999992	0.769149	22.6977
GOTERM_MF_DIRECT	GO:0047760~butyrate-CoA ligase activity	3	0.49505	0.0221896	ACSM3, ACSM1, ACSM2A	506	8	16881	12.5106	1	0.784998	28.6391
GOTERM_MF_DIRECT	GO:0003996~acyl-CoA ligase activity	3	0.49505	0.0221896	ACSM3, ACSM1, ACSM2A	506	8	16881	12.5106	1	0.784998	28.6391
COG_ONTOLOGY	Lipid metabolism	8	1.32013	0.029179	ACSM3, ACSM1, CDYL, OXCT1, ACSM2A, CES5A, HIBCH, HADH	90	69	2026	2.60998	0.508708	0.508708	21.1445
INTERPRO	IPR025110:Domain of unknown function DUF4009	3	0.49505	0.107	ACSM3, ACSM1, ACSM2A	549	19	18559	5.33765	1	0.984122	83.3651
UP_KEYWORDS	Fatty acid metabolism	7	1.15512	0.157855	PRKAG3, ACSM3, ACSM1, ACSM2A, DECR1, HADH, TECR	605	124	20581	1.92038	1	0.869992	90.7303
INTERPRO	IPR020845:AMP-binding, conserved site	3	0.49505	0.178301	ACSM3, ACSM1, ACSM2A	549	26	18559	3.90059	1	0.992624	95.5512
GOTERM_BP_DIRECT	GO:0006633~fatty acid biosynthetic process	4	0.660066	0.193487	PRKAG3, ACSM3, ACSM1, ACSM2A	491	52	16792	2.63074	1	0.999821	97.457
GOTERM_MF_DIRECT	GO:0003824~catalytic activity	9	1.48515	0.20238	ACSM3, ACSM1, CDYL, GANC, HINT1, MGAM, ACSM2A, UPP1, CLYBL	506	188	16881	1.5971	1	0.981158	96.6633
GOTERM_BP_DIRECT	GO:0008152~metabolic process	8	1.32013	0.220504	ACSM3, ACSM1, CDYL, CNDP2, OXCT1, GALNS, ACSM2A, PDHX	491	168	16792	1.62855	1	0.999881	98.5787
INTERPRO	IPR000873:AMP-dependent synthetase/ligase	3	0.49505	0.221631	ACSM3, ACSM1, ACSM2A	549	30	18559	3.38051	1	0.994121	98.1148
Annotation Cluster 10	Enrichment Score: 1.1685862295106448
Category	Term	Count	%	PValue	Genes	List Total	Pop Hits	Pop Total	Fold Enrichment	Bonferroni	Benjamini	FDR
GOTERM_MF_DIRECT	GO:0004030~aldehyde dehydrogenase [NAD(P)+] activity	3	0.49505	0.0123684	ALDH3B2, ALDH3A2, ALDH3B1	506	6	16881	16.6808	0.999802	0.758496	17.0674
KEGG_PATHWAY	hsa00410:beta-Alanine metabolism	5	0.825083	0.015064	CNDP2, ALDH3B2, HIBCH, ALDH3A2, ALDH3B1	216	31	6879	5.13665	0.974217	0.518866	17.8026
GOTERM_MF_DIRECT	GO:0004028~3-chloroallyl aldehyde dehydrogenase activity	3	0.49505	0.0221896	ALDH3B2, ALDH3A2, ALDH3B1	506	8	16881	12.5106	1	0.784998	28.6391
KEGG_PATHWAY	hsa00340:Histidine metabolism	4	0.660066	0.0299211	CNDP2, ALDH3B2, ALDH3A2, ALDH3B1	216	22	6879	5.7904	0.999339	0.599537	32.454
GOTERM_BP_DIRECT	GO:0030148~sphingolipid biosynthetic process	5	0.825083	0.0508642	SPHK2, SPHK1, ALDH3B2, ALDH3A2, ALDH3B1	491	48	16792	3.56246	1	0.994383	58.9915
INTERPRO	IPR016160:Aldehyde dehydrogenase, conserved site	3	0.49505	0.0795046	ALDH3B2, ALDH3A2, ALDH3B1	549	16	18559	6.33846	1	0.982465	73.0993
GOTERM_MF_DIRECT	GO:0004029~aldehyde dehydrogenase (NAD) activity	3	0.49505	0.0903874	ALDH3B2, ALDH3A2, ALDH3B1	506	17	16881	5.88735	1	0.925412	75.9381
INTERPRO	IPR016163:Aldehyde dehydrogenase, C-terminal	3	0.49505	0.107	ALDH3B2, ALDH3A2, ALDH3B1	549	19	18559	5.33765	1	0.984122	83.3651
INTERPRO	IPR016162:Aldehyde dehydrogenase, N-terminal	3	0.49505	0.107	ALDH3B2, ALDH3A2, ALDH3B1	549	19	18559	5.33765	1	0.984122	83.3651
INTERPRO	IPR016161:Aldehyde/histidinol dehydrogenase	3	0.49505	0.107	ALDH3B2, ALDH3A2, ALDH3B1	549	19	18559	5.33765	1	0.984122	83.3651
INTERPRO	IPR015590:Aldehyde dehydrogenase domain	3	0.49505	0.107	ALDH3B2, ALDH3A2, ALDH3B1	549	19	18559	5.33765	1	0.984122	83.3651
GOTERM_MF_DIRECT	GO:0016620~oxidoreductase activity, acting on the aldehyde or oxo group of donors, NAD or NADP as acceptor	3	0.49505	0.109354	ALDH3B2, ALDH3A2, ALDH3B1	506	19	16881	5.26763	1	0.952693	82.4724
UP_KEYWORDS	NAD	9	1.48515	0.143971	AKR1C3, UEVLD, PARP14, NADSYN1, ALDH3B2, PARP11, HADH, ALDH3A2, ALDH3B1	605	175	20581	1.74951	1	0.869572	88.3754
KEGG_PATHWAY	hsa00010:Glycolysis / Gluconeogenesis	5	0.825083	0.156614	ALDH3B2, PFKM, ALDH3A2, ALDH3B1, ENO1	216	67	6879	2.37666	1	0.806405	88.9196
UP_SEQ_FEATURE	nucleotide phosphate-binding region:NAD	5	0.825083	0.202502	UEVLD, ALDH3B2, HADH, ALDH3A2, ALDH3B1	583	80	20063	2.15084	1	0.999975	97.9845
Annotation Cluster 11	Enrichment Score: 1.1490200271543636
Category	Term	Count	%	PValue	Genes	List Total	Pop Hits	Pop Total	Fold Enrichment	Bonferroni	Benjamini	FDR
INTERPRO	IPR001211:Phospholipase A2	3	0.49505	0.0273031	PLA2G2C, PLA2G2D, OC90	549	9	18559	11.2684	1	0.971185	35.5162
SMART	SM00085:PA2c	3	0.49505	0.031339	PLA2G2C, PLA2G2D, OC90	321	9	10057	10.4434	0.999472	0.91917	33.6458
GOTERM_BP_DIRECT	GO:0050482~arachidonic acid secretion	4	0.660066	0.0317184	ACE, PLA2G2C, PLA2G2D, OC90	491	24	16792	5.69993	1	0.998834	42.3269
INTERPRO	IPR016090:Phospholipase A2 domain	3	0.49505	0.0547431	PLA2G2C, PLA2G2D, OC90	549	13	18559	7.80118	1	0.978658	59.0287
GOTERM_MF_DIRECT	GO:0004623~phospholipase A2 activity	4	0.660066	0.0644687	PLA2G2C, PLA2G2D, OC90, PLA2G4D	506	31	16881	4.30473	1	0.897965	63.288
GOTERM_BP_DIRECT	GO:0006644~phospholipid metabolic process	4	0.660066	0.208556	PLA2G2C, PLA2G2D, OC90, PLA2G4D	491	54	16792	2.5333	1	0.999825	98.1572
GOTERM_BP_DIRECT	GO:0016042~lipid catabolic process	4	0.660066	0.453263	PLA2G2C, LIPJ, PLA2G2D, OC90	491	85	16792	1.60939	1	0.99999	99.9967
Annotation Cluster 12	Enrichment Score: 1.1255728961341696
Category	Term	Count	%	PValue	Genes	List Total	Pop Hits	Pop Total	Fold Enrichment	Bonferroni	Benjamini	FDR
INTERPRO	IPR024317:Dynein heavy chain, P-loop containing D4 domain	4	0.660066	0.00893829	DNAH11, DNAH10, DNAH14, DNAH7	549	15	18559	9.01469	0.999899	0.899815	13.2642
INTERPRO	IPR026983:Dynein heavy chain	4	0.660066	0.010763	DNAH11, DNAH10, DNAH14, DNAH7	549	16	18559	8.45128	0.999985	0.891214	15.761
INTERPRO	IPR024743:Dynein heavy chain, coiled coil stalk	4	0.660066	0.010763	DNAH11, DNAH10, DNAH14, DNAH7	549	16	18559	8.45128	0.999985	0.891214	15.761
INTERPRO	IPR004273:Dynein heavy chain domain	4	0.660066	0.010763	DNAH11, DNAH10, DNAH14, DNAH7	549	16	18559	8.45128	0.999985	0.891214	15.761
INTERPRO	IPR013602:Dynein heavy chain, domain-2	4	0.660066	0.010763	DNAH11, DNAH10, DNAH14, DNAH7	549	16	18559	8.45128	0.999985	0.891214	15.761
COG_ONTOLOGY	Cytoskeleton	5	0.825083	0.0442037	DNAH11, DNAH10, CNN1, DNAH7, MYO9A	90	31	2026	3.63082	0.662115	0.303497	30.4185
UP_SEQ_FEATURE	region of interest:AAA 6	3	0.49505	0.0530389	DNAH11, DNAH10, DNAH7	583	13	20063	7.94155	1	0.999987	60.9499
UP_SEQ_FEATURE	region of interest:AAA 2	3	0.49505	0.0607185	DNAH11, DNAH10, DNAH7	583	14	20063	7.3743	1	0.999992	66.0683
UP_SEQ_FEATURE	region of interest:AAA 1	3	0.49505	0.0607185	DNAH11, DNAH10, DNAH7	583	14	20063	7.3743	1	0.999992	66.0683
UP_SEQ_FEATURE	region of interest:AAA 4	3	0.49505	0.0607185	DNAH11, DNAH10, DNAH7	583	14	20063	7.3743	1	0.999992	66.0683
UP_SEQ_FEATURE	region of interest:AAA 3	3	0.49505	0.0607185	DNAH11, DNAH10, DNAH7	583	14	20063	7.3743	1	0.999992	66.0683
UP_SEQ_FEATURE	region of interest:AAA 5	3	0.49505	0.0607185	DNAH11, DNAH10, DNAH7	583	14	20063	7.3743	1	0.999992	66.0683
UP_SEQ_FEATURE	region of interest:Stem	3	0.49505	0.0607185	DNAH11, DNAH10, DNAH7	583	14	20063	7.3743	1	0.999992	66.0683
UP_SEQ_FEATURE	region of interest:Stalk	3	0.49505	0.0607185	DNAH11, DNAH10, DNAH7	583	14	20063	7.3743	1	0.999992	66.0683
UP_KEYWORDS	Dynein	4	0.660066	0.071677	DNAH11, DNAH10, DNAH14, DNAH7	605	33	20581	4.12342	1	0.774066	64.2867
GOTERM_CC_DIRECT	GO:0030286~dynein complex	3	0.49505	0.135711	DNAH11, DNAH10, DNAH14	537	22	18224	4.62773	1	0.949181	87.1909
UP_KEYWORDS	Motor protein	7	1.15512	0.205974	DNAH11, DNAH10, DNAH14, MYL12B, MYH14, DNAH7, MYO9A	605	135	20581	1.76391	1	0.90038	95.8949
UP_KEYWORDS	Cilium	9	1.48515	0.267623	DNAH11, DNAH10, NPHP4, TULP3, PPEF2, DNAH14, CC2D2A, SLC9C1, DNAH7	605	207	20581	1.47905	1	0.906247	98.6591
GOTERM_CC_DIRECT	GO:0005929~cilium	7	1.15512	0.285194	CALCR, DNAH11, DNAH10, TULP3, DNAH14, TMEM216, DNAH7	537	151	18224	1.57322	1	0.979612	99.1179
KEGG_PATHWAY	hsa05016:Huntington's disease	8	1.32013	0.393772	DNAH11, DNAH10, DNAH14, ATP5A1, DNAH7, ITPR1, NDUFB1, COX6C	216	192	6879	1.32697	1	0.901689	99.8442
GOTERM_MF_DIRECT	GO:0003777~microtubule motor activity	4	0.660066	0.430305	DNAH11, DNAH10, DNAH14, DNAH7	506	80	16881	1.66808	1	0.998377	99.9788
UP_KEYWORDS	Microtubule	8	1.32013	0.718	EML2, DNAH11, DNAH10, TUBA8, DNAH14, DNAH7, KATNAL2, FEZ1	605	280	20581	0.971948	1	0.984184	100
GOTERM_CC_DIRECT	GO:0005874~microtubule	8	1.32013	0.81268	EML2, DNAH11, DNAH10, TUBA8, DNAH14, DNAH7, KATNAL2, FEZ1	537	311	18224	0.872969	1	0.999242	100
Annotation Cluster 13	Enrichment Score: 1.1141265859279055
Category	Term	Count	%	PValue	Genes	List Total	Pop Hits	Pop Total	Fold Enrichment	Bonferroni	Benjamini	FDR
UP_KEYWORDS	SH3 domain	13	2.14521	0.0256395	OBSCN, MPP2, ARHGEF37, VAV2, MACC1, DOCK2, SH3YL1, LASP1, PRAM1, MYO15B, TNK1, SH3TC1, ARHGAP9	605	215	20581	2.05691	0.999948	0.627311	30.2032
INTERPRO	IPR001452:Src homology-3 domain	12	1.9802	0.058928	OBSCN, SH3YL1, DOCK2, LASP1, MPP2, ARHGEF37, PRAM1, MYO15B, TNK1, VAV2, SH3TC1, ARHGAP9	549	218	18559	1.86083	1	0.979573	61.8111
UP_SEQ_FEATURE	domain:SH3	10	1.65017	0.0694022	OBSCN, SH3YL1, DOCK2, LASP1, MPP2, PRAM1, TNK1, SH3TC1, MACC1, ARHGAP9	583	175	20063	1.96648	1	0.999996	71.0929
SMART	SM00326:SH3	9	1.48515	0.33334	SH3YL1, DOCK2, LASP1, MPP2, ARHGEF37, MYO15B, TNK1, VAV2, SH3TC1	321	206	10057	1.3688	1	0.995198	99.461
Annotation Cluster 14	Enrichment Score: 1.0734728449153685
Category	Term	Count	%	PValue	Genes	List Total	Pop Hits	Pop Total	Fold Enrichment	Bonferroni	Benjamini	FDR
GOTERM_BP_DIRECT	GO:0034142~toll-like receptor 4 signaling pathway	4	0.660066	0.0145407	TICAM2, ITGB2, LBP, TMED7-TICAM2	491	18	16792	7.59991	1	0.999999	22.1286
GOTERM_BP_DIRECT	GO:0034145~positive regulation of toll-like receptor 4 signaling pathway	3	0.49505	0.0392614	TICAM2, LBP, TMED7-TICAM2	491	11	16792	9.32716	1	0.995464	49.5364
GOTERM_BP_DIRECT	GO:0071222~cellular response to lipopolysaccharide	6	0.990099	0.234557	LILRB1, IRF8, TICAM2, NFKB1, LBP, TMED7-TICAM2	491	113	16792	1.81591	1	0.999926	98.9582
GOTERM_BP_DIRECT	GO:0032755~positive regulation of interleukin-6 production	3	0.49505	0.379585	TICAM2, LBP, TMED7-TICAM2	491	45	16792	2.27997	1	0.999987	99.9712
Annotation Cluster 15	Enrichment Score: 1.0532350396185863
Category	Term	Count	%	PValue	Genes	List Total	Pop Hits	Pop Total	Fold Enrichment	Bonferroni	Benjamini	FDR
INTERPRO	IPR000014:PAS domain	4	0.660066	0.0780643	PASK, HIF3A, KCNH8, ARNT	549	34	18559	3.97707	1	0.984479	72.4244
INTERPRO	IPR001610:PAC motif	3	0.49505	0.0884003	HIF3A, KCNH8, ARNT	549	17	18559	5.96561	1	0.983832	76.9368
SMART	SM00086:PAC	3	0.49505	0.10032	HIF3A, KCNH8, ARNT	321	17	10057	5.52886	1	0.956363	74.3805
Annotation Cluster 16	Enrichment Score: 1.046360324321762
Category	Term	Count	%	PValue	Genes	List Total	Pop Hits	Pop Total	Fold Enrichment	Bonferroni	Benjamini	FDR
INTERPRO	IPR022683:Peptidase C2, calpain, domain III	3	0.49505	0.0472242	CAPN11, CAPN8, CAPN9	549	12	18559	8.45128	1	0.977945	53.5469
SMART	SM00720:calpain_III	3	0.49505	0.053971	CAPN11, CAPN8, CAPN9	321	12	10057	7.83255	0.999998	0.962646	51.0665
INTERPRO	IPR022682:Peptidase C2, calpain, large subunit, domain III	3	0.49505	0.0547431	CAPN11, CAPN8, CAPN9	549	13	18559	7.80118	1	0.978658	59.0287
INTERPRO	IPR022684:Peptidase C2, calpain family	3	0.49505	0.0626488	CAPN11, CAPN8, CAPN9	549	14	18559	7.24395	1	0.974881	64.1352
INTERPRO	IPR001300:Peptidase C2, calpain, catalytic domain	3	0.49505	0.0709119	CAPN11, CAPN8, CAPN9	549	15	18559	6.76102	1	0.981087	68.8312
SMART	SM00230:CysPc	3	0.49505	0.0806991	CAPN11, CAPN8, CAPN9	321	15	10057	6.26604	1	0.942086	66.1725
INTERPRO	IPR000169:Cysteine peptidase, cysteine active site	3	0.49505	0.126525	CAPN11, CAPN8, CAPN9	549	21	18559	4.8293	1	0.990166	88.2819
GOTERM_MF_DIRECT	GO:0004198~calcium-dependent cysteine-type endopeptidase activity	3	0.49505	0.129247	CAPN11, CAPN8, CAPN9	506	21	16881	4.76595	1	0.966149	87.5202
UP_KEYWORDS	Thiol protease	6	0.990099	0.467744	USP30, CAPN11, CAPN8, CAPN9, FAM188B, UCHL3	605	153	20581	1.33405	1	0.960772	99.9838
Annotation Cluster 17	Enrichment Score: 1.0443683503758052
Category	Term	Count	%	PValue	Genes	List Total	Pop Hits	Pop Total	Fold Enrichment	Bonferroni	Benjamini	FDR
GOTERM_CC_DIRECT	GO:0097381~photoreceptor disc membrane	4	0.660066	0.0172631	PDE6B, GUCY2F, GUCA1C, SPTBN5	537	19	18224	7.14457	0.99943	0.976133	21.7579
KEGG_PATHWAY	hsa04744:Phototransduction	3	0.49505	0.205978	PDE6B, GUCY2F, GUCA1C	216	27	6879	3.53858	1	0.82396	94.9157
GOTERM_BP_DIRECT	GO:0022400~regulation of rhodopsin mediated signaling pathway	3	0.49505	0.206993	PDE6B, GUCY2F, GUCA1C	491	29	16792	3.53789	1	0.999841	98.094
Annotation Cluster 18	Enrichment Score: 0.9499640682921717
Category	Term	Count	%	PValue	Genes	List Total	Pop Hits	Pop Total	Fold Enrichment	Bonferroni	Benjamini	FDR
INTERPRO	IPR000014:PAS domain	4	0.660066	0.0780643	PASK, HIF3A, KCNH8, ARNT	549	34	18559	3.97707	1	0.984479	72.4244
UP_SEQ_FEATURE	domain:PAS 1	3	0.49505	0.103871	PASK, HIF3A, ARNT	583	19	20063	5.43369	1	0.999997	84.9278
UP_SEQ_FEATURE	domain:PAS 2	3	0.49505	0.103871	PASK, HIF3A, ARNT	583	19	20063	5.43369	1	0.999997	84.9278
SMART	SM00091:PAS	3	0.49505	0.188235	PASK, HIF3A, ARNT	321	25	10057	3.75963	1	0.983735	93.1876
Annotation Cluster 19	Enrichment Score: 0.9103236843880516
Category	Term	Count	%	PValue	Genes	List Total	Pop Hits	Pop Total	Fold Enrichment	Bonferroni	Benjamini	FDR
INTERPRO	IPR003593:AAA+ ATPase domain	9	1.48515	0.0487472	DNAH11, ABCA7, DNAH10, ABCA10, PSMC5, ABCC1, DNAH7, KATNAL2, ABCB5	549	136	18559	2.2371	1	0.97424	54.7099
UP_SEQ_FEATURE	region of interest:AAA 6	3	0.49505	0.0530389	DNAH11, DNAH10, DNAH7	583	13	20063	7.94155	1	0.999987	60.9499
UP_SEQ_FEATURE	region of interest:AAA 2	3	0.49505	0.0607185	DNAH11, DNAH10, DNAH7	583	14	20063	7.3743	1	0.999992	66.0683
UP_SEQ_FEATURE	region of interest:AAA 1	3	0.49505	0.0607185	DNAH11, DNAH10, DNAH7	583	14	20063	7.3743	1	0.999992	66.0683
UP_SEQ_FEATURE	region of interest:AAA 4	3	0.49505	0.0607185	DNAH11, DNAH10, DNAH7	583	14	20063	7.3743	1	0.999992	66.0683
UP_SEQ_FEATURE	region of interest:AAA 3	3	0.49505	0.0607185	DNAH11, DNAH10, DNAH7	583	14	20063	7.3743	1	0.999992	66.0683
UP_SEQ_FEATURE	region of interest:AAA 5	3	0.49505	0.0607185	DNAH11, DNAH10, DNAH7	583	14	20063	7.3743	1	0.999992	66.0683
UP_SEQ_FEATURE	region of interest:Stem	3	0.49505	0.0607185	DNAH11, DNAH10, DNAH7	583	14	20063	7.3743	1	0.999992	66.0683
UP_SEQ_FEATURE	region of interest:Stalk	3	0.49505	0.0607185	DNAH11, DNAH10, DNAH7	583	14	20063	7.3743	1	0.999992	66.0683
SMART	SM00382:AAA	9	1.48515	0.068494	DNAH11, ABCA7, DNAH10, ABCA10, PSMC5, ABCC1, DNAH7, KATNAL2, ABCB5	321	136	10057	2.07332	1	0.93935	59.9081
UP_SEQ_FEATURE	domain:ABC transporter 2	4	0.660066	0.0802342	ABCA7, ABCA10, ABCC1, ABCB5	583	35	20063	3.93296	1	0.999996	76.3806
UP_SEQ_FEATURE	domain:ABC transporter 1	4	0.660066	0.0802342	ABCA7, ABCA10, ABCC1, ABCB5	583	35	20063	3.93296	1	0.999996	76.3806
INTERPRO	IPR017871:ABC transporter, conserved site	4	0.660066	0.140047	ABCA7, ABCA10, ABCC1, ABCB5	549	44	18559	3.07319	1	0.992036	90.8491
GOTERM_MF_DIRECT	GO:0042626~ATPase activity, coupled to transmembrane movement of substances	4	0.660066	0.14398	ABCA7, ABCA10, ABCC1, ABCB5	506	44	16881	3.03288	1	0.967781	90.3447
KEGG_PATHWAY	hsa02010:ABC transporters	4	0.660066	0.157618	ABCA7, ABCA10, ABCC1, ABCB5	216	44	6879	2.8952	1	0.796048	89.0887
INTERPRO	IPR003439:ABC transporter-like	4	0.660066	0.183066	ABCA7, ABCA10, ABCC1, ABCB5	549	50	18559	2.70441	1	0.992806	95.9429
GOTERM_MF_DIRECT	GO:0016887~ATPase activity	9	1.48515	0.183464	DNAH11, ABCA7, DNAH10, ABCA10, PSMC5, ABCC1, ATP5A1, DNAH7, ABCB5	506	183	16881	1.64074	1	0.976539	95.2534
COG_ONTOLOGY	Defense mechanisms	3	0.49505	0.251389	ABCA10, ABCC1, ABCB5	90	22	2026	3.0697	0.99904	0.685931	90.1983
UP_SEQ_FEATURE	nucleotide phosphate-binding region:ATP 2	3	0.49505	0.30238	ABCA7, ABCA10, ABCC1	583	38	20063	2.71685	1	0.999987	99.7997
UP_SEQ_FEATURE	nucleotide phosphate-binding region:ATP 1	3	0.49505	0.30238	ABCA7, ABCA10, ABCC1	583	38	20063	2.71685	1	0.999987	99.7997
GOTERM_BP_DIRECT	GO:0055085~transmembrane transport	9	1.48515	0.418067	ABCA7, ABCA10, SLC17A4, SLC22A24, SLC22A14, ABCC1, SLC22A10, NUP35, ABCB5	491	244	16792	1.26146	1	0.99999	99.9903
INTERPRO	IPR003959:ATPase, AAA-type, core	3	0.49505	0.4469	ABCA7, PSMC5, KATNAL2	549	51	18559	1.98854	1	0.999444	99.9916
GOTERM_MF_DIRECT	GO:0005215~transporter activity	6	0.990099	0.72635	ABCA7, ABCA10, CUBN, ABCC1, AQP1, GOLGA3	506	202	16881	0.99094	1	0.999971	100
Annotation Cluster 20	Enrichment Score: 0.8588144489678122
Category	Term	Count	%	PValue	Genes	List Total	Pop Hits	Pop Total	Fold Enrichment	Bonferroni	Benjamini	FDR
UP_SEQ_FEATURE	domain:Ig-like V-type	10	1.65017	0.0129602	SIGLEC1, PSG9, HAPLN3, CD8B, VPREB1, SIGLEC10, CD300C, BTN3A2, PSG11, CD300LD	583	129	20063	2.6677	1	0.988702	20.1551
INTERPRO	IPR003598:Immunoglobulin subtype 2	14	2.31023	0.0348506	CEACAM21, OBSCN, MYBPC1, CD276, SIGLEC10, TTN, PSG11, PXDNL, LILRB1, SIGLEC1, PSG9, LILRA2, LILRB3, LILRA6	549	250	18559	1.89309	1	0.982401	43.0056
SMART	SM00408:IGc2	14	2.31023	0.0562385	CEACAM21, OBSCN, MYBPC1, CD276, SIGLEC10, TTN, PSG11, PXDNL, LILRB1, SIGLEC1, PSG9, LILRA2, LILRB3, LILRA6	321	250	10057	1.75449	0.999999	0.935661	52.556
INTERPRO	IPR003599:Immunoglobulin subtype	21	3.46535	0.0984416	CEACAM21, OBSCN, HAPLN3, CD8B, MYBPC1, VPREB1, SIGLEC10, CD276, CD300C, TTN, PSG11, PXDNL, LILRB1, SIGLEC1, PSG9, LILRA2, LILRB3, LILRA6, MADCAM1, BTN3A2, CD300LD	549	497	18559	1.42838	1	0.983184	80.6501
UP_SEQ_FEATURE	domain:Ig-like C2-type 1	10	1.65017	0.134081	LILRB1, SIGLEC1, PSG9, LILRA2, MYBPC1, LILRA6, SIGLEC10, CD276, PSG11, PXDNL	583	202	20063	1.70363	1	0.999996	91.6593
UP_SEQ_FEATURE	domain:Ig-like C2-type 2	10	1.65017	0.136534	LILRB1, SIGLEC1, PSG9, LILRA2, MYBPC1, LILRA6, SIGLEC10, CD276, PSG11, PXDNL	583	203	20063	1.69524	1	0.99998	92.0578
UP_SEQ_FEATURE	domain:Ig-like C2-type 3	7	1.15512	0.168435	LILRB1, SIGLEC1, PSG9, LILRA2, MYBPC1, SIGLEC10, PXDNL	583	128	20063	1.88198	1	0.999986	95.8519
SMART	SM00409:IG	21	3.46535	0.16887	CEACAM21, OBSCN, HAPLN3, CD8B, MYBPC1, VPREB1, SIGLEC10, CD276, CD300C, TTN, PSG11, PXDNL, LILRB1, SIGLEC1, PSG9, LILRA2, LILRB3, LILRA6, MADCAM1, BTN3A2, CD300LD	321	497	10057	1.32381	1	0.987522	90.7702
UP_SEQ_FEATURE	domain:Ig-like C2-type 4	5	0.825083	0.178914	LILRB1, SIGLEC1, LILRA2, MYBPC1, PXDNL	583	76	20063	2.26404	1	0.999977	96.6671
UP_KEYWORDS	Immunoglobulin domain	21	3.46535	0.184418	HLA-DQB1, CEACAM21, OBSCN, HAPLN3, CD8B, MYBPC1, VPREB1, SIGLEC10, CD276, TTN, PSG11, PXDNL, LILRB1, SIGLEC1, PSG9, LILRA2, LILRB3, LILRA6, MADCAM1, BTN3A2, CD300LD	605	546	20581	1.30839	1	0.890656	94.052
INTERPRO	IPR013783:Immunoglobulin-like fold	34	5.61056	0.190838	HLA-DQB1, MYBPC1, CD8B, VPREB1, NFKB1, TTN, PSG11, ABI3BP, IL12RB1, TRIM67, LILRA2, LILRA6, TGM4, IL13RA1, CEACAM21, OBSCN, HAPLN3, EPM2A, SIGLEC10, CD276, LIFR, CD300C, PXDNL, HLA-F, PTPRQ, LILRB1, SIGLEC1, PSG9, LILRB3, MADCAM1, RBPJ, BTN3A2, CD300LD, HLA-DRA	549	951	18559	1.20859	1	0.992795	96.5133
INTERPRO	IPR007110:Immunoglobulin-like domain	25	4.12541	0.419843	HLA-DQB1, CEACAM21, OBSCN, HAPLN3, MYBPC1, CD8B, VPREB1, SIGLEC10, CD276, CD300C, TTN, FAM187B, PSG11, HLA-F, PXDNL, LILRB1, SIGLEC1, PSG9, LILRA2, LILRB3, LILRA6, MADCAM1, BTN3A2, HLA-DRA, CD300LD	549	771	18559	1.09614	1	0.999288	99.9821
INTERPRO	IPR013106:Immunoglobulin V-set	14	2.31023	0.457372	CEACAM21, OBSCN, HAPLN3, CD8B, VPREB1, CD276, SIGLEC10, CD300C, TTN, PSG11, SIGLEC1, PSG9, BTN3A2, CD300LD	549	417	18559	1.13494	1	0.999474	99.9938
INTERPRO	IPR013098:Immunoglobulin I-set	5	0.825083	0.601866	SIGLEC1, OBSCN, MYBPC1, TTN, PXDNL	549	141	18559	1.19876	1	0.999934	100
Annotation Cluster 21	Enrichment Score: 0.8472925559200909
Category	Term	Count	%	PValue	Genes	List Total	Pop Hits	Pop Total	Fold Enrichment	Bonferroni	Benjamini	FDR
GOTERM_MF_DIRECT	GO:0016740~transferase activity	8	1.32013	0.0250135	GALNT3, MGST3, GALNTL5, TSTD2, OAS1, GALNT11, PIGN, B4GALNT1	506	96	16881	2.78014	1	0.793503	31.676
INTERPRO	IPR001173:Glycosyl transferase, family 2	4	0.660066	0.0443015	GALNT3, GALNTL5, GALNT11, B4GALNT1	549	27	18559	5.00816	1	0.979151	51.2362
UP_SEQ_FEATURE	region of interest:Catalytic subdomain B	3	0.49505	0.113282	GALNT3, GALNTL5, GALNT11	583	20	20063	5.16201	1	0.999993	87.4379
UP_SEQ_FEATURE	region of interest:Catalytic subdomain A	3	0.49505	0.113282	GALNT3, GALNTL5, GALNT11	583	20	20063	5.16201	1	0.999993	87.4379
KEGG_PATHWAY	hsa00512:Mucin type O-Glycan biosynthesis	3	0.49505	0.25253	GALNT3, GALNTL5, GALNT11	216	31	6879	3.08199	1	0.842124	97.6701
UP_KEYWORDS	Manganese	7	1.15512	0.506179	GALNT3, MPPE1, GALNTL5, PPEF2, CNDP2, GALNT11, CHPT1	605	194	20581	1.22746	1	0.967854	99.9943
GOTERM_BP_DIRECT	GO:0006486~protein glycosylation	4	0.660066	0.644787	GALNTL5, B3GALT5, GALNT11, B4GALNT1	491	113	16792	1.21061	1	0.999999	100
Annotation Cluster 22	Enrichment Score: 0.8178512873265543
Category	Term	Count	%	PValue	Genes	List Total	Pop Hits	Pop Total	Fold Enrichment	Bonferroni	Benjamini	FDR
UP_SEQ_FEATURE	domain:LIM zinc-binding	3	0.49505	0.103871	NRAP, LASP1, PDLIM2	583	19	20063	5.43369	1	0.999997	84.9278
UP_KEYWORDS	LIM domain	5	0.825083	0.160973	NRAP, LASP1, CRIP2, PDLIM2, LMX1A	605	72	20581	2.36237	1	0.867484	91.1943
INTERPRO	IPR001781:Zinc finger, LIM-type	5	0.825083	0.163419	NRAP, LASP1, CRIP2, PDLIM2, LMX1A	549	72	18559	2.34758	1	0.990809	94.0872
SMART	SM00132:LIM	5	0.825083	0.195904	NRAP, LASP1, CRIP2, PDLIM2, LMX1A	321	72	10057	2.17571	1	0.98122	93.9717
Annotation Cluster 23	Enrichment Score: 0.7966307452846142
Category	Term	Count	%	PValue	Genes	List Total	Pop Hits	Pop Total	Fold Enrichment	Bonferroni	Benjamini	FDR
UP_SEQ_FEATURE	domain:Actin-binding	3	0.49505	0.113282	SYNE2, SPTBN5, CLMN	583	20	20063	5.16201	1	0.999993	87.4379
INTERPRO	IPR001589:Actinin-type, actin-binding, conserved site	3	0.49505	0.146802	SYNE2, SPTBN5, CLMN	549	23	18559	4.40936	1	0.991656	91.9244
SMART	SM00033:CH	5	0.825083	0.157989	SYNE2, SPTBN5, CLMN, CNN1, VAV2	321	66	10057	2.3735	1	0.989201	89.0866
UP_SEQ_FEATURE	domain:CH 1	3	0.49505	0.18395	SYNE2, SPTBN5, CLMN	583	27	20063	3.82371	1	0.999979	97.0028
UP_SEQ_FEATURE	domain:CH 2	3	0.49505	0.18395	SYNE2, SPTBN5, CLMN	583	27	20063	3.82371	1	0.999979	97.0028
INTERPRO	IPR001715:Calponin homology domain	5	0.825083	0.186764	SYNE2, SPTBN5, CLMN, CNN1, VAV2	549	76	18559	2.22402	1	0.992759	96.2244
Annotation Cluster 24	Enrichment Score: 0.7964720143599137
Category	Term	Count	%	PValue	Genes	List Total	Pop Hits	Pop Total	Fold Enrichment	Bonferroni	Benjamini	FDR
GOTERM_MF_DIRECT	GO:0005524~ATP binding	57	9.40594	0.0470671	PRKAG3, STK31, ERCC6L2, CDK18, PASK, CLK1, TTN, TPK1, WARS, DDX11, PAK4, NLRP4, ACSM2A, G3BP1, NADSYN1, NEK10, PFKM, PBK, TBCK, SRPK1, MAP4K4, SLFN12L, DNAH11, DNAH10, ABCA7, DNAH14, MKNK1, OAS1, CDC34, ATP6V1B1, DNAH7, MYO9A, TK2, VRK3, MYO15B, DDX60L, MARS, GUCY2F, OBSCN, ABCA10, SPHK2, SPHK1, ABCB5, ACSM3, GLYCTK, PLK5, ACSM1, PSMC5, NLRP11, SLFN13, TEP1, ABCC1, TNK1, ATP5A1, MYH14, KATNAL2, P…	506	1495	16881	1.27198	1	0.856671	51.5646
UP_KEYWORDS	ATP-binding	50	8.25083	0.102102	PRKAG3, ERCC6L2, CDK18, STK31, PASK, CLK1, TTN, TPK1, WARS, DDX11, PAK4, NLRP4, ACSM2A, G3BP1, NADSYN1, NEK10, PFKM, PBK, SRPK1, MAP4K4, DNAH11, ABCA7, DNAH10, DNAH14, MKNK1, OAS1, CDC34, DNAH7, MYO9A, TK2, DDX60L, MARS, OBSCN, ABCA10, SPHK2, SPHK1, ABCB5, ACSM3, GLYCTK, ACSM1, PSMC5, NLRP11, SLFN13, TEP1, ABCC1, TNK1, MYH14, ATP5A1, PAICS, KATNAL2	605	1391	20581	1.2228	1	0.818269	77.4846
UP_SEQ_FEATURE	nucleotide phosphate-binding region:ATP	36	5.94059	0.135061	DNAH11, DNAH10, STK31, ERCC6L2, CDK18, DNAH14, PASK, MKNK1, CLK1, TTN, DNAH7, MYO9A, VRK3, DDX11, PAK4, DDX60L, OBSCN, NLRP4, ACSM2A, NADSYN1, NEK10, PFKM, PBK, ABCB5, SRPK1, ACSM3, MAP4K4, ACSM1, PSMC5, NLRP11, SLFN13, TEP1, TNK1, MYH14, ATP5A1, KATNAL2	583	994	20063	1.24636	1	0.999985	91.8207
UP_KEYWORDS	Nucleotide-binding	59	9.73597	0.240165	PRKAG3, STK31, ERCC6L2, CDK18, HINT1, GNA12, PASK, CLK1, TTN, TPK1, WARS, DDX11, PAK4, DCTPP1, NLRP4, ACSM2A, G3BP1, NADSYN1, NEK10, PFKM, PBK, SRPK1, MAP4K4, GUCY1B3, DNAH11, DNAH10, ABCA7, DNAH14, MKNK1, OAS1, CDC34, DNAH7, MYO9A, TK2, VRK3, UPRT, DDX60L, MARS, GUCY2F, OBSCN, ABCA10, SPHK2, SPHK1, ABCB5, ACSM3, GLYCTK, ACSM1, TUBA8, PSMC5, NLRP11, TEP1, SLFN13, RAP1A, ABCC1, TNK1, ATP5A1, MYH14…	605	1788	20581	1.12252	1	0.896572	97.768
UP_KEYWORDS	Kinase	21	3.46535	0.66811	PRKAG3, OBSCN, CDK18, STK31, SPHK2, PASK, SPHK1, NEK10, MKNK1, PBK, PFKM, CLK1, TTN, SRPK1, TK2, GLYCTK, TPK1, MAP4K4, VRK3, PAK4, TNK1	605	735	20581	0.971948	1	0.981531	100
Annotation Cluster 25	Enrichment Score: 0.795690761671353
Category	Term	Count	%	PValue	Genes	List Total	Pop Hits	Pop Total	Fold Enrichment	Bonferroni	Benjamini	FDR
GOTERM_BP_DIRECT	GO:0007601~visual perception	12	1.9802	0.0339112	EML2, PDE6B, RDH8, GUCY2F, GUCA1C, PPEF2, GRM8, PCDH15, MYO9A, SPATA7, TRPM1, CDH23	491	201	16792	2.04177	1	0.998506	44.5169
UP_KEYWORDS	Vision	7	1.15512	0.122691	PDE6B, RDH8, GUCY2F, PPEF2, SPATA7, TRPM1, CDH23	605	115	20581	2.07067	1	0.841538	83.6691
UP_KEYWORDS	Sensory transduction	11	1.81518	0.985761	OR8K1, PDE6B, RDH8, GUCY2F, RSPO1, PPEF2, GRM8, OBP2B, SPATA7, TRPM1, CDH23	605	609	20581	0.61445	1	0.999912	100
Annotation Cluster 26	Enrichment Score: 0.773978495830834
Category	Term	Count	%	PValue	Genes	List Total	Pop Hits	Pop Total	Fold Enrichment	Bonferroni	Benjamini	FDR
GOTERM_BP_DIRECT	GO:0007229~integrin-mediated signaling pathway	7	1.15512	0.0696317	LAMA5, PRAM1, TSPAN32, MADCAM1, ADAMTS1, ITGB2, ITGB3	491	99	16792	2.41815	1	0.996558	70.8411
GOTERM_BP_DIRECT	GO:0034113~heterotypic cell-cell adhesion	3	0.49505	0.133977	MADCAM1, ITGB2, ITGB3	491	22	16792	4.66358	1	0.999207	91.4239
GOTERM_BP_DIRECT	GO:0030198~extracellular matrix organization	7	1.15512	0.510771	COL9A2, ADAMTSL2, LAMA5, MADCAM1, ITGB2, ITGB3, ABI3BP	491	196	16792	1.22141	1	0.999993	99.9995
Annotation Cluster 27	Enrichment Score: 0.7616185916467527
Category	Term	Count	%	PValue	Genes	List Total	Pop Hits	Pop Total	Fold Enrichment	Bonferroni	Benjamini	FDR
KEGG_PATHWAY	hsa00591:Linoleic acid metabolism	4	0.660066	0.0606135	CYP2C19, PLA2G2C, PLA2G2D, PLA2G4D	216	29	6879	4.39272	1	0.715145	55.408
GOTERM_MF_DIRECT	GO:0004623~phospholipase A2 activity	4	0.660066	0.0644687	PLA2G2C, PLA2G2D, OC90, PLA2G4D	506	31	16881	4.30473	1	0.897965	63.288
KEGG_PATHWAY	hsa00590:Arachidonic acid metabolism	5	0.825083	0.122541	AKR1C3, CYP2C19, PLA2G2C, PLA2G2D, PLA2G4D	216	61	6879	2.61043	1	0.761178	81.5194
KEGG_PATHWAY	hsa04270:Vascular smooth muscle contraction	7	1.15512	0.159084	GNA12, MRVI1, GUCY1B3, PLA2G2C, PLA2G2D, ITPR1, PLA2G4D	216	117	6879	1.90539	1	0.787015	89.3314
KEGG_PATHWAY	hsa00565:Ether lipid metabolism	4	0.660066	0.165234	PLA2G2C, CHPT1, PLA2G2D, PLA2G4D	216	45	6879	2.83086	1	0.788702	90.2965
KEGG_PATHWAY	hsa00592:alpha-Linolenic acid metabolism	3	0.49505	0.183069	PLA2G2C, PLA2G2D, PLA2G4D	216	25	6879	3.82167	1	0.813693	92.6585
GOTERM_BP_DIRECT	GO:0006644~phospholipid metabolic process	4	0.660066	0.208556	PLA2G2C, PLA2G2D, OC90, PLA2G4D	491	54	16792	2.5333	1	0.999825	98.1572
KEGG_PATHWAY	hsa00564:Glycerophospholipid metabolism	5	0.825083	0.345632	GPD2, PLA2G2C, CHPT1, PLA2G2D, PLA2G4D	216	95	6879	1.67617	1	0.891591	99.582
KEGG_PATHWAY	hsa04014:Ras signaling pathway	6	0.990099	0.841501	PAK4, RAP1A, NFKB1, PLA2G2C, PLA2G2D, PLA2G4D	216	226	6879	0.845501	1	0.989709	100
Annotation Cluster 28	Enrichment Score: 0.7597596337964946
Category	Term	Count	%	PValue	Genes	List Total	Pop Hits	Pop Total	Fold Enrichment	Bonferroni	Benjamini	FDR
INTERPRO	IPR011013:Galactose mutarotase-like domain	3	0.49505	0.0472242	MAN2C1, GANC, MGAM	549	12	18559	8.45128	1	0.977945	53.5469
UP_KEYWORDS	Glycosidase	5	0.825083	0.220489	MAN2C1, GANC, MGAM, HYAL4, AGL	605	82	20581	2.07428	1	0.906177	96.8202
UP_SEQ_FEATURE	active site:Nucleophile	7	1.15512	0.504859	PUS7L, MAN2C1, GANC, MGAM, PDIA6, CPA3, LIPJ	583	196	20063	1.22905	1	0.999998	99.9995
Annotation Cluster 29	Enrichment Score: 0.7395053110807865
Category	Term	Count	%	PValue	Genes	List Total	Pop Hits	Pop Total	Fold Enrichment	Bonferroni	Benjamini	FDR
GOTERM_BP_DIRECT	GO:0060333~interferon-gamma-mediated signaling pathway	7	1.15512	0.0173545	HLA-DQB1, IRF5, IRF8, OAS1, IRF3, HLA-DRA, HLA-F	491	71	16792	3.37179	1	0.998644	25.8393
KEGG_PATHWAY	hsa05169:Epstein-Barr virus infection	9	1.48515	0.0367864	HLA-DQB1, PSMC5, PSMD3, NFKB1, IRF3, RBPJ, PSMD8, HLA-DRA, HLA-F	216	122	6879	2.34939	0.999881	0.633455	38.3744
GOTERM_CC_DIRECT	GO:0071556~integral component of lumenal side of endoplasmic reticulum membrane	4	0.660066	0.0525138	HLA-DQB1, HLA-DRA, HLA-F, BCAP31	537	29	18224	4.68092	1	0.963335	53.2361
KEGG_PATHWAY	hsa04514:Cell adhesion molecules (CAMs)	9	1.48515	0.0762291	HLA-DQB1, SIGLEC1, CD8B, CD276, MADCAM1, ITGB2, CDH2, HLA-DRA, HLA-F	216	142	6879	2.01849	1	0.77006	64.089
KEGG_PATHWAY	hsa05320:Autoimmune thyroid disease	5	0.825083	0.0784914	HLA-DQB1, TPO, GZMB, HLA-DRA, HLA-F	216	52	6879	3.06223	1	0.75516	65.2084
KEGG_PATHWAY	hsa05332:Graft-versus-host disease	4	0.660066	0.0827605	HLA-DQB1, GZMB, HLA-DRA, HLA-F	216	33	6879	3.86027	1	0.750412	67.2337
INTERPRO	IPR003006:Immunoglobulin/major histocompatibility complex, conserved site	5	0.825083	0.100949	HLA-DQB1, OBSCN, SIGLEC10, HLA-DRA, HLA-F	549	60	18559	2.81709	1	0.9824	81.4855
KEGG_PATHWAY	hsa05416:Viral myocarditis	5	0.825083	0.101835	HLA-DQB1, CD55, ITGB2, HLA-DRA, HLA-F	216	57	6879	2.79362	1	0.762593	75.0224
KEGG_PATHWAY	hsa05330:Allograft rejection	4	0.660066	0.107845	HLA-DQB1, GZMB, HLA-DRA, HLA-F	216	37	6879	3.44294	1	0.764835	77.0974
KEGG_PATHWAY	hsa04940:Type I diabetes mellitus	4	0.660066	0.142731	HLA-DQB1, GZMB, HLA-DRA, HLA-F	216	42	6879	3.03307	1	0.786999	86.3184
KEGG_PATHWAY	hsa04145:Phagosome	8	1.32013	0.188896	HLA-DQB1, TUBA8, MSR1, ITGB2, ITGB3, ATP6V1B1, HLA-DRA, HLA-F	216	150	6879	1.69852	1	0.813971	93.3068
GOTERM_CC_DIRECT	GO:0012507~ER to Golgi transport vesicle membrane	4	0.660066	0.196571	HLA-DQB1, SEC31B, HLA-DRA, HLA-F	537	52	18224	2.61051	1	0.969117	95.4217
GOTERM_MF_DIRECT	GO:0042605~peptide antigen binding	3	0.49505	0.2038	HLA-DQB1, HLA-DRA, HLA-F	506	28	16881	3.57446	1	0.9778	96.7515
KEGG_PATHWAY	hsa04612:Antigen processing and presentation	5	0.825083	0.213275	HLA-DQB1, CD8B, NFYA, HLA-DRA, HLA-F	216	76	6879	2.09521	1	0.826543	95.4872
KEGG_PATHWAY	hsa05168:Herpes simplex infection	9	1.48515	0.213384	HLA-DQB1, GLTSCR2, OAS1, NFKB1, IRF3, CDC34, SRPK1, HLA-DRA, HLA-F	216	183	6879	1.56626	1	0.817551	95.4952
UP_SEQ_FEATURE	domain:Ig-like C1-type	3	0.49505	0.23743	HLA-DQB1, HLA-DRA, HLA-F	583	32	20063	3.22625	1	0.999989	99.0693
UP_SEQ_FEATURE	region of interest:Connecting peptide	3	0.49505	0.259084	HLA-DQB1, HLA-DRA, HLA-F	583	34	20063	3.03647	1	0.999991	99.4338
GOTERM_CC_DIRECT	GO:0030666~endocytic vesicle membrane	4	0.660066	0.307102	HLA-DQB1, WNT4, MSR1, HLA-DRA	537	66	18224	2.05677	1	0.978479	99.4311
INTERPRO	IPR003597:Immunoglobulin C1-set	4	0.660066	0.325454	HLA-DQB1, CD276, HLA-DRA, HLA-F	549	68	18559	1.98854	1	0.998348	99.805
SMART	SM00407:IGc1	4	0.660066	0.342089	HLA-DQB1, CD276, HLA-DRA, HLA-F	321	65	10057	1.92801	1	0.994606	99.5454
INTERPRO	IPR011162:MHC classes I/II-like antigen recognition protein	3	0.49505	0.385178	HLA-DQB1, HLA-DRA, HLA-F	549	45	18559	2.25367	1	0.999017	99.9551
KEGG_PATHWAY	hsa05164:Influenza A	6	0.990099	0.639309	HLA-DQB1, OAS1, NFKB1, IRF3, TMPRSS4, HLA-DRA	216	174	6879	1.09818	1	0.962249	99.9998
KEGG_PATHWAY	hsa05166:HTLV-I infection	7	1.15512	0.81257	HLA-DQB1, WNT4, NFKB1, ITGB2, ATF1, HLA-DRA, HLA-F	216	254	6879	0.877679	1	0.985701	100
KEGG_PATHWAY	hsa05162:Measles	3	0.49505	0.924427	OAS1, NFKB1, IRF3	216	133	6879	0.718358	1	0.997024	100
KEGG_PATHWAY	hsa05160:Hepatitis C	3	0.49505	0.924427	OAS1, NFKB1, IRF3	216	133	6879	0.718358	1	0.997024	100
Annotation Cluster 30	Enrichment Score: 0.7257411533132769
Category	Term	Count	%	PValue	Genes	List Total	Pop Hits	Pop Total	Fold Enrichment	Bonferroni	Benjamini	FDR
INTERPRO	IPR018114:Peptidase S1, trypsin family, active site	7	1.15512	0.081518	ACR, KLK3, KLK12, TMPRSS11A, GZMB, TMPRSS11B, TMPRSS4	549	102	18559	2.31996	1	0.98097	74.0169
UP_SEQ_FEATURE	domain:Peptidase S1	7	1.15512	0.0975223	ACR, KLK3, KLK12, TMPRSS11A, GZMB, TMPRSS11B, TMPRSS4	583	109	20063	2.21003	1	0.999996	82.9753
INTERPRO	IPR001314:Peptidase S1A, chymotrypsin-type	7	1.15512	0.117861	ACR, KLK3, KLK12, TMPRSS11A, GZMB, TMPRSS11B, TMPRSS4	549	113	18559	2.09412	1	0.988114	86.2976
UP_SEQ_FEATURE	active site:Charge relay system	10	1.65017	0.136534	ACR, KLK3, KLK12, CES5A, TMPRSS11A, GZMB, TMPRSS11B, ABHD12, LIPJ, TMPRSS4	583	203	20063	1.69524	1	0.99998	92.0578
INTERPRO	IPR001254:Peptidase S1	7	1.15512	0.144547	ACR, KLK3, KLK12, TMPRSS11A, GZMB, TMPRSS11B, TMPRSS4	549	120	18559	1.97196	1	0.992166	91.5794
SMART	SM00020:Tryp_SPc	7	1.15512	0.173716	ACR, KLK3, KLK12, TMPRSS11A, GZMB, TMPRSS11B, TMPRSS4	321	118	10057	1.85857	1	0.983613	91.4399
INTERPRO	IPR009003:Trypsin-like cysteine/serine peptidase domain	7	1.15512	0.178076	ACR, KLK3, KLK12, TMPRSS11A, GZMB, TMPRSS11B, TMPRSS4	549	128	18559	1.84872	1	0.99343	95.5318
UP_KEYWORDS	Serine protease	7	1.15512	0.234192	ACR, KLK3, KLK12, TMPRSS11A, GZMB, TMPRSS11B, TMPRSS4	605	141	20581	1.68885	1	0.894936	97.5125
GOTERM_MF_DIRECT	GO:0008236~serine-type peptidase activity	4	0.660066	0.291568	KLK3, KLK12, GZMB, TMPRSS11B	506	63	16881	2.1182	1	0.994737	99.439
UP_KEYWORDS	Protease	19	3.13531	0.341835	AMZ1, ACR, USP30, KLK3, CNDP2, PGC, CAPN8, CAPN9, FAM188B, GZMB, TMPRSS4, ACE, CAPN11, KLK12, CPA3, ADAMTS1, UCHL3, TMPRSS11A, TMPRSS11B	605	544	20581	1.18814	1	0.935467	99.6945
GOTERM_MF_DIRECT	GO:0004252~serine-type endopeptidase activity	7	1.15512	0.778564	ACR, KLK3, KLK12, TMPRSS11A, GZMB, TMPRSS11B, TMPRSS4	506	255	16881	0.91581	1	0.999988	100
Annotation Cluster 31	Enrichment Score: 0.7013208820680155
Category	Term	Count	%	PValue	Genes	List Total	Pop Hits	Pop Total	Fold Enrichment	Bonferroni	Benjamini	FDR
GOTERM_BP_DIRECT	GO:0007249~I-kappaB kinase/NF-kappaB signaling	5	0.825083	0.0976881	TICAM2, NFKB1, TAB3, TLR8, TMED7-TICAM2	491	60	16792	2.84997	1	0.998077	82.7138
GOTERM_BP_DIRECT	GO:0071222~cellular response to lipopolysaccharide	6	0.990099	0.234557	LILRB1, IRF8, TICAM2, NFKB1, LBP, TMED7-TICAM2	491	113	16792	1.81591	1	0.999926	98.9582
KEGG_PATHWAY	hsa04620:Toll-like receptor signaling pathway	6	0.990099	0.236715	IRF5, TICAM2, NFKB1, IRF3, LBP, TLR8	216	106	6879	1.80267	1	0.836072	96.9466
KEGG_PATHWAY	hsa04064:NF-kappa B signaling pathway	5	0.825083	0.28867	CFLAR, TICAM2, NFKB1, LBP, TAB3	216	87	6879	1.8303	1	0.871552	98.7716
Annotation Cluster 32	Enrichment Score: 0.6999561233666679
Category	Term	Count	%	PValue	Genes	List Total	Pop Hits	Pop Total	Fold Enrichment	Bonferroni	Benjamini	FDR
GOTERM_MF_DIRECT	GO:0004519~endonuclease activity	5	0.825083	0.0695946	RNASE9, ENDOV, G3BP1, RAG1, PXDNL	506	52	16881	3.20785	1	0.904914	66.1991
GOTERM_BP_DIRECT	GO:0090305~nucleic acid phosphodiester bond hydrolysis	5	0.825083	0.175642	STK31, ENPP3, G3BP1, RAG1, PXDNL	491	75	16792	2.27997	1	0.999746	96.3047
UP_KEYWORDS	Endonuclease	5	0.825083	0.233039	ENDOV, G3BP1, RAG1, MUS81, PXDNL	605	84	20581	2.02489	1	0.898875	97.4601
UP_KEYWORDS	Nuclease	5	0.825083	0.556601	ENDOV, G3BP1, RAG1, MUS81, PXDNL	605	134	20581	1.26934	1	0.971341	99.9987
Annotation Cluster 33	Enrichment Score: 0.6931858845620809
Category	Term	Count	%	PValue	Genes	List Total	Pop Hits	Pop Total	Fold Enrichment	Bonferroni	Benjamini	FDR
UP_KEYWORDS	Ligand-gated ion channel	6	0.990099	0.0860514	ZACN, CHRNA4, ITPR1, GRID1, TRPM1, HTR3D	605	80	20581	2.55136	1	0.803723	71.2257
GOTERM_BP_DIRECT	GO:0007271~synaptic transmission, cholinergic	4	0.660066	0.0925856	ZACN, CHRM2, CHRNA4, HTR3D	491	37	16792	3.69725	1	0.998197	80.9666
GOTERM_MF_DIRECT	GO:0015464~acetylcholine receptor activity	3	0.49505	0.149892	ZACN, CHRNA4, HTR3D	506	23	16881	4.35152	1	0.969075	91.3001
GOTERM_MF_DIRECT	GO:0004889~acetylcholine-activated cation-selective channel activity	3	0.49505	0.149892	ZACN, CHRNA4, HTR3D	506	23	16881	4.35152	1	0.969075	91.3001
GOTERM_CC_DIRECT	GO:0005892~acetylcholine-gated channel complex	3	0.49505	0.156199	ZACN, CHRNA4, HTR3D	537	24	18224	4.24209	1	0.957906	90.8648
INTERPRO	IPR027361:Nicotinic acetylcholine-gated receptor, transmembrane domain	3	0.49505	0.157175	ZACN, CHRNA4, HTR3D	549	24	18559	4.22564	1	0.992316	93.3476
GOTERM_MF_DIRECT	GO:0042166~acetylcholine binding	3	0.49505	0.181929	ZACN, CHRNA4, HTR3D	506	26	16881	3.84942	1	0.978092	95.1174
GOTERM_BP_DIRECT	GO:0098655~cation transmembrane transport	3	0.49505	0.410626	ZACN, CHRNA4, HTR3D	491	48	16792	2.13747	1	0.999991	99.988
INTERPRO	IPR006029:Neurotransmitter-gated ion-channel transmembrane domain	3	0.49505	0.416449	ZACN, CHRNA4, HTR3D	549	48	18559	2.11282	1	0.9993	99.9804
INTERPRO	IPR006202:Neurotransmitter-gated ion-channel ligand-binding	3	0.49505	0.416449	ZACN, CHRNA4, HTR3D	549	48	18559	2.11282	1	0.9993	99.9804
INTERPRO	IPR006201:Neurotransmitter-gated ion-channel	3	0.49505	0.416449	ZACN, CHRNA4, HTR3D	549	48	18559	2.11282	1	0.9993	99.9804
Annotation Cluster 34	Enrichment Score: 0.6793218429972705
Category	Term	Count	%	PValue	Genes	List Total	Pop Hits	Pop Total	Fold Enrichment	Bonferroni	Benjamini	FDR
UP_SEQ_FEATURE	domain:Fibronectin type-III 3	6	0.990099	0.0971298	OBSCN, IL12RB1, MYBPC1, LIFR, TTN, PTPRQ	583	84	20063	2.4581	1	0.999998	82.8471
UP_SEQ_FEATURE	domain:Fibronectin type-III 4	5	0.825083	0.110015	OBSCN, IL12RB1, LIFR, TTN, PTPRQ	583	63	20063	2.73122	1	0.999994	86.6148
UP_SEQ_FEATURE	domain:Fibronectin type-III 5	4	0.660066	0.148357	IL12RB1, LIFR, TTN, PTPRQ	583	46	20063	2.99247	1	0.999989	93.7392
UP_SEQ_FEATURE	domain:Fibronectin type-III 2	7	1.15512	0.189965	OBSCN, IL12RB1, MYBPC1, LIFR, TTN, ABI3BP, PTPRQ	583	133	20063	1.81123	1	0.999981	97.362
UP_SEQ_FEATURE	domain:Fibronectin type-III 1	7	1.15512	0.194394	OBSCN, IL12RB1, MYBPC1, LIFR, TTN, ABI3BP, PTPRQ	583	134	20063	1.79771	1	0.999975	97.6001
SMART	SM00060:FN3	8	1.32013	0.201289	OBSCN, TRIM67, IL12RB1, MYBPC1, LIFR, TTN, ABI3BP, PTPRQ	321	150	10057	1.67094	1	0.977736	94.4715
UP_SEQ_FEATURE	domain:Fibronectin type-III 6	3	0.49505	0.23743	LIFR, TTN, PTPRQ	583	32	20063	3.22625	1	0.999989	99.0693
INTERPRO	IPR003961:Fibronectin, type III	9	1.48515	0.266182	OBSCN, TRIM67, IL12RB1, MYBPC1, LIFR, TTN, IL13RA1, ABI3BP, PTPRQ	549	207	18559	1.46979	1	0.996172	99.2593
GOTERM_MF_DIRECT	GO:0008307~structural constituent of muscle	3	0.49505	0.359153	OBSCN, MYBPC1, TTN	506	42	16881	2.38298	1	0.99682	99.8758
INTERPRO	IPR013098:Immunoglobulin I-set	5	0.825083	0.601866	SIGLEC1, OBSCN, MYBPC1, TTN, PXDNL	549	141	18559	1.19876	1	0.999934	100
Annotation Cluster 35	Enrichment Score: 0.6621373623232367
Category	Term	Count	%	PValue	Genes	List Total	Pop Hits	Pop Total	Fold Enrichment	Bonferroni	Benjamini	FDR
KEGG_PATHWAY	hsa00500:Starch and sucrose metabolism	4	0.660066	0.0827605	GANC, ENPP3, MGAM, AGL	216	33	6879	3.86027	1	0.750412	67.2337
INTERPRO	IPR017853:Glycoside hydrolase, superfamily	4	0.660066	0.213447	GANC, MGAM, HYAL4, AGL	549	54	18559	2.50408	1	0.994679	97.7749
UP_KEYWORDS	Glycosidase	5	0.825083	0.220489	MAN2C1, GANC, MGAM, HYAL4, AGL	605	82	20581	2.07428	1	0.906177	96.8202
GOTERM_BP_DIRECT	GO:0005975~carbohydrate metabolic process	6	0.990099	0.576701	GALNT3, UEVLD, GANC, MGAM, HYAL4, B4GALNT1	491	174	16792	1.1793	1	0.999997	100
Annotation Cluster 36	Enrichment Score: 0.66133971026815
Category	Term	Count	%	PValue	Genes	List Total	Pop Hits	Pop Total	Fold Enrichment	Bonferroni	Benjamini	FDR
UP_SEQ_FEATURE	repeat:ANK 7	5	0.825083	0.110015	ANKS1B, MIB2, ANKMY1, RAI14, NFKB1	583	63	20063	2.73122	1	0.999994	86.6148
UP_SEQ_FEATURE	repeat:ANK 3	10	1.65017	0.148723	ANKS1B, TONSL, MIB2, ANKMY1, RAI14, NFKB1, TRPV6, CLIP3, CLIP4, BARD1	583	207	20063	1.66248	1	0.999984	93.7854
UP_KEYWORDS	ANK repeat	12	1.9802	0.157852	ANKS1B, TONSL, MIB2, ANKMY1, RAI14, DZANK1, NFKB1, TRPV6, CLIP3, CLIP4, ANKDD1B, BARD1	605	264	20581	1.54628	1	0.878268	90.7299
INTERPRO	IPR020683:Ankyrin repeat-containing domain	12	1.9802	0.162054	ANKS1B, TONSL, MIB2, ANKMY1, RAI14, DZANK1, NFKB1, TRPV6, CLIP3, CLIP4, ANKDD1B, BARD1	549	265	18559	1.5308	1	0.991511	93.9324
UP_SEQ_FEATURE	repeat:ANK 1	11	1.81518	0.172835	ANKS1B, TONSL, MIB2, ANKMY1, RAI14, DZANK1, NFKB1, TRPV6, CLIP3, CLIP4, BARD1	583	244	20063	1.55142	1	0.999986	96.2148
UP_SEQ_FEATURE	repeat:ANK 2	11	1.81518	0.174586	ANKS1B, TONSL, MIB2, ANKMY1, RAI14, DZANK1, NFKB1, TRPV6, CLIP3, CLIP4, BARD1	583	245	20063	1.54509	1	0.999977	96.3507
INTERPRO	IPR002110:Ankyrin repeat	11	1.81518	0.220755	ANKS1B, TONSL, MIB2, ANKMY1, RAI14, NFKB1, TRPV6, CLIP3, CLIP4, ANKDD1B, BARD1	549	255	18559	1.45826	1	0.99458	98.0809
SMART	SM00248:ANK	11	1.81518	0.270909	ANKS1B, TONSL, MIB2, ANKMY1, RAI14, NFKB1, TRPV6, CLIP3, CLIP4, ANKDD1B, BARD1	321	249	10057	1.38407	1	0.987782	98.2924
UP_SEQ_FEATURE	repeat:ANK 6	5	0.825083	0.323555	ANKS1B, MIB2, ANKMY1, RAI14, NFKB1	583	99	20063	1.73805	1	0.999992	99.8823
UP_SEQ_FEATURE	repeat:ANK 5	6	0.990099	0.394836	ANKS1B, MIB2, ANKMY1, RAI14, NFKB1, TRPV6	583	142	20063	1.45409	1	0.999987	99.9828
UP_SEQ_FEATURE	repeat:ANK 4	6	0.990099	0.550535	ANKS1B, MIB2, ANKMY1, RAI14, NFKB1, TRPV6	583	170	20063	1.21459	1	0.999999	99.9999
Annotation Cluster 37	Enrichment Score: 0.6520433698701952
Category	Term	Count	%	PValue	Genes	List Total	Pop Hits	Pop Total	Fold Enrichment	Bonferroni	Benjamini	FDR
GOTERM_CC_DIRECT	GO:0044613~nuclear pore central transport channel	3	0.49505	0.0543593	NUP214, NUP54, NUP35	537	13	18224	7.83154	1	0.950075	54.5033
UP_KEYWORDS	Nuclear pore complex	5	0.825083	0.058606	NUP214, NUP50, PARP11, NUP54, NUP35	605	50	20581	3.40182	1	0.805875	56.6595
GOTERM_BP_DIRECT	GO:0006409~tRNA export from nucleus	4	0.660066	0.0656218	NUP214, NUP50, NUP54, NUP35	491	32	16792	4.27495	1	0.997028	68.6192
GOTERM_BP_DIRECT	GO:0010827~regulation of glucose transport	4	0.660066	0.0706838	NUP214, NUP50, NUP54, NUP35	491	33	16792	4.14541	1	0.996035	71.3991
GOTERM_BP_DIRECT	GO:0007077~mitotic nuclear envelope disassembly	4	0.660066	0.136522	NUP214, NUP50, NUP54, NUP35	491	44	16792	3.10905	1	0.999174	91.8442
GOTERM_BP_DIRECT	GO:0075733~intracellular transport of virus	4	0.660066	0.186059	NUP214, NUP50, NUP54, NUP35	491	51	16792	2.68232	1	0.999784	97.026
UP_KEYWORDS	mRNA transport	6	0.990099	0.200941	ZC3H3, NUP214, NUP50, PARP11, NUP54, NUP35	605	106	20581	1.92556	1	0.900125	95.5197
UP_KEYWORDS	Translocation	5	0.825083	0.233039	NUP214, NUP50, PARP11, NUP54, NUP35	605	84	20581	2.02489	1	0.898875	97.4601
GOTERM_BP_DIRECT	GO:0016925~protein sumoylation	6	0.990099	0.256397	XRCC4, NUP214, PCGF2, NUP50, NUP54, NUP35	491	117	16792	1.75383	1	0.999961	99.3645
GOTERM_BP_DIRECT	GO:0006406~mRNA export from nucleus	5	0.825083	0.33405	NUP214, NUP50, NUP54, NUP35, CPSF2	491	100	16792	1.70998	1	0.999983	99.9033
GOTERM_BP_DIRECT	GO:1900034~regulation of cellular response to heat	4	0.660066	0.375046	NUP214, NUP50, NUP54, NUP35	491	75	16792	1.82398	1	0.999987	99.9673
GOTERM_BP_DIRECT	GO:0019083~viral transcription	5	0.825083	0.413683	NUP214, NUP50, RPS9, NUP54, NUP35	491	112	16792	1.52677	1	0.999991	99.989
GOTERM_CC_DIRECT	GO:0031965~nuclear membrane	8	1.32013	0.513421	SYNE2, NOS1AP, NUP50, CST3, SCAI, NUP54, NUP35, AQP1	537	229	18224	1.18556	1	0.990072	99.9961
KEGG_PATHWAY	hsa03013:RNA transport	6	0.990099	0.629109	NUP214, NUP50, CYFIP2, EIF1, NUP54, NUP35	216	172	6879	1.11095	1	0.962162	99.9997
GOTERM_BP_DIRECT	GO:0031047~gene silencing by RNA	4	0.660066	0.632796	NUP214, NUP50, NUP54, NUP35	491	111	16792	1.23242	1	0.999999	100
GOTERM_BP_DIRECT	GO:0016032~viral process	8	1.32013	0.773448	CFLAR, NUP214, DDX11, NUP50, NUP54, NUP35, SRPK1, HLA-DRA	491	299	16792	0.915039	1	1	100
Annotation Cluster 38	Enrichment Score: 0.6308526621637512
Category	Term	Count	%	PValue	Genes	List Total	Pop Hits	Pop Total	Fold Enrichment	Bonferroni	Benjamini	FDR
UP_KEYWORDS	Transit peptide	22	3.63036	0.109729	GPD2, C14ORF159, ACSM2A, DECR1, ECSIT, CLYBL, TAMM41, TK2, COQ6, ACSM3, NFU1, ACSM1, IFI27, TSFM, OXCT1, COQ10A, AGXT2, ATP5A1, HIBCH, HADH, ATPAF1, PDHX	605	536	20581	1.39627	1	0.829103	79.9927
UP_SEQ_FEATURE	transit peptide:Mitochondrion	19	3.13531	0.165463	GPD2, C14ORF159, ACSM2A, DECR1, ECSIT, CLYBL, TAMM41, ACSM3, NFU1, ACSM1, OXCT1, TSFM, COQ10A, AGXT2, HIBCH, ATP5A1, HADH, ATPAF1, PDHX	583	482	20063	1.35654	1	0.999988	95.5886
GOTERM_CC_DIRECT	GO:0005759~mitochondrial matrix	12	1.9802	0.369102	ACSM3, ACSM1, TSFM, OXCT1, ACSM2A, AGXT2, ATP5A1, DECR1, HIBCH, HADH, PDHX, TK2	537	327	18224	1.24538	1	0.983702	99.8482
UP_KEYWORDS	Mitochondrion	35	5.77558	0.447115	USP30, ERCC6L2, OAS1, CLYBL, TAMM41, NDUFB1, TK2, FAM65B, OXCT1, HADH, PDHX, FBXO7, GPD2, C14ORF159, MRPS22, ACSM2A, DECR1, ECSIT, VAT1, COQ6, COX6C, GLYCTK, ACSM3, NFU1, IFI27, ACSM1, SYNE2, TMEM8B, TSFM, HIF3A, COQ10A, AGXT2, ATP5A1, HIBCH, ATPAF1	605	1119	20581	1.06402	1	0.96175	99.9726
Annotation Cluster 39	Enrichment Score: 0.6285438876316329
Category	Term	Count	%	PValue	Genes	List Total	Pop Hits	Pop Total	Fold Enrichment	Bonferroni	Benjamini	FDR
UP_KEYWORDS	Metal-binding	129	21.2871	0.0141267	CYP3A5, DZIP3, CNDP2, ATOX1, GNA12, CYP2D6, PDLIM2, TTN, CLYBL, DDX11, PGLYRP2, RC3H2, CPA3, CTDSP1, CDH26, DCTPP1, RNF32, CDH23, EFCAB14, ACSM2A, CHPT1, SP140, ZNF500, ZNF788, MIB2, ADAMTS1, PLA2G2C, PLA2G2D, ZNF438, AMZ1, ZC3H3, RNF17, ZNF76, ENPP3, ACP5, OAS1, ITGB2, MYO9A, ZNF616, PDE6B, VDR, ACE, TRIM67, GALNS, GPD2, OBSCN, CUBN, CRIP2, ANKMY1, MYL12B, VAV2, MARCH10, ZNF627, PXDNL, MAN2C1, Z…	605	3640	20581	1.20559	0.995512	0.593866	17.878
GOTERM_MF_DIRECT	GO:0046872~metal ion binding	65	10.7261	0.40636	ZNF85, ATOX1, GNA12, MOB3C, CLYBL, ZNF350, MAZ, DDX11, GALNTL5, ELOF1, CPSF4L, CTDSP1, ZNF492, TRPV6, ACSM2A, NEK10, DZANK1, LENG9, PFKM, CHPT1, ZNF500, ZNF788, MIB2, ZNF717, GUCY1B3, ZNF438, ZC3H3, HLA-DQB1, ZFP62, ZNF76, ENPP3, RAG1, ITGB2, OAS1, MYO9A, ZNF616, PDE6B, ACE, CYB561D1, GALNS, MUS81, ZNF473, TGM4, GALNT11, MT1G, OBSCN, ZNF771, ANKMY1, ZFP2, ZNF20, VAV2, ZNF627, AMPD3, PXDNL, ACSM3,…	506	2069	16881	1.04809	1	0.997885	99.9607
UP_KEYWORDS	Zinc	67	11.0561	0.666371	ZNF85, DZIP3, MOB3C, PDLIM2, ZNF350, PCGF2, MAZ, ELOF1, PGLYRP2, CPSF4L, RC3H2, CPA3, ZNF492, GPC1, RNF32, BRF1, DZANK1, LENG9, ESR2, SP140, ZNF500, ZNF788, MIB2, ZNF717, ADAMTS1, CA1, ZNF438, ZC3H3, AMZ1, ZFP62, RNF17, SCAPER, ENPP3, ZNF76, RAG1, MYO9A, ZNF616, VDR, ACE, TRIM67, ZNF473, MT1G, SP140L, CRIP2, ZNF771, ANKMY1, ZFP2, LMX1A, ZNF20, MARCH10, VAV2, ZNF627, AMPD3, TAB3, MAN2C1, ZNF419, N…	605	2348	20581	0.970706	1	0.981883	100
UP_KEYWORDS	Zinc-finger	48	7.92079	0.800121	ZC3H3, ZNF85, ZFP62, RNF17, DZIP3, SCAPER, ZNF76, RAG1, MYO9A, ZNF616, VDR, ZNF350, PCGF2, MAZ, TRIM67, ELOF1, ZNF473, CPSF4L, RC3H2, ZNF492, RNF32, BRF1, SP140L, ZNF771, ANKMY1, DZANK1, LENG9, ESR2, ZFP2, ZNF20, MARCH10, VAV2, ZNF627, TAB3, SP140, ZNF500, ZNF788, ZNF419, ZNF211, MIB2, ZNF717, TRIM58, ZNF213, ZNF415, JAZF1, ZNF114, ZNF438, BARD1	605	1781	20581	0.916829	1	0.990631	100
Annotation Cluster 40	Enrichment Score: 0.5926411713744694
Category	Term	Count	%	PValue	Genes	List Total	Pop Hits	Pop Total	Fold Enrichment	Bonferroni	Benjamini	FDR
GOTERM_MF_DIRECT	GO:0022857~transmembrane transporter activity	5	0.825083	0.0583244	SLC22A24, SLC22A14, ATP5A1, SLC22A10, AQP1	506	49	16881	3.40425	1	0.885429	59.4905
INTERPRO	IPR005828:General substrate transporter	3	0.49505	0.298739	SLC22A24, SLC22A14, SLC22A10	549	37	18559	2.74095	1	0.997671	99.6392
GOTERM_BP_DIRECT	GO:0055085~transmembrane transport	9	1.48515	0.418067	ABCA7, ABCA10, SLC17A4, SLC22A24, SLC22A14, ABCC1, SLC22A10, NUP35, ABCB5	491	244	16792	1.26146	1	0.99999	99.9903
INTERPRO	IPR020846:Major facilitator superfamily domain	5	0.825083	0.584853	SLC17A4, SLC22A24, SLC22A14, UNC93A, SLC22A10	549	138	18559	1.22482	1	0.999908	99.9999
Annotation Cluster 41	Enrichment Score: 0.5916717003422125
Category	Term	Count	%	PValue	Genes	List Total	Pop Hits	Pop Total	Fold Enrichment	Bonferroni	Benjamini	FDR
KEGG_PATHWAY	hsa05133:Pertussis	6	0.990099	0.0846957	IRF8, CFL1, TICAM2, NFKB1, IRF3, ITGB2	216	75	6879	2.54778	1	0.736318	68.1154
KEGG_PATHWAY	hsa04620:Toll-like receptor signaling pathway	6	0.990099	0.236715	IRF5, TICAM2, NFKB1, IRF3, LBP, TLR8	216	106	6879	1.80267	1	0.836072	96.9466
KEGG_PATHWAY	hsa05161:Hepatitis B	4	0.660066	0.837334	CASP12, TICAM2, NFKB1, IRF3	216	145	6879	0.878544	1	0.989528	100
Annotation Cluster 42	Enrichment Score: 0.577748391674969
Category	Term	Count	%	PValue	Genes	List Total	Pop Hits	Pop Total	Fold Enrichment	Bonferroni	Benjamini	FDR
UP_KEYWORDS	Ciliopathy	8	1.32013	0.0779723	DNAH11, NPHP4, HYDIN, DNAAF3, TMEM216, CC2D2A, KIAA0586, NME8	605	126	20581	2.15988	1	0.786137	67.4974
UP_KEYWORDS	Joubert syndrome	3	0.49505	0.187264	TMEM216, CC2D2A, KIAA0586	605	27	20581	3.7798	1	0.887936	94.3331
GOTERM_BP_DIRECT	GO:0060271~cilium morphogenesis	7	1.15512	0.206903	TMEM216, CC2D2A, KIAA0586, GALNT11, WWTR1, PTPDC1, NME8	491	136	16792	1.76027	1	0.999867	98.0903
GOTERM_BP_DIRECT	GO:0042384~cilium assembly	6	0.990099	0.295679	LAMA5, TMEM216, CC2D2A, KIAA0586, NME8, RAB3IP	491	124	16792	1.65482	1	0.999967	99.7484
GOTERM_BP_DIRECT	GO:0007224~smoothened signaling pathway	3	0.49505	0.602212	CC2D2A, KIAA0586, PTPDC1	491	69	16792	1.48694	1	0.999998	100
UP_KEYWORDS	Cilium biogenesis/degradation	5	0.825083	0.635009	DNAAF3, TMEM216, CC2D2A, KIAA0586, PTPDC1	605	148	20581	1.14926	1	0.978289	99.9999
Annotation Cluster 43	Enrichment Score: 0.5693054308516726
Category	Term	Count	%	PValue	Genes	List Total	Pop Hits	Pop Total	Fold Enrichment	Bonferroni	Benjamini	FDR
GOTERM_BP_DIRECT	GO:0007249~I-kappaB kinase/NF-kappaB signaling	5	0.825083	0.0976881	TICAM2, NFKB1, TAB3, TLR8, TMED7-TICAM2	491	60	16792	2.84997	1	0.998077	82.7138
INTERPRO	IPR000157:Toll/interleukin-1 receptor homology (TIR) domain	3	0.49505	0.178301	TICAM2, TLR8, TMED7-TICAM2	549	26	18559	3.90059	1	0.992624	95.5512
GOTERM_CC_DIRECT	GO:0010008~endosome membrane	7	1.15512	0.462471	HLA-DQB1, CUBN, TICAM2, GGA1, TAB3, TLR8, TMED7-TICAM2	537	185	18224	1.28409	1	0.991396	99.9841
UP_KEYWORDS	Inflammatory response	5	0.825083	0.655689	NLRP4, TICAM2, ACKR2, TLR8, TMED7-TICAM2	605	152	20581	1.11902	1	0.981894	100
Annotation Cluster 44	Enrichment Score: 0.5013237265406496
Category	Term	Count	%	PValue	Genes	List Total	Pop Hits	Pop Total	Fold Enrichment	Bonferroni	Benjamini	FDR
INTERPRO	IPR002347:Glucose/ribitol dehydrogenase	4	0.660066	0.236888	DHRS1, RDH8, DHRS4L2, DECR1	549	57	18559	2.37229	1	0.994638	98.6225
UP_KEYWORDS	NADP	8	1.32013	0.30578	AKR1C3, RDH8, CYP2C19, DHRS4L2, FMO6P, DECR1, CYP8B1, TECR	605	186	20581	1.46315	1	0.926959	99.3607
UP_SEQ_FEATURE	nucleotide phosphate-binding region:NADP	4	0.660066	0.363572	AKR1C3, RDH8, DHRS4L2, DECR1	583	74	20063	1.86018	1	0.999985	99.9589
UP_SEQ_FEATURE	binding site:Substrate	11	1.81518	0.375113	DHRS1, AKR1C3, RDH8, CNDP2, ACSM2A, DHRS4L2, DECR1, HIBCH, PFKM, CLYBL, ENO1	583	301	20063	1.25763	1	0.999986	99.97
Annotation Cluster 45	Enrichment Score: 0.48591727962552966
Category	Term	Count	%	PValue	Genes	List Total	Pop Hits	Pop Total	Fold Enrichment	Bonferroni	Benjamini	FDR
UP_SEQ_FEATURE	repeat:WD 9	4	0.660066	0.134834	EML2, WDR7, TEP1, TTN	583	44	20063	3.12849	1	0.999994	91.7836
UP_SEQ_FEATURE	repeat:WD 11	3	0.49505	0.215879	EML2, TEP1, TTN	583	30	20063	3.44134	1	0.999977	98.4947
INTERPRO	IPR019775:WD40 repeat, conserved site	8	1.32013	0.220449	SEC31B, WDR7, TEP1, CDC20B, TLE2, WDR70, DENND3, TBC1D31	549	166	18559	1.62916	1	0.995097	98.069
UP_SEQ_FEATURE	repeat:WD 10	3	0.49505	0.226636	EML2, TEP1, TTN	583	31	20063	3.33033	1	0.999984	98.8139
UP_SEQ_FEATURE	repeat:WD 8	4	0.660066	0.252348	EML2, WDR7, TEP1, TTN	583	60	20063	2.29423	1	0.99999	99.3382
UP_SEQ_FEATURE	repeat:WD 7	7	1.15512	0.274791	EML2, SEC31B, WDR7, TEP1, CDC20B, WDR70, TTN	583	151	20063	1.59532	1	0.999989	99.6088
UP_SEQ_FEATURE	repeat:WD 1	11	1.81518	0.287432	EML2, SEC31B, NBAS, WDR7, TEP1, CDC20B, TLE2, WDR70, TTN, DENND3, TBC1D31	583	278	20063	1.36168	1	0.999989	99.7112
UP_SEQ_FEATURE	repeat:WD 2	11	1.81518	0.287432	EML2, SEC31B, NBAS, WDR7, TEP1, CDC20B, TLE2, WDR70, TTN, DENND3, TBC1D31	583	278	20063	1.36168	1	0.999989	99.7112
UP_SEQ_FEATURE	repeat:WD 6	8	1.32013	0.342325	EML2, SEC31B, WDR7, TEP1, CDC20B, TLE2, WDR70, TTN	583	196	20063	1.40463	1	0.999982	99.9276
UP_SEQ_FEATURE	repeat:WD 5	9	1.48515	0.376402	EML2, SEC31B, WDR7, TEP1, CDC20B, TLE2, WDR70, TTN, TBC1D31	583	237	20063	1.30684	1	0.999984	99.9711
UP_SEQ_FEATURE	repeat:WD 3	10	1.65017	0.378298	EML2, SEC31B, WDR7, TEP1, CDC20B, TLE2, WDR70, TTN, DENND3, TBC1D31	583	269	20063	1.27931	1	0.999981	99.9726
INTERPRO	IPR001680:WD40 repeat	10	1.65017	0.38686	EML2, NUP214, SEC31B, WDR7, TEP1, CDC20B, TLE2, WDR70, DENND3, TBC1D31	549	268	18559	1.26138	1	0.99896	99.9571
INTERPRO	IPR011047:Quinonprotein alcohol dehydrogenase-like superfamily	3	0.49505	0.416449	EML2, WDR7, TEP1	549	48	18559	2.11282	1	0.9993	99.9804
UP_KEYWORDS	WD repeat	10	1.65017	0.450265	EML2, SEC31B, NBAS, WDR7, TEP1, CDC20B, TLE2, WDR70, DENND3, TBC1D31	605	281	20581	1.21061	1	0.961149	99.9747
UP_SEQ_FEATURE	repeat:WD 4	9	1.48515	0.459756	EML2, SEC31B, WDR7, TEP1, CDC20B, TLE2, WDR70, TTN, TBC1D31	583	255	20063	1.21459	1	0.999995	99.9976
SMART	SM00320:WD40	10	1.65017	0.477909	EML2, NUP214, SEC31B, WDR7, TEP1, CDC20B, TLE2, WDR70, DENND3, TBC1D31	321	267	10057	1.17342	1	0.998765	99.9769
INTERPRO	IPR015943:WD40/YVTN repeat-like-containing domain	11	1.81518	0.501556	EML2, NUP214, SEC31B, NBAS, WDR7, TEP1, CDC20B, TLE2, WDR70, DENND3, TBC1D31	549	331	18559	1.12343	1	0.999699	99.9984
INTERPRO	IPR017986:WD40-repeat-containing domain	10	1.65017	0.552158	EML2, SEC31B, NBAS, WDR7, TEP1, CDC20B, TLE2, WDR70, DENND3, TBC1D31	549	306	18559	1.10474	1	0.999812	99.9997
Annotation Cluster 46	Enrichment Score: 0.476345114938868
Category	Term	Count	%	PValue	Genes	List Total	Pop Hits	Pop Total	Fold Enrichment	Bonferroni	Benjamini	FDR
KEGG_PATHWAY	hsa05416:Viral myocarditis	5	0.825083	0.101835	HLA-DQB1, CD55, ITGB2, HLA-DRA, HLA-F	216	57	6879	2.79362	1	0.762593	75.0224
KEGG_PATHWAY	hsa04145:Phagosome	8	1.32013	0.188896	HLA-DQB1, TUBA8, MSR1, ITGB2, ITGB3, ATP6V1B1, HLA-DRA, HLA-F	216	150	6879	1.69852	1	0.813971	93.3068
KEGG_PATHWAY	hsa05152:Tuberculosis	9	1.48515	0.189093	HLA-DQB1, VDR, SPHK2, SPHK1, NFKB1, ITGB2, NFYA, LBP, HLA-DRA	216	177	6879	1.61935	1	0.803969	93.3278
GOTERM_BP_DIRECT	GO:0050852~T cell receptor signaling pathway	7	1.15512	0.264214	HLA-DQB1, PSMC5, PSMD3, NFKB1, INPP5D, PSMD8, HLA-DRA	491	148	16792	1.61755	1	0.999945	99.4694
KEGG_PATHWAY	hsa05323:Rheumatoid arthritis	5	0.825083	0.295732	HLA-DQB1, ACP5, ITGB2, ATP6V1B1, HLA-DRA	216	88	6879	1.8095	1	0.866247	98.9201
GOTERM_CC_DIRECT	GO:0030666~endocytic vesicle membrane	4	0.660066	0.307102	HLA-DQB1, WNT4, MSR1, HLA-DRA	537	66	18224	2.05677	1	0.978479	99.4311
KEGG_PATHWAY	hsa05321:Inflammatory bowel disease (IBD)	4	0.660066	0.323339	HLA-DQB1, IL12RB1, NFKB1, HLA-DRA	216	64	6879	1.99045	1	0.882267	99.3557
KEGG_PATHWAY	hsa05140:Leishmaniasis	4	0.660066	0.383577	HLA-DQB1, NFKB1, ITGB2, HLA-DRA	216	71	6879	1.79421	1	0.907414	99.8068
KEGG_PATHWAY	hsa05150:Staphylococcus aureus infection	3	0.49505	0.50717	HLA-DQB1, ITGB2, HLA-DRA	216	54	6879	1.76929	1	0.938919	99.9893
KEGG_PATHWAY	hsa05164:Influenza A	6	0.990099	0.639309	HLA-DQB1, OAS1, NFKB1, IRF3, TMPRSS4, HLA-DRA	216	174	6879	1.09818	1	0.962249	99.9998
KEGG_PATHWAY	hsa05145:Toxoplasmosis	4	0.660066	0.674048	HLA-DQB1, LAMA5, NFKB1, HLA-DRA	216	110	6879	1.15808	1	0.96728	99.9999
KEGG_PATHWAY	hsa05166:HTLV-I infection	7	1.15512	0.81257	HLA-DQB1, WNT4, NFKB1, ITGB2, ATF1, HLA-DRA, HLA-F	216	254	6879	0.877679	1	0.985701	100
Annotation Cluster 47	Enrichment Score: 0.47404920372409726
Category	Term	Count	%	PValue	Genes	List Total	Pop Hits	Pop Total	Fold Enrichment	Bonferroni	Benjamini	FDR
UP_SEQ_FEATURE	domain:TSP type-1 3	3	0.49505	0.29158	ADAMTSL2, ADAMTS1, THSD7B	583	37	20063	2.79027	1	0.99999	99.7389
INTERPRO	IPR000884:Thrombospondin, type 1 repeat	4	0.660066	0.301085	RSPO1, ADAMTSL2, ADAMTS1, THSD7B	549	65	18559	2.08031	1	0.997569	99.6578
SMART	SM00209:TSP1	4	0.660066	0.342089	RSPO1, ADAMTSL2, ADAMTS1, THSD7B	321	65	10057	1.92801	1	0.994606	99.5454
UP_SEQ_FEATURE	domain:TSP type-1 1	3	0.49505	0.376777	ADAMTSL2, ADAMTS1, THSD7B	583	45	20063	2.29423	1	0.999983	99.9714
UP_SEQ_FEATURE	domain:TSP type-1 2	3	0.49505	0.376777	ADAMTSL2, ADAMTS1, THSD7B	583	45	20063	2.29423	1	0.999983	99.9714
Annotation Cluster 48	Enrichment Score: 0.4495876410461254
Category	Term	Count	%	PValue	Genes	List Total	Pop Hits	Pop Total	Fold Enrichment	Bonferroni	Benjamini	FDR
KEGG_PATHWAY	hsa05169:Epstein-Barr virus infection	9	1.48515	0.0367864	HLA-DQB1, PSMC5, PSMD3, NFKB1, IRF3, RBPJ, PSMD8, HLA-DRA, HLA-F	216	122	6879	2.34939	0.999881	0.633455	38.3744
GOTERM_CC_DIRECT	GO:0022624~proteasome accessory complex	3	0.49505	0.0878068	PSMC5, PSMD3, PSMD8	537	17	18224	5.98883	1	0.940166	72.6082
GOTERM_BP_DIRECT	GO:0090263~positive regulation of canonical Wnt signaling pathway	7	1.15512	0.138923	JUP, WNT4, PSMC5, RSPO1, PSMD3, NFKB1, PSMD8	491	120	16792	1.99498	1	0.999135	92.2229
GOTERM_CC_DIRECT	GO:0000502~proteasome complex	4	0.660066	0.258863	PSMG2, PSMC5, PSMD3, PSMD8	537	60	18224	2.26245	1	0.974571	98.5316
GOTERM_BP_DIRECT	GO:0050852~T cell receptor signaling pathway	7	1.15512	0.264214	HLA-DQB1, PSMC5, PSMD3, NFKB1, INPP5D, PSMD8, HLA-DRA	491	148	16792	1.61755	1	0.999945	99.4694
GOTERM_BP_DIRECT	GO:0002479~antigen processing and presentation of exogenous peptide antigen via MHC class I, TAP-dependent	4	0.660066	0.278908	PSMC5, PSMD3, PSMD8, HLA-F	491	63	16792	2.1714	1	0.999959	99.624
GOTERM_BP_DIRECT	GO:0000209~protein polyubiquitination	8	1.32013	0.291506	PSMC5, DZIP3, FBXL8, MIB2, RC3H2, PSMD3, CDC34, PSMD8	491	184	16792	1.48694	1	0.999967	99.7217
GOTERM_BP_DIRECT	GO:0038061~NIK/NF-kappaB signaling	4	0.660066	0.302905	PSMC5, PSMD3, NFKB1, PSMD8	491	66	16792	2.0727	1	0.999972	99.7891
GOTERM_BP_DIRECT	GO:0043488~regulation of mRNA stability	5	0.825083	0.354007	CALCR, NUP214, PSMC5, PSMD3, PSMD8	491	103	16792	1.66017	1	0.999983	99.9425
GOTERM_BP_DIRECT	GO:0002223~stimulatory C-type lectin receptor signaling pathway	5	0.825083	0.367316	PSMC5, PSMD3, NFKB1, PSMD8, TAB3	491	105	16792	1.62855	1	0.999986	99.9597
KEGG_PATHWAY	hsa03050:Proteasome	3	0.49505	0.402029	PSMC5, PSMD3, PSMD8	216	44	6879	2.1714	1	0.9035	99.8695
GOTERM_BP_DIRECT	GO:0006521~regulation of cellular amino acid metabolic process	3	0.49505	0.440885	PSMC5, PSMD3, PSMD8	491	51	16792	2.01174	1	0.99999	99.9951
GOTERM_BP_DIRECT	GO:0033209~tumor necrosis factor-mediated signaling pathway	5	0.825083	0.452831	CARD14, PSMC5, PSMD3, PSMD8, EDARADD	491	118	16792	1.44914	1	0.999991	99.9966
UP_KEYWORDS	Proteasome	3	0.49505	0.463488	PSMC5, PSMD3, PSMD8	605	53	20581	1.92556	1	0.960886	99.982
GOTERM_BP_DIRECT	GO:0038095~Fc-epsilon receptor signaling pathway	6	0.990099	0.596927	PSMC5, PSMD3, NFKB1, VAV2, PSMD8, TAB3	491	178	16792	1.1528	1	0.999998	100
GOTERM_BP_DIRECT	GO:0051436~negative regulation of ubiquitin-protein ligase activity involved in mitotic cell cycle	3	0.49505	0.61781	PSMC5, PSMD3, PSMD8	491	71	16792	1.44505	1	0.999999	100
GOTERM_BP_DIRECT	GO:0051437~positive regulation of ubiquitin-protein ligase activity involved in regulation of mitotic cell cycle transition	3	0.49505	0.654738	PSMC5, PSMD3, PSMD8	491	76	16792	1.34998	1	0.999999	100
GOTERM_BP_DIRECT	GO:0031145~anaphase-promoting complex-dependent catabolic process	3	0.49505	0.675497	PSMC5, PSMD3, PSMD8	491	79	16792	1.29872	1	1	100
GOTERM_BP_DIRECT	GO:0060071~Wnt signaling pathway, planar cell polarity pathway	3	0.49505	0.75393	PSMC5, PSMD3, PSMD8	491	92	16792	1.1152	1	1	100
GOTERM_BP_DIRECT	GO:0043161~proteasome-mediated ubiquitin-dependent protein catabolic process	5	0.825083	0.847472	PSMC5, DZIP3, PSMD3, CDC34, PSMD8	491	203	16792	0.842354	1	1	100
GOTERM_BP_DIRECT	GO:0000165~MAPK cascade	5	0.825083	0.949937	NRG4, PSMC5, SPTBN5, PSMD3, PSMD8	491	262	16792	0.652664	1	1	100
Annotation Cluster 49	Enrichment Score: 0.44074380411047576
Category	Term	Count	%	PValue	Genes	List Total	Pop Hits	Pop Total	Fold Enrichment	Bonferroni	Benjamini	FDR
UP_SEQ_FEATURE	domain:DH	5	0.825083	0.134922	OBSCN, TIAM2, ARHGEF37, SLC26A10, VAV2	583	68	20063	2.5304	1	0.99999	91.798
UP_KEYWORDS	Guanine-nucleotide releasing factor	8	1.32013	0.149271	DOCK2, TIAM2, ARHGEF37, HPS4, RGL4, VAV2, DENND3, RAB3IP	605	149	20581	1.82648	1	0.870971	89.3332
GOTERM_MF_DIRECT	GO:0005085~guanyl-nucleotide exchange factor activity	6	0.990099	0.278514	OBSCN, DOCK2, TIAM2, HPS4, RGL4, VAV2	506	118	16881	1.69636	1	0.993793	99.2618
INTERPRO	IPR000219:Dbl homology (DH) domain	4	0.660066	0.349819	OBSCN, TIAM2, ARHGEF37, VAV2	549	71	18559	1.90451	1	0.998752	99.8912
SMART	SM00325:RhoGEF	4	0.660066	0.368346	OBSCN, TIAM2, ARHGEF37, VAV2	321	68	10057	1.84295	1	0.994399	99.731
GOTERM_MF_DIRECT	GO:0005089~Rho guanyl-nucleotide exchange factor activity	4	0.660066	0.406264	OBSCN, TIAM2, ARHGEF37, VAV2	506	77	16881	1.73307	1	0.998098	99.9606
GOTERM_BP_DIRECT	GO:0035023~regulation of Rho protein signal transduction	4	0.660066	0.422384	OBSCN, TIAM2, ARHGEF37, VAV2	491	81	16792	1.68887	1	0.99999	99.9915
GOTERM_BP_DIRECT	GO:0051056~regulation of small GTPase mediated signal transduction	5	0.825083	0.552201	OBSCN, TIAM2, VAV2, MYO9A, ARHGAP9	491	134	16792	1.2761	1	0.999997	99.9999
GOTERM_BP_DIRECT	GO:0043547~positive regulation of GTPase activity	17	2.80528	0.58528	OBSCN, NRG4, SPTBN5, ARHGEF37, HPS4, RGL4, VAV2, NPRL3, MYO9A, RAB3IP, DOCK2, WNT4, TIAM2, RAP1A, DENND3, ELMOD2, ARHGAP9	491	565	16792	1.02901	1	0.999997	100
GOTERM_BP_DIRECT	GO:0007264~small GTPase mediated signal transduction	4	0.660066	0.976296	DOCK2, RAP1A, RGL4, VAV2	491	246	16792	0.556091	1	1	100
Annotation Cluster 50	Enrichment Score: 0.4197956615731325
Category	Term	Count	%	PValue	Genes	List Total	Pop Hits	Pop Total	Fold Enrichment	Bonferroni	Benjamini	FDR
INTERPRO	IPR000048:IQ motif, EF-hand binding site	5	0.825083	0.25558	OBSCN, MYO15B, MYH14, MYO9A, RNF32	549	87	18559	1.94282	1	0.995494	99.0702
INTERPRO	IPR001609:Myosin head, motor domain	3	0.49505	0.331558	MYO15B, MYH14, MYO9A	549	40	18559	2.53538	1	0.998421	99.8312
SMART	SM00242:MYSc	3	0.49505	0.365224	MYO15B, MYH14, MYO9A	321	40	10057	2.34977	1	0.995418	99.7133
GOTERM_CC_DIRECT	GO:0016459~myosin complex	3	0.49505	0.434861	MYO15B, MYH14, MYO9A	537	50	18224	2.0362	1	0.990978	99.9678
GOTERM_MF_DIRECT	GO:0003774~motor activity	3	0.49505	0.591595	MYO15B, MYH14, MYO9A	506	66	16881	1.51644	1	0.999719	99.9999
Annotation Cluster 51	Enrichment Score: 0.39852419274126094
Category	Term	Count	%	PValue	Genes	List Total	Pop Hits	Pop Total	Fold Enrichment	Bonferroni	Benjamini	FDR
UP_SEQ_FEATURE	repeat:TPR 5	5	0.825083	0.190592	TTC22, DNAH10, TONSL, TTN, SH3TC1	583	78	20063	2.20599	1	0.999976	97.397
UP_SEQ_FEATURE	repeat:TPR 7	4	0.660066	0.260192	TTC22, TONSL, TTN, SH3TC1	583	61	20063	2.25662	1	0.99999	99.4483
UP_SEQ_FEATURE	repeat:TPR 3	7	1.15512	0.269841	TTC12, TTC22, DNAH10, TONSL, TTN, SH3TC1, TTC4	583	150	20063	1.60596	1	0.999991	99.5601
UP_SEQ_FEATURE	repeat:TPR 4	5	0.825083	0.330151	TTC22, DNAH10, TONSL, TTN, SH3TC1	583	100	20063	1.72067	1	0.99999	99.9006
UP_SEQ_FEATURE	repeat:TPR 6	4	0.660066	0.33171	TTC22, TONSL, TTN, SH3TC1	583	70	20063	1.96648	1	0.999989	99.9045
UP_SEQ_FEATURE	repeat:TPR 2	7	1.15512	0.34072	TTC12, TTC22, DNAH10, TONSL, TTN, SH3TC1, TTC4	583	164	20063	1.46886	1	0.999984	99.9245
UP_SEQ_FEATURE	repeat:TPR 1	7	1.15512	0.34072	TTC12, TTC22, DNAH10, TONSL, TTN, SH3TC1, TTC4	583	164	20063	1.46886	1	0.999984	99.9245
UP_SEQ_FEATURE	repeat:TPR 8	3	0.49505	0.427882	TONSL, TTN, SH3TC1	583	50	20063	2.0648	1	0.999994	99.9935
UP_KEYWORDS	TPR repeat	6	0.990099	0.545019	TTC12, TTC22, DNAH10, TONSL, SH3TC1, TTC4	605	167	20581	1.22221	1	0.972824	99.9982
INTERPRO	IPR019734:Tetratricopeptide repeat	5	0.825083	0.584853	TTC12, TTC22, TONSL, SH3TC1, TTC4	549	138	18559	1.22482	1	0.999908	99.9999
SMART	SM00028:TPR	5	0.825083	0.603638	TTC12, TTC22, TONSL, SH3TC1, TTC4	321	131	10057	1.19581	1	0.999604	99.9993
INTERPRO	IPR011990:Tetratricopeptide-like helical	7	1.15512	0.626158	TTC12, TTC22, CRNKL1, TONSL, PSMD3, SH3TC1, TTC4	549	218	18559	1.08548	1	0.999958	100
INTERPRO	IPR013026:Tetratricopeptide repeat-containing domain	4	0.660066	0.751918	TTC12, CRNKL1, TONSL, TTC4	549	132	18559	1.0244	1	0.999998	100
Annotation Cluster 52	Enrichment Score: 0.39550548365320604
Category	Term	Count	%	PValue	Genes	List Total	Pop Hits	Pop Total	Fold Enrichment	Bonferroni	Benjamini	FDR
UP_SEQ_FEATURE	short sequence motif:Box 1 motif	3	0.49505	0.152818	IL12RB1, LIFR, IL13RA1	583	24	20063	4.30167	1	0.999984	94.2816
UP_SEQ_FEATURE	short sequence motif:WSXWS motif	3	0.49505	0.205171	IL12RB1, LIFR, IL13RA1	583	29	20063	3.56	1	0.999973	98.0977
INTERPRO	IPR003961:Fibronectin, type III	9	1.48515	0.266182	OBSCN, TRIM67, IL12RB1, MYBPC1, LIFR, TTN, IL13RA1, ABI3BP, PTPRQ	549	207	18559	1.46979	1	0.996172	99.2593
GOTERM_MF_DIRECT	GO:0004896~cytokine receptor activity	3	0.49505	0.292947	IL12RB1, LIFR, IL13RA1	506	36	16881	2.78014	1	0.99427	99.4552
GOTERM_BP_DIRECT	GO:0019221~cytokine-mediated signaling pathway	4	0.660066	0.74018	IL12RB1, IRF5, LIFR, IL13RA1	491	131	16792	1.04426	1	1	100
KEGG_PATHWAY	hsa04630:Jak-STAT signaling pathway	3	0.49505	0.944936	IL12RB1, LIFR, IL13RA1	216	145	6879	0.658908	1	0.997937	100
KEGG_PATHWAY	hsa04060:Cytokine-cytokine receptor interaction	3	0.49505	0.996466	IL12RB1, LIFR, IL13RA1	216	243	6879	0.393176	1	0.999988	100
Annotation Cluster 53	Enrichment Score: 0.39134950767222915
Category	Term	Count	%	PValue	Genes	List Total	Pop Hits	Pop Total	Fold Enrichment	Bonferroni	Benjamini	FDR
KEGG_PATHWAY	hsa04270:Vascular smooth muscle contraction	7	1.15512	0.159084	GNA12, MRVI1, GUCY1B3, PLA2G2C, PLA2G2D, ITPR1, PLA2G4D	216	117	6879	1.90539	1	0.787015	89.3314
KEGG_PATHWAY	hsa04730:Long-term depression	4	0.660066	0.288857	GNA12, GUCY1B3, ITPR1, PLA2G4D	216	60	6879	2.12315	1	0.865167	98.7757
KEGG_PATHWAY	hsa04611:Platelet activation	6	0.990099	0.383723	RAP1A, MYL12B, GUCY1B3, ITGB3, ITPR1, PLA2G4D	216	130	6879	1.46987	1	0.903011	99.8074
KEGG_PATHWAY	hsa04022:cGMP-PKG signaling pathway	5	0.825083	0.733834	ADORA3, GNA12, MRVI1, GUCY1B3, ITPR1	216	158	6879	1.00782	1	0.977575	100
KEGG_PATHWAY	hsa04921:Oxytocin signaling pathway	4	0.660066	0.853745	PRKAG3, GUCY1B3, ITPR1, PLA2G4D	216	150	6879	0.849259	1	0.990274	100
Annotation Cluster 54	Enrichment Score: 0.3859775859873129
Category	Term	Count	%	PValue	Genes	List Total	Pop Hits	Pop Total	Fold Enrichment	Bonferroni	Benjamini	FDR
GOTERM_MF_DIRECT	GO:0098641~cadherin binding involved in cell-cell adhesion	11	1.81518	0.367053	EPCAM, JUP, COBLL1, ATXN2L, LASP1, PAK4, PAICS, CLINT1, GOLGA3, ANXA2, ENO1	506	290	16881	1.26544	1	0.996978	99.8969
GOTERM_BP_DIRECT	GO:0098609~cell-cell adhesion	10	1.65017	0.394366	EPCAM, COBLL1, ATXN2L, LASP1, PAK4, PAICS, CLINT1, GOLGA3, ANXA2, ENO1	491	271	16792	1.26198	1	0.999987	99.9809
GOTERM_CC_DIRECT	GO:0005913~cell-cell adherens junction	11	1.81518	0.480218	JUP, COBLL1, ATXN2L, LASP1, PAK4, CDH2, PAICS, CLINT1, GOLGA3, ANXA2, ENO1	537	323	18224	1.15574	1	0.989194	99.9901
Annotation Cluster 55	Enrichment Score: 0.3685688377803968
Category	Term	Count	%	PValue	Genes	List Total	Pop Hits	Pop Total	Fold Enrichment	Bonferroni	Benjamini	FDR
GOTERM_MF_DIRECT	GO:0005484~SNAP receptor activity	3	0.49505	0.326264	STX16-NPEPL1, STX16, VAMP2	506	39	16881	2.56628	1	0.995997	99.7364
GOTERM_CC_DIRECT	GO:0031201~SNARE complex	3	0.49505	0.464657	STX16-NPEPL1, STX16, VAMP2	537	53	18224	1.92094	1	0.99093	99.985
GOTERM_BP_DIRECT	GO:0006906~vesicle fusion	3	0.49505	0.51712	STX16-NPEPL1, STX16, VAMP2	491	59	16792	1.73896	1	0.999993	99.9996
Annotation Cluster 56	Enrichment Score: 0.3643959058708761
Category	Term	Count	%	PValue	Genes	List Total	Pop Hits	Pop Total	Fold Enrichment	Bonferroni	Benjamini	FDR
UP_SEQ_FEATURE	zinc finger region:C2H2-type 20	4	0.660066	0.0857275	ZFP62, ZNF717, ZNF473, ZNF616	583	36	20063	3.82371	1	0.999996	78.7
INTERPRO	IPR001909:Krueppel-associated box	17	2.80528	0.138887	ZNF85, KRBOX1, ZNF20, ZNF627, ZNF616, ZNF500, ZNF788, ZNF350, ZNF419, ZNF211, ZNF717, ZNF213, ZNF473, ZNF415, RBAK-RBAKDN, ZNF492, ZNF114	549	402	18559	1.42957	1	0.992875	90.6515
UP_SEQ_FEATURE	zinc finger region:C2H2-type 21	3	0.49505	0.173465	ZFP62, ZNF717, ZNF616	583	26	20063	3.97077	1	0.999982	96.2642
UP_SEQ_FEATURE	zinc finger region:C2H2-type 19	4	0.660066	0.206181	ZFP62, ZNF717, ZNF473, ZNF616	583	54	20063	2.54914	1	0.999968	98.139
UP_SEQ_FEATURE	zinc finger region:C2H2-type 13	9	1.48515	0.24111	ZNF788, ZNF85, ZFP62, ZNF717, ZNF473, ZNF492, ZFP2, ZNF20, ZNF616	583	204	20063	1.51824	1	0.999989	99.1439
SMART	SM00349:KRAB	16	2.64026	0.265224	ZNF85, KRBOX1, ZNF20, ZNF627, ZNF616, ZNF788, ZNF350, ZNF419, ZNF211, ZNF717, ZNF213, ZNF473, ZNF415, RBAK-RBAKDN, ZNF492, ZNF114	321	392	10057	1.27878	1	0.989591	98.1127
UP_SEQ_FEATURE	zinc finger region:C2H2-type 4	21	3.46535	0.265281	ZNF85, ZFP62, ZNF771, ZNF76, ZFP2, ZNF20, ZNF627, ZNF616, ZNF500, ZNF788, ZNF350, MAZ, ZNF419, ZNF211, ZNF717, ZNF213, ZNF473, ZNF415, ZNF492, ZNF114, ZNF438	583	588	20063	1.22905	1	0.99999	99.5102
UP_SEQ_FEATURE	zinc finger region:C2H2-type 10	13	2.14521	0.286972	ZNF85, ZFP62, ZFP2, ZNF20, ZNF627, ZNF616, ZNF788, ZNF419, ZNF211, ZNF717, ZNF473, ZNF415, ZNF492	583	341	20063	1.31195	1	0.999991	99.708
UP_SEQ_FEATURE	zinc finger region:C2H2-type 18	4	0.660066	0.291841	ZFP62, ZNF717, ZNF473, ZNF616	583	65	20063	2.11775	1	0.999988	99.7405
UP_SEQ_FEATURE	domain:KRAB	13	2.14521	0.292075	ZNF85, ZNF350, ZNF419, ZNF211, ZNF717, ZNF213, ZNF473, ZNF492, ZNF114, ZNF20, ZNF627, ZNF616, ZNF500	583	343	20063	1.3043	1	0.999985	99.742
UP_SEQ_FEATURE	zinc finger region:C2H2-type 14	7	1.15512	0.299844	ZNF788, ZNF85, ZFP62, ZNF717, ZNF473, ZNF20, ZNF616	583	156	20063	1.54419	1	0.999988	99.7867
UP_SEQ_FEATURE	zinc finger region:C2H2-type 12	10	1.65017	0.325127	ZNF788, ZNF85, ZFP62, ZNF211, ZNF717, ZNF473, ZNF415, ZFP2, ZNF20, ZNF616	583	256	20063	1.34427	1	0.999991	99.8869
UP_SEQ_FEATURE	zinc finger region:C2H2-type 5	19	3.13531	0.337332	ZNF85, ZFP62, ZNF76, ZNF771, ZFP2, ZNF20, ZNF627, ZNF616, ZNF500, ZNF788, ZNF350, MAZ, ZNF419, ZNF211, ZNF717, ZNF213, ZNF473, ZNF415, ZNF492	583	550	20063	1.18883	1	0.999988	99.9175
UP_SEQ_FEATURE	zinc finger region:C2H2-type 15	6	0.990099	0.342936	ZNF85, ZFP62, ZNF717, ZNF473, ZNF20, ZNF616	583	133	20063	1.55248	1	0.99998	99.9287
UP_SEQ_FEATURE	zinc finger region:C2H2-type 16	5	0.825083	0.349974	ZNF788, ZNF85, ZFP62, ZNF473, ZNF616	583	103	20063	1.67055	1	0.999983	99.9408
UP_SEQ_FEATURE	zinc finger region:C2H2-type 8	15	2.47525	0.358215	ZNF85, ZFP62, ZNF771, ZFP2, ZNF20, ZNF627, ZNF616, ZNF788, ZNF350, ZNF419, ZNF211, ZNF717, ZNF473, ZNF415, ZNF492	583	427	20063	1.2089	1	0.999986	99.9525
UP_SEQ_FEATURE	zinc finger region:C2H2-type 7	16	2.64026	0.366478	ZNF85, ZFP62, ZNF76, ZNF771, ZFP2, ZNF20, ZNF627, ZNF616, ZNF788, ZNF350, ZNF419, ZNF211, ZNF717, ZNF473, ZNF415, ZNF492	583	463	20063	1.18923	1	0.999984	99.962
UP_SEQ_FEATURE	zinc finger region:C2H2-type 11	11	1.81518	0.375113	ZFP62, ZNF419, ZNF211, ZNF717, ZNF473, ZNF415, ZNF492, ZFP2, ZNF20, ZNF627, ZNF616	583	301	20063	1.25763	1	0.999986	99.97
UP_SEQ_FEATURE	zinc finger region:C2H2-type 1	18	2.9703	0.43991	ZFP62, ZNF76, ZNF771, ZFP2, ZNF627, ZNF616, ZNF500, ZNF788, ZNF350, MAZ, ZNF419, ZNF211, ZNF213, ZNF473, JAZF1, ZNF492, ZNF114, ZNF438	583	554	20063	1.11812	1	0.999994	99.9955
UP_SEQ_FEATURE	zinc finger region:C2H2-type 9	13	2.14521	0.442134	ZNF85, ZFP62, ZFP2, ZNF20, ZNF627, ZNF616, ZNF788, ZNF419, ZNF211, ZNF717, ZNF473, ZNF415, ZNF492	583	385	20063	1.16201	1	0.999994	99.9958
GOTERM_BP_DIRECT	GO:0006355~regulation of transcription, DNA-templated	46	7.59076	0.451782	ZNF85, ZFP62, KRBOX1, HINT1, ASCC1, YBX3, NFYA, MACC1, ZNF616, VDR, ZNF350, MAZ, CDYL, GTF2A1, ZNF473, RBAK-RBAKDN, ZNF492, NUP35, PITX1, RFX8, BRF1, ZNF771, SCAI, CIDEA, TLE2, ESR2, ZFP2, ZNF20, WWTR1, ZNF627, SP140, ZNF500, ZNF788, TULP3, ZNF419, ZNF211, ZNF717, PARP14, SIX1, ZNF213, ZNF415, HIF3A, TGIF1, IRF3, ZNF114, ZNF438	491	1504	16792	1.046	1	0.999992	99.9965
INTERPRO	IPR013087:Zinc finger C2H2-type/integrase DNA-binding domain	23	3.79538	0.452084	ZNF85, ZFP62, ZNF771, ZNF76, RAG1, ZFP2, ZNF20, ZNF627, ZNF616, ZNF500, ZNF788, ZNF350, MAZ, ZNF419, ZNF211, ZNF717, ZNF213, ZNF473, JAZF1, ZNF415, ZNF492, ZNF114, ZNF438	549	712	18559	1.09202	1	0.999458	99.9928
GOTERM_MF_DIRECT	GO:0003676~nucleic acid binding	31	5.11551	0.482794	ZNF85, KRBOX1, ZFP62, SCAPER, ZNF76, ENPP3, ZNF616, ZNF350, MAZ, DDX11, RNASE9, DDX60L, ZNF473, RBAK-RBAKDN, R3HCC1, ZNF771, G3BP1, ZFP2, ZNF20, ZNF627, ZNF500, ZNF788, ZNF419, ZNF211, ZNF717, ZNF213, ZNF415, JAZF1, CPSF6, ZNF114, ZNF438	506	985	16881	1.04996	1	0.99904	99.9951
UP_SEQ_FEATURE	zinc finger region:C2H2-type 2	19	3.13531	0.519863	ZNF85, ZFP62, ZNF76, ZNF771, ZFP2, ZNF627, ZNF616, ZNF500, ZNF788, ZNF350, MAZ, ZNF419, ZNF211, ZNF213, JAZF1, ZNF415, ZNF492, ZNF114, ZNF438	583	615	20063	1.06318	1	0.999998	99.9997
UP_SEQ_FEATURE	zinc finger region:C2H2-type 3	19	3.13531	0.576889	ZNF85, ZFP62, ZNF76, ZNF771, ZFP2, ZNF627, ZNF616, ZNF500, ZNF788, ZNF350, MAZ, ZNF419, ZNF211, ZNF213, ZNF473, ZNF415, ZNF492, ZNF114, ZNF438	583	636	20063	1.02807	1	1	100
GOTERM_MF_DIRECT	GO:0003700~transcription factor activity, sequence-specific DNA binding	29	4.78548	0.586153	ZNF85, KRBOX1, YBX3, NFKB1, NFYA, ATF1, ARNT, ZNF616, VDR, PCGF2, PITX1, RFX8, MAFG, ZFP2, ESR2, SP140, ZNF500, ZNF419, IRF5, ZNF211, ZNF717, SIX1, IRF8, ZNF213, ZNF415, TGIF1, IRF3, RBPJ, ZNF438	506	961	16881	1.00675	1	0.999716	99.9998
UP_SEQ_FEATURE	zinc finger region:C2H2-type 6	15	2.47525	0.59509	ZNF85, ZNF788, ZFP62, ZNF350, ZNF419, ZNF211, ZNF771, ZNF76, ZNF717, ZNF415, ZNF492, ZFP2, ZNF20, ZNF627, ZNF616	583	501	20063	1.03034	1	1	100
UP_SEQ_FEATURE	zinc finger region:C2H2-type 2; degenerate	3	0.49505	0.651421	ZNF717, ZNF473, ZNF20	583	76	20063	1.35842	1	1	100
INTERPRO	IPR015880:Zinc finger, C2H2-like	22	3.63036	0.659496	ZNF85, ZFP62, ZNF771, ZNF76, ZFP2, ZNF20, ZNF627, ZNF616, ZNF500, ZNF788, ZNF350, MAZ, ZNF419, ZNF211, ZNF717, ZNF213, ZNF473, JAZF1, ZNF415, ZNF492, ZNF114, ZNF438	549	762	18559	0.976	1	0.999982	100
UP_SEQ_FEATURE	zinc finger region:C2H2-type 17	3	0.49505	0.691977	ZFP62, ZNF473, ZNF616	583	82	20063	1.25903	1	1	100
INTERPRO	IPR007087:Zinc finger, C2H2	22	3.63036	0.739951	ZNF85, ZFP62, ZNF771, ZNF76, ZFP2, ZNF20, ZNF627, ZNF616, ZNF500, ZNF788, ZNF350, MAZ, ZNF419, ZNF211, ZNF717, ZNF213, ZNF473, JAZF1, ZNF415, ZNF492, ZNF114, ZNF438	549	799	18559	0.930804	1	0.999997	100
SMART	SM00355:ZnF_C2H2	22	3.63036	0.786494	ZNF85, ZFP62, ZNF771, ZNF76, ZFP2, ZNF20, ZNF627, ZNF616, ZNF500, ZNF788, ZNF350, MAZ, ZNF419, ZNF211, ZNF717, ZNF213, ZNF473, JAZF1, ZNF415, ZNF492, ZNF114, ZNF438	321	762	10057	0.904547	1	0.999971	100
GOTERM_MF_DIRECT	GO:0003677~DNA binding	46	7.59076	0.798953	ZC3H3, ACR, ZNF85, XRCC4, ERCC6L2, ZNF76, YBX3, RAG1, NFKB1, NFYA, TLR8, ARNT, ZNF616, VDR, ZNF350, PCGF2, GTF2A1, DDX11, ZNF473, MUS81, RC3H2, PITX1, ENO1, RFX8, SP140L, ZNF771, SPHK1, G3BP1, H2BFM, ESR2, LMX1A, ZFP2, ZNF20, ZNF627, SP140, DOT1L, ZNF788, ZNF717, SIX1, POLDIP2, ZNF415, HIF3A, TGIF1, IRF3, RBPJ, ZNF438	506	1674	16881	0.916748	1	0.999993	100
UP_KEYWORDS	Zinc-finger	48	7.92079	0.800121	ZC3H3, ZNF85, ZFP62, RNF17, DZIP3, SCAPER, ZNF76, RAG1, MYO9A, ZNF616, VDR, ZNF350, PCGF2, MAZ, TRIM67, ELOF1, ZNF473, CPSF4L, RC3H2, ZNF492, RNF32, BRF1, SP140L, ZNF771, ANKMY1, DZANK1, LENG9, ESR2, ZFP2, ZNF20, MARCH10, VAV2, ZNF627, TAB3, SP140, ZNF500, ZNF788, ZNF419, ZNF211, MIB2, ZNF717, TRIM58, ZNF213, ZNF415, JAZF1, ZNF114, ZNF438, BARD1	605	1781	20581	0.916829	1	0.990631	100
UP_KEYWORDS	Nucleus	139	22.9373	0.941241	XRCC4, UNC50, PASK, ASCC1, PDLIM2, CLK1, TTN, DDX11, LSM4, STAG3, CTDSP1, NUP35, PITX1, TOR1AIP1, FAM192A, RAI14, PARP11, SP140, ZNF500, ZNF788, PARP14, SIX1, TGIF1, MAD2L2, ZNF438, ZC3H3, RNF17, ZNF76, OAS1, CDC34, KNOP1, ATF1, ZNF616, ARNT, SPC25, VDR, NPHP4, UPRT, VRK3, NCAPG2, NUP50, RHNO1, NUP54, FBXO7, RFX8, MAFG, CARD8, TAF8, EPM2A, SPHK1, CIDEA, ZNF627, PLK5, PSMC5, TULP3, PPIG, SYNE2, TM…	605	5244	20581	0.901702	1	0.99865	100
UP_KEYWORDS	Transcription regulation	58	9.57096	0.943002	ZNF85, CCNT2, HINT1, YBX3, ASCC1, NFKB1, ZNF350, PCGF2, MAZ, GTF2A1, DDX11, ELOF1, ZNF492, PITX1, BRF1, SCAI, ESR2, TLE2, ZNF500, ZNF788, ZNF717, PARP14, SIX1, TGIF1, MAD2L2, ZNF438, ZFP62, ZNF76, NFYA, MACC1, ATF1, ZNF616, ARNT, MINA, VDR, CDYL, ENO1, MAFG, RFX8, ZNF771, TAF8, CIDEA, ZFP2, LMX1A, ZNF20, WWTR1, ZNF627, ZNF419, IRF5, ZNF211, ZNF213, IRF8, JAZF1, HIF3A, ZNF415, IRF3, ZNF114, RBPJ	605	2332	20581	0.846078	1	0.99869	100
UP_KEYWORDS	DNA-binding	49	8.08581	0.962975	ZNF85, ERCC6L2, YBX3, NFKB1, PCGF2, ZNF350, MAZ, DDX11, ZNF492, PITX1, G3BP1, H2BFM, ESR2, SP140, ZNF500, ZNF788, ZNF717, SIX1, TGIF1, ZNF438, ZC3H3, ENDOV, ZNF76, RAG1, NFYA, ATF1, ARNT, ZNF616, VDR, ZNF473, ENO1, MAFG, RFX8, SP140L, ZNF771, ZFP2, LMX1A, ZNF20, ZNF627, DOT1L, ZNF419, IRF5, ZNF211, IRF8, ZNF213, ZNF415, IRF3, ZNF114, RBPJ	605	2050	20581	0.813118	1	0.999471	100
UP_KEYWORDS	Transcription	58	9.57096	0.965925	ZNF85, CCNT2, HINT1, YBX3, ASCC1, NFKB1, ZNF350, PCGF2, MAZ, GTF2A1, DDX11, ELOF1, ZNF492, PITX1, BRF1, SCAI, ESR2, TLE2, ZNF500, ZNF788, ZNF717, PARP14, SIX1, TGIF1, MAD2L2, ZNF438, ZFP62, ZNF76, NFYA, MACC1, ATF1, ZNF616, ARNT, MINA, VDR, CDYL, ENO1, MAFG, RFX8, ZNF771, TAF8, CIDEA, ZFP2, LMX1A, ZNF20, WWTR1, ZNF627, ZNF419, IRF5, ZNF211, ZNF213, IRF8, JAZF1, HIF3A, ZNF415, IRF3, ZNF114, RBPJ	605	2398	20581	0.822792	1	0.999521	100
GOTERM_BP_DIRECT	GO:0006351~transcription, DNA-templated	45	7.42574	0.976746	CCNT2, ZNF85, ZFP62, ZNF76, HINT1, ASCC1, YBX3, MACC1, ARNT, ZNF616, MINA, VDR, ZNF350, PCGF2, CDYL, DDX11, ZNF492, ENO1, RFX8, MAFG, ZNF771, SCAI, CIDEA, TLE2, ESR2, LMX1A, ZFP2, ZNF20, ZNF627, ZNF500, ZNF788, IRF5, ZNF419, ZNF211, ZNF717, PARP14, ZNF213, IRF8, JAZF1, ZNF415, HIF3A, TGIF1, ZNF114, MAD2L2, ZNF438	491	1955	16792	0.787203	1	1	100
Annotation Cluster 57	Enrichment Score: 0.3581333360860472
Category	Term	Count	%	PValue	Genes	List Total	Pop Hits	Pop Total	Fold Enrichment	Bonferroni	Benjamini	FDR
GOTERM_MF_DIRECT	GO:0004672~protein kinase activity	16	2.64026	0.122265	OBSCN, GUCY2F, CDK18, STK31, PASK, MKNK1, NEK10, PBK, CLK1, TTN, SRPK1, TBCK, PLK5, MAP4K4, VRK3, PAK4	506	359	16881	1.48687	1	0.963431	85.9277
UP_SEQ_FEATURE	nucleotide phosphate-binding region:ATP	36	5.94059	0.135061	DNAH11, DNAH10, STK31, ERCC6L2, CDK18, DNAH14, PASK, MKNK1, CLK1, TTN, DNAH7, MYO9A, VRK3, DDX11, PAK4, DDX60L, OBSCN, NLRP4, ACSM2A, NADSYN1, NEK10, PFKM, PBK, ABCB5, SRPK1, ACSM3, MAP4K4, ACSM1, PSMC5, NLRP11, SLFN13, TEP1, TNK1, MYH14, ATP5A1, KATNAL2	583	994	20063	1.24636	1	0.999985	91.8207
UP_SEQ_FEATURE	active site:Proton acceptor	23	3.79538	0.30421	OBSCN, CDK18, CNDP2, PASK, DHRS4L2, MKNK1, NEK10, PBK, PFKM, DECR1, CLK1, TTN, SRPK1, PXDNL, DHRS1, RDH8, MAP4K4, VRK3, SULT1A1, PAK4, TPO, TNK1, ENO1	583	672	20063	1.17784	1	0.999986	99.8086
GOTERM_MF_DIRECT	GO:0004674~protein serine/threonine kinase activity	14	2.31023	0.341547	CCNT2, OBSCN, CDK18, STK31, PASK, MKNK1, NEK10, PBK, CLK1, TTN, SRPK1, MAP4K4, VRK3, PAK4	506	376	16881	1.24219	1	0.996348	99.8133
GOTERM_BP_DIRECT	GO:0006468~protein phosphorylation	16	2.64026	0.350592	CCNT2, PRKAG3, OBSCN, GUCY2F, CDK18, STK31, PASK, MKNK1, NEK10, PBK, SRPK1, TBCK, GLYCTK, PLK5, MAP4K4, TNK1	491	456	16792	1.19999	1	0.999983	99.9371
INTERPRO	IPR000719:Protein kinase, catalytic domain	17	2.80528	0.361355	OBSCN, GUCY2F, CDK18, STK31, PASK, MKNK1, NEK10, PBK, CLK1, TTN, SRPK1, TBCK, PLK5, MAP4K4, VRK3, PAK4, TNK1	549	487	18559	1.18005	1	0.99884	99.9181
UP_SEQ_FEATURE	binding site:ATP	18	2.9703	0.445084	OBSCN, CDK18, STK31, PASK, ACSM2A, NEK10, MKNK1, PBK, CLK1, TTN, SRPK1, ACSM3, MAP4K4, ACSM1, VRK3, PAK4, TNK1, MARS	583	558	20063	1.11011	1	0.999993	99.9961
INTERPRO	IPR011009:Protein kinase-like domain	17	2.80528	0.506468	OBSCN, GUCY2F, CDK18, STK31, PASK, MKNK1, NEK10, PBK, CLK1, TTN, SRPK1, TBCK, PLK5, MAP4K4, VRK3, PAK4, TNK1	549	531	18559	1.08227	1	0.999649	99.9986
UP_SEQ_FEATURE	domain:Protein kinase	15	2.47525	0.523015	GUCY2F, CDK18, STK31, PASK, MKNK1, NEK10, PBK, CLK1, TTN, SRPK1, TBCK, MAP4K4, VRK3, PAK4, TNK1	583	478	20063	1.07992	1	0.999998	99.9997
UP_KEYWORDS	Serine/threonine-protein kinase	12	1.9802	0.606282	MAP4K4, OBSCN, STK31, CDK18, PAK4, PASK, NEK10, MKNK1, PBK, CLK1, TTN, SRPK1	605	393	20581	1.03872	1	0.975971	99.9998
UP_KEYWORDS	Kinase	21	3.46535	0.66811	PRKAG3, OBSCN, CDK18, STK31, SPHK2, PASK, SPHK1, NEK10, MKNK1, PBK, PFKM, CLK1, TTN, SRPK1, TK2, GLYCTK, TPK1, MAP4K4, VRK3, PAK4, TNK1	605	735	20581	0.971948	1	0.981531	100
SMART	SM00220:S_TKc	11	1.81518	0.711883	MAP4K4, OBSCN, STK31, CDK18, VRK3, PAK4, PASK, MKNK1, PBK, CLK1, SRPK1	321	359	10057	0.959979	1	0.999901	100
INTERPRO	IPR017441:Protein kinase, ATP binding site	10	1.65017	0.796258	MAP4K4, OBSCN, CDK18, PAK4, PASK, NEK10, MKNK1, TNK1, CLK1, SRPK1	549	381	18559	0.887273	1	0.999999	100
INTERPRO	IPR008271:Serine/threonine-protein kinase, active site	8	1.32013	0.818259	MAP4K4, OBSCN, CDK18, PASK, MKNK1, PBK, CLK1, SRPK1	549	312	18559	0.866797	1	1	100
GOTERM_BP_DIRECT	GO:0046777~protein autophosphorylation	4	0.660066	0.881909	PASK, MKNK1, TNK1, CLK1	491	172	16792	0.795339	1	1	100
Annotation Cluster 58	Enrichment Score: 0.35588461965722906
Category	Term	Count	%	PValue	Genes	List Total	Pop Hits	Pop Total	Fold Enrichment	Bonferroni	Benjamini	FDR
KEGG_PATHWAY	hsa04064:NF-kappa B signaling pathway	5	0.825083	0.28867	CFLAR, TICAM2, NFKB1, LBP, TAB3	216	87	6879	1.8303	1	0.871552	98.7716
GOTERM_BP_DIRECT	GO:0051092~positive regulation of NF-kappaB transcription factor activity	6	0.990099	0.347453	CFLAR, CARD14, SPHK1, NFKB1, ITGB2, TAB3	491	133	16792	1.54284	1	0.999986	99.9317
KEGG_PATHWAY	hsa04668:TNF signaling pathway	3	0.49505	0.853196	CFLAR, NFKB1, TAB3	216	107	6879	0.892913	1	0.990634	100
Annotation Cluster 59	Enrichment Score: 0.3227820887638254
Category	Term	Count	%	PValue	Genes	List Total	Pop Hits	Pop Total	Fold Enrichment	Bonferroni	Benjamini	FDR
UP_SEQ_FEATURE	domain:Cadherin 3	5	0.825083	0.409305	DSC3, PCDH15, CDH2, CDH26, CDH23	583	112	20063	1.53631	1	0.99999	99.9887
UP_SEQ_FEATURE	domain:Cadherin 4	5	0.825083	0.409305	DSC3, PCDH15, CDH2, CDH26, CDH23	583	112	20063	1.53631	1	0.99999	99.9887
UP_SEQ_FEATURE	domain:Cadherin 1	5	0.825083	0.428878	DSC3, PCDH15, CDH2, CDH26, CDH23	583	115	20063	1.49623	1	0.999993	99.9937
UP_SEQ_FEATURE	domain:Cadherin 2	5	0.825083	0.428878	DSC3, PCDH15, CDH2, CDH26, CDH23	583	115	20063	1.49623	1	0.999993	99.9937
INTERPRO	IPR020894:Cadherin conserved site	5	0.825083	0.429047	DSC3, PCDH15, CDH2, CDH26, CDH23	549	113	18559	1.4958	1	0.999367	99.9861
INTERPRO	IPR002126:Cadherin	5	0.825083	0.461847	DSC3, PCDH15, CDH2, CDH26, CDH23	549	118	18559	1.43242	1	0.99948	99.9946
INTERPRO	IPR015919:Cadherin-like	5	0.825083	0.474787	DSC3, PCDH15, CDH2, CDH26, CDH23	549	120	18559	1.40855	1	0.999536	99.9963
SMART	SM00112:CA	5	0.825083	0.507108	DSC3, PCDH15, CDH2, CDH26, CDH23	321	116	10057	1.35044	1	0.998777	99.989
UP_SEQ_FEATURE	domain:Cadherin 5	4	0.660066	0.591011	DSC3, PCDH15, CDH2, CDH23	583	105	20063	1.31099	1	1	100
GOTERM_BP_DIRECT	GO:0007156~homophilic cell adhesion via plasma membrane adhesion molecules	5	0.825083	0.681112	DSC3, PCDH15, CDH2, CDH26, CDH23	491	158	16792	1.08227	1	1	100
Annotation Cluster 60	Enrichment Score: 0.31795676648454313
Category	Term	Count	%	PValue	Genes	List Total	Pop Hits	Pop Total	Fold Enrichment	Bonferroni	Benjamini	FDR
UP_SEQ_FEATURE	signal peptide	102	16.8317	0.33904	PGC, OBP2B, ENAM, TLR8, PSG11, WNT4, LILRA2, RNASE9, PGLYRP2, LILRA6, CHRNA4, CPA3, CDH26, CDH23, GRID1, LIFR, CST3, HLA-F, PTPRQ, LILRB1, COLQ, ADAMTS1, MADCAM1, PLA2G2C, PLA2G2D, BTN3A2, CD300LD, HLA-DRA, ACR, BPIFB3, ADAMTSL2, ACP5, ITGB2, ITGB3, ABI3BP, ZPLD1, ACE, IL12RB1, GALNS, FGL1, GUCY2F, PRB3, CUBN, CD276, CD300C, MUC7, PCDH15, THSD7B, PXDNL, CD55, LCN6, LAMA5, GHDC, TP53I13, APOL4, GY…	583	3346	20063	1.04906	1	0.999987	99.9211
UP_KEYWORDS	Signal	127	20.9571	0.366306	CYP3A5, PGC, CYP2D6, OBP2B, ENAM, RGL4, TLR8, PSG11, WNT4, LILRA2, RNASE9, JSRP1, PGLYRP2, LILRA6, CHRNA4, CPA3, CDH26, GRID1, CDH23, CST3, LIFR, PTPRQ, HLA-F, LILRB1, COLQ, LILRB3, HHLA1, ADAMTS1, MADCAM1, PLA2G2C, PLA2G2D, BTN3A2, HLA-DRA, CD300LD, ACR, ADAMTSL2, BPIFB3, ACP5, ITGB2, ITGB3, ABI3BP, ZPLD1, ACE, IL12RB1, GALNS, FGL1, PRB3, GUCY2F, CUBN, MRPS22, CD276, PCDH15, MUC7, CD300C, THSD7B…	605	4160	20581	1.03854	1	0.938946	99.8192
UP_KEYWORDS	Disulfide bond	103	16.9967	0.460737	ADORA3, PGC, OBP2B, TTN, PSG11, TLR8, WNT4, LILRA2, RNASE9, PGLYRP2, LILRA6, CHRNA4, CPA3, LIFR, CST3, NME8, HLA-F, LILRB1, COLQ, LILRB3, MGAM, ADAMTS1, TMPRSS11A, MADCAM1, PLA2G2C, TMPRSS11B, PLA2G2D, BTN3A2, CD300LD, HLA-DRA, ACR, ABCA7, BPIFB3, ADAMTSL2, GSDMB, ENPP3, ACP5, ITGB2, ITGB3, ZPLD1, ACE, IL12RB1, GALNS, FGL1, OBSCN, GUCY2F, PRB3, CUBN, CD276, CD300C, PCDH15, THSD7B, PXDNL, CD55, TM…	605	3434	20581	1.02035	1	0.963309	99.9806
UP_KEYWORDS	Glycoprotein	134	22.1122	0.538586	ADORA3, B3GALT5, SLC22A14, ENAM, SLC22A10, AQP1, TLR8, PSG11, OR8K1, WNT4, LILRA2, RNASE9, PGLYRP2, LILRA6, CHRNA4, CDH26, GRID1, CDH23, TOR1AIP1, CST3, LIFR, TECR, PTPRQ, HLA-F, JUP, LILRB1, MGAM, HHLA1, SLC9C1, ADAMTS1, MADCAM1, TMPRSS11A, TMPRSS11B, PLA2G2D, BTN3A2, HLA-DRA, CD300LD, ACR, ABCA7, DNAH10, ADAMTSL2, BPIFB3, DNAH14, ENPP3, ACP5, ITGB2, ITGB3, ABI3BP, ZPLD1, ACE, IL12RB1, GALNS, NU…	605	4551	20581	1.00163	1	0.972245	99.9978
UP_SEQ_FEATURE	disulfide bond	85	14.0264	0.547886	MALRD1, NRG4, ADORA3, MSR1, CD8B, FAM3B, PGC, OBP2B, PDIA6, TTN, PSG11, EPCAM, CFHR3, RSPO1, LILRA2, RNASE9, PGLYRP2, LILRA6, KLK12, CNTNAP3, TPO, CHRNA4, CPA3, IL13RA1, CEACAM21, SIGLEC10, CST3, LIFR, CES5A, ACKR2, GZMB, HYAL4, NME8, HLA-F, SLIT3, LILRB1, SIGLEC1, PSG9, COLQ, CHRM2, MGAM, ADAMTS1, TMPRSS11A, PLA2G2C, MADCAM1, TMPRSS11B, PLA2G2D, BTN3A2, HLA-DRA, CD300LD, PATE4, HLA-DQB1, GALNT3,…	583	2917	20063	1.00279	1	0.999999	99.9999
UP_KEYWORDS	Secreted	58	9.57096	0.558291	NRG4, CD8B, PGC, FAM3B, OBP2B, ENAM, PSG11, CFHR3, WNT4, RSPO1, LILRA2, RNASE9, PGLYRP2, CNTNAP3, KLK12, LBP, GPC1, SIGLEC10, CST3, LIFR, CES5A, SLIT3, LILRB1, SIGLEC1, PSG9, PLXDC1, HHLA1, PLA2G2C, ADAMTS1, PLA2G2D, PATE4, BPIFB3, EPDR1, ADAMTSL2, ENPP3, DHRS4L2, OAS1, C17ORF77, ABI3BP, TEX264, ACE, COL9A2, FGL1, PRB3, HAPLN3, KLK3, MUC7, PCDH15, LCN10, OC90, PXDNL, ANXA2, CD55, TULP3, LCN6, LAM…	605	1965	20581	1.0041	1	0.970648	99.9988
UP_SEQ_FEATURE	glycosylation site:N-linked (GlcNAc...)	121	19.967	0.630882	ADORA3, B3GALT5, SLC22A14, ENAM, SLC22A10, AQP1, TLR8, PSG11, OR8K1, WNT4, LILRA2, RNASE9, PGLYRP2, LILRA6, CHRNA4, CDH26, GRID1, CDH23, TOR1AIP1, LIFR, TECR, PTPRQ, HLA-F, LILRB1, MGAM, SLC9C1, ADAMTS1, TMPRSS11A, MADCAM1, TMPRSS11B, PLA2G2D, BTN3A2, HLA-DRA, CD300LD, ACR, DNAH10, ABCA7, ADAMTSL2, BPIFB3, DNAH14, ENPP3, ACP5, ITGB2, ITGB3, ABI3BP, ZPLD1, ACE, IL12RB1, GALNS, PRB3, CUBN, CD276, P…	583	4234	20063	0.983472	1	1	100
Annotation Cluster 61	Enrichment Score: 0.30194256157315497
Category	Term	Count	%	PValue	Genes	List Total	Pop Hits	Pop Total	Fold Enrichment	Bonferroni	Benjamini	FDR
GOTERM_MF_DIRECT	GO:0008138~protein tyrosine/serine/threonine phosphatase activity	3	0.49505	0.304088	TPTE2, EPM2A, PTPDC1	506	37	16881	2.705	1	0.994336	99.571
UP_KEYWORDS	Protein phosphatase	6	0.990099	0.351881	PPM1J, PPEF2, EPM2A, CTDSP1, PTPDC1, PTPRQ	605	133	20581	1.53465	1	0.938775	99.7531
INTERPRO	IPR000340:Dual specificity phosphatase, catalytic domain	3	0.49505	0.363929	TPTE2, EPM2A, PTPDC1	549	43	18559	2.3585	1	0.998795	99.9231
INTERPRO	IPR016130:Protein-tyrosine phosphatase, active site	4	0.660066	0.390167	TPTE2, EPM2A, PTPDC1, PTPRQ	549	76	18559	1.77922	1	0.998941	99.9606
UP_SEQ_FEATURE	domain:Tyrosine-protein phosphatase	3	0.49505	0.549264	EPM2A, PTPDC1, PTPRQ	583	63	20063	1.63873	1	0.999999	99.9999
GOTERM_MF_DIRECT	GO:0004725~protein tyrosine phosphatase activity	4	0.660066	0.578947	TPTE2, EPM2A, PTPDC1, PTPRQ	506	100	16881	1.33447	1	0.999702	99.9998
INTERPRO	IPR000387:Protein-tyrosine/Dual specificity phosphatase	3	0.49505	0.701399	EPM2A, PTPDC1, PTPRQ	549	82	18559	1.23677	1	0.999994	100
UP_SEQ_FEATURE	active site:Phosphocysteine intermediate	3	0.49505	0.716796	TPTE2, PTPDC1, PTPRQ	583	86	20063	1.20047	1	1	100
GOTERM_BP_DIRECT	GO:0035335~peptidyl-tyrosine dephosphorylation	3	0.49505	0.788993	TPTE2, PTPDC1, PTPRQ	491	99	16792	1.03635	1	1	100
Annotation Cluster 62	Enrichment Score: 0.29712163103786576
Category	Term	Count	%	PValue	Genes	List Total	Pop Hits	Pop Total	Fold Enrichment	Bonferroni	Benjamini	FDR
UP_KEYWORDS	Sushi	3	0.49505	0.492307	CFHR3, CD55, TPO	605	56	20581	1.8224	1	0.967761	99.9916
INTERPRO	IPR000436:Sushi/SCR/CCP	3	0.49505	0.504998	CFHR3, CD55, TPO	549	57	18559	1.77922	1	0.999667	99.9986
SMART	SM00032:CCP	3	0.49505	0.516547	CFHR3, CD55, TPO	321	54	10057	1.74057	1	0.998673	99.9914
Annotation Cluster 63	Enrichment Score: 0.294778535053775
Category	Term	Count	%	PValue	Genes	List Total	Pop Hits	Pop Total	Fold Enrichment	Bonferroni	Benjamini	FDR
GOTERM_BP_DIRECT	GO:0031297~replication fork processing	3	0.49505	0.185618	DDX11, TONSL, MUS81	491	27	16792	3.79995	1	0.999817	96.9984
UP_KEYWORDS	DNA damage	9	1.48515	0.814412	XRCC4, ERCC6L2, DDX11, TONSL, UVRAG, MUS81, RHNO1, MAD2L2, BARD1	605	352	20581	0.869783	1	0.991869	100
UP_KEYWORDS	DNA repair	7	1.15512	0.863375	XRCC4, ERCC6L2, DDX11, TONSL, UVRAG, MUS81, BARD1	605	293	20581	0.812721	1	0.994767	100
Annotation Cluster 64	Enrichment Score: 0.29386415392659326
Category	Term	Count	%	PValue	Genes	List Total	Pop Hits	Pop Total	Fold Enrichment	Bonferroni	Benjamini	FDR
UP_KEYWORDS	Protein phosphatase	6	0.990099	0.351881	PPM1J, PPEF2, EPM2A, CTDSP1, PTPDC1, PTPRQ	605	133	20581	1.53465	1	0.938775	99.7531
GOTERM_MF_DIRECT	GO:0004722~protein serine/threonine phosphatase activity	3	0.49505	0.521367	PPM1J, PPEF2, EPM2A	506	58	16881	1.7256	1	0.999465	99.9985
GOTERM_BP_DIRECT	GO:0006470~protein dephosphorylation	4	0.660066	0.715926	PPM1J, PPEF2, EPM2A, CTDSP1	491	126	16792	1.0857	1	1	100
Annotation Cluster 65	Enrichment Score: 0.28293330239794645
Category	Term	Count	%	PValue	Genes	List Total	Pop Hits	Pop Total	Fold Enrichment	Bonferroni	Benjamini	FDR
UP_SEQ_FEATURE	domain:PDZ	5	0.825083	0.415846	CARD14, TIAM2, MPP2, PDLIM2, STXBP4	583	113	20063	1.52272	1	0.999991	99.9906
INTERPRO	IPR001478:PDZ domain	6	0.990099	0.484463	CARD14, TIAM2, MPP2, USH1C, PDLIM2, STXBP4	549	155	18559	1.30858	1	0.999593	99.9972
SMART	SM00228:PDZ	5	0.825083	0.703083	TIAM2, MPP2, USH1C, PDLIM2, STXBP4	321	149	10057	1.05135	1	0.999907	100
Annotation Cluster 66	Enrichment Score: 0.2777624938105877
Category	Term	Count	%	PValue	Genes	List Total	Pop Hits	Pop Total	Fold Enrichment	Bonferroni	Benjamini	FDR
SMART	SM00282:LamG	3	0.49505	0.388139	LAMA5, CNTNAP3, SLIT3	321	42	10057	2.23787	1	0.994969	99.8215
INTERPRO	IPR013320:Concanavalin A-like lectin/glucanase, subgroup	8	1.32013	0.522471	MALRD1, TRIM67, LAMA5, TRIM58, SPSB2, CNTNAP3, LGALS8, SLIT3	549	232	18559	1.16569	1	0.99971	99.9992
INTERPRO	IPR001791:Laminin G domain	3	0.49505	0.532527	LAMA5, CNTNAP3, SLIT3	549	60	18559	1.69026	1	0.999749	99.9994
SMART	SM00181:EGF	7	1.15512	0.555441	MALRD1, NRG4, CUBN, LAMA5, CNTNAP3, TPO, SLIT3	321	188	10057	1.16655	1	0.999188	99.9971
INTERPRO	IPR000742:Epidermal growth factor-like domain	7	1.15512	0.681018	MALRD1, NRG4, CUBN, LAMA5, CNTNAP3, TPO, SLIT3	549	231	18559	1.0244	1	0.99999	100
Annotation Cluster 67	Enrichment Score: 0.27508631991508414
Category	Term	Count	%	PValue	Genes	List Total	Pop Hits	Pop Total	Fold Enrichment	Bonferroni	Benjamini	FDR
UP_SEQ_FEATURE	repeat:3	9	1.48515	0.329346	CYLC2, PRB3, ZNF76, PRAM1, PSRC1, NUP50, MADCAM1, MUC7, NUP54	583	225	20063	1.37654	1	0.999991	99.8985
UP_SEQ_FEATURE	repeat:2	10	1.65017	0.340204	CYLC2, PRB3, BRF1, ZNF76, PRAM1, PSRC1, NUP50, MADCAM1, MUC7, NUP54	583	260	20063	1.32359	1	0.999985	99.9234
UP_SEQ_FEATURE	repeat:1	9	1.48515	0.469689	CYLC2, PRB3, BRF1, ZNF76, PRAM1, PSRC1, NUP50, MUC7, NUP54	583	257	20063	1.20514	1	0.999996	99.9982
UP_SEQ_FEATURE	repeat:4	7	1.15512	0.484856	PRB3, PRAM1, PSRC1, NUP50, MADCAM1, MUC7, NUP54	583	192	20063	1.25465	1	0.999997	99.9989
UP_SEQ_FEATURE	repeat:5	6	0.990099	0.502223	PRB3, PRAM1, NUP50, MADCAM1, MUC7, NUP54	583	161	20063	1.28249	1	0.999998	99.9994
UP_SEQ_FEATURE	repeat:6	5	0.825083	0.620609	PRB3, PRAM1, MADCAM1, MUC7, NUP54	583	147	20063	1.17052	1	1	100
UP_SEQ_FEATURE	repeat:8	3	0.49505	0.878539	PRB3, PRAM1, NUP54	583	124	20063	0.832582	1	1	100
UP_SEQ_FEATURE	repeat:7	3	0.49505	0.901609	PRB3, PRAM1, NUP54	583	133	20063	0.776242	1	1	100
Annotation Cluster 68	Enrichment Score: 0.24019129946462103
Category	Term	Count	%	PValue	Genes	List Total	Pop Hits	Pop Total	Fold Enrichment	Bonferroni	Benjamini	FDR
UP_SEQ_FEATURE	repeat:Kelch 6	3	0.49505	0.447704	KLHDC8A, KLHL24, TTN	583	52	20063	1.98539	1	0.999993	99.9964
UP_SEQ_FEATURE	repeat:Kelch 5	3	0.49505	0.574595	KLHDC8A, KLHL24, TTN	583	66	20063	1.56424	1	1	100
UP_SEQ_FEATURE	repeat:Kelch 4	3	0.49505	0.60673	KLHDC8A, KLHL24, TTN	583	70	20063	1.47486	1	1	100
UP_SEQ_FEATURE	repeat:Kelch 1	3	0.49505	0.614471	KLHDC8A, KLHL24, TTN	583	71	20063	1.45409	1	1	100
UP_SEQ_FEATURE	repeat:Kelch 2	3	0.49505	0.614471	KLHDC8A, KLHL24, TTN	583	71	20063	1.45409	1	1	100
UP_SEQ_FEATURE	repeat:Kelch 3	3	0.49505	0.614471	KLHDC8A, KLHL24, TTN	583	71	20063	1.45409	1	1	100
Annotation Cluster 69	Enrichment Score: 0.2312864769313575
Category	Term	Count	%	PValue	Genes	List Total	Pop Hits	Pop Total	Fold Enrichment	Bonferroni	Benjamini	FDR
INTERPRO	IPR001849:Pleckstrin homology domain	10	1.65017	0.40277	TRIOBP, OBSCN, GAB4, TIAM2, SPTBN5, PLEKHH2, CDH2, PHLDB3, VAV2, ARHGAP9	549	271	18559	1.24742	1	0.999128	99.9717
GOTERM_BP_DIRECT	GO:0051056~regulation of small GTPase mediated signal transduction	5	0.825083	0.552201	OBSCN, TIAM2, VAV2, MYO9A, ARHGAP9	491	134	16792	1.2761	1	0.999997	99.9999
SMART	SM00233:PH	9	1.48515	0.60679	TRIOBP, OBSCN, GAB4, TIAM2, SPTBN5, PLEKHH2, PHLDB3, VAV2, ARHGAP9	321	264	10057	1.06808	1	0.999513	99.9994
UP_SEQ_FEATURE	domain:PH	7	1.15512	0.718199	TRIOBP, OBSCN, GAB4, SPTBN5, SLC26A10, VAV2, ARHGAP9	583	245	20063	0.983239	1	1	100
INTERPRO	IPR011993:Pleckstrin homology-like domain	12	1.9802	0.719665	TRIOBP, ANKS1B, OBSCN, GAB4, NOS1AP, TIAM2, SPTBN5, PLEKHH2, NUP50, PHLDB3, VAV2, ARHGAP9	549	427	18559	0.950026	1	0.999995	100
Annotation Cluster 70	Enrichment Score: 0.21493940239964934
Category	Term	Count	%	PValue	Genes	List Total	Pop Hits	Pop Total	Fold Enrichment	Bonferroni	Benjamini	FDR
INTERPRO	IPR023753:Pyridine nucleotide-disulphide oxidoreductase, FAD/NAD(P)-binding domain	3	0.49505	0.514291	GPD2, FMO6P, COQ6	549	58	18559	1.74854	1	0.99968	99.9989
UP_KEYWORDS	FAD	4	0.660066	0.630406	GPD2, AOX1, FMO6P, COQ6	605	110	20581	1.23702	1	0.978084	99.9999
UP_KEYWORDS	Flavoprotein	4	0.660066	0.6988	GPD2, AOX1, FMO6P, COQ6	605	122	20581	1.11535	1	0.98232	100
Annotation Cluster 71	Enrichment Score: 0.20941750045313617
Category	Term	Count	%	PValue	Genes	List Total	Pop Hits	Pop Total	Fold Enrichment	Bonferroni	Benjamini	FDR
UP_SEQ_FEATURE	repeat:LRR 13	4	0.660066	0.371506	DNAH10, SYNE2, TLR8, SLIT3	583	75	20063	1.83538	1	0.999985	99.9669
UP_SEQ_FEATURE	repeat:LRR 16	3	0.49505	0.376777	DNAH10, TLR8, SLIT3	583	45	20063	2.29423	1	0.999983	99.9714
UP_SEQ_FEATURE	repeat:LRR 6	8	1.32013	0.402055	DNAH10, SYNE2, NLRP4, TONSL, NLRP11, TLR8, SLIT3, PXDNL	583	209	20063	1.31726	1	0.999989	99.986
UP_SEQ_FEATURE	repeat:LRR 15	3	0.49505	0.437841	DNAH10, TLR8, SLIT3	583	51	20063	2.02432	1	0.999995	99.9952
UP_SEQ_FEATURE	repeat:LRR 12	4	0.660066	0.486855	DNAH10, SYNE2, TLR8, SLIT3	583	90	20063	1.52948	1	0.999997	99.999
UP_SEQ_FEATURE	repeat:LRR 5	8	1.32013	0.505352	DNAH10, SYNE2, NLRP4, TONSL, NLRP11, TLR8, SLIT3, PXDNL	583	231	20063	1.19181	1	0.999998	99.9995
UP_SEQ_FEATURE	repeat:LRR 14	3	0.49505	0.522892	DNAH10, TLR8, SLIT3	583	60	20063	1.72067	1	0.999998	99.9997
UP_SEQ_FEATURE	repeat:LRR 11	4	0.660066	0.564585	DNAH10, SYNE2, TLR8, SLIT3	583	101	20063	1.36291	1	0.999999	99.9999
UP_SEQ_FEATURE	repeat:LRR 7	6	0.990099	0.581446	DNAH10, SYNE2, NLRP4, TONSL, TLR8, SLIT3	583	176	20063	1.17318	1	1	100
UP_SEQ_FEATURE	repeat:LRR 4	8	1.32013	0.611761	DNAH10, SYNE2, NLRP4, TONSL, NLRP11, TLR8, SLIT3, PXDNL	583	255	20063	1.07964	1	1	100
UP_SEQ_FEATURE	repeat:LRR 8	5	0.825083	0.625924	DNAH10, SYNE2, NLRP4, TLR8, SLIT3	583	148	20063	1.16261	1	1	100
UP_SEQ_FEATURE	repeat:LRR 10	4	0.660066	0.65816	DNAH10, SYNE2, TLR8, SLIT3	583	116	20063	1.18667	1	1	100
INTERPRO	IPR000483:Cysteine-rich flanking region, C-terminal	3	0.49505	0.707718	TLR8, SLIT3, PXDNL	549	83	18559	1.22187	1	0.999994	100
UP_SEQ_FEATURE	repeat:LRR 1	9	1.48515	0.717063	CEP72, DNAH10, SYNE2, NLRP4, TONSL, NLRP11, TLR8, SLIT3, PXDNL	583	321	20063	0.964861	1	1	100
UP_SEQ_FEATURE	repeat:LRR 2	9	1.48515	0.720245	CEP72, DNAH10, SYNE2, NLRP4, TONSL, NLRP11, TLR8, SLIT3, PXDNL	583	322	20063	0.961865	1	1	100
SMART	SM00082:LRRCT	3	0.49505	0.74667	TLR8, SLIT3, PXDNL	321	83	10057	1.13242	1	0.999948	100
UP_SEQ_FEATURE	repeat:LRR 9	4	0.660066	0.750158	DNAH10, SYNE2, TLR8, SLIT3	583	134	20063	1.02727	1	1	100
UP_SEQ_FEATURE	repeat:LRR 3	8	1.32013	0.776583	DNAH10, SYNE2, NLRP4, TONSL, NLRP11, TLR8, SLIT3, PXDNL	583	302	20063	0.911613	1	1	100
INTERPRO	IPR001611:Leucine-rich repeat	7	1.15512	0.792434	CEP72, NLRP4, TONSL, NLRP11, TLR8, SLIT3, PXDNL	549	263	18559	0.899756	1	0.999999	100
UP_KEYWORDS	Leucine-rich repeat	7	1.15512	0.897078	CEP72, NLRP4, TONSL, NLRP11, TLR8, SLIT3, PXDNL	605	311	20581	0.765683	1	0.996602	100
INTERPRO	IPR003591:Leucine-rich repeat, typical subtype	4	0.660066	0.899902	CEP72, TLR8, SLIT3, PXDNL	549	178	18559	0.759665	1	1	100
SMART	SM00369:LRR_TYP	4	0.660066	0.926253	CEP72, TLR8, SLIT3, PXDNL	321	178	10057	0.70405	1	1	100
Annotation Cluster 72	Enrichment Score: 0.19946383990032168
Category	Term	Count	%	PValue	Genes	List Total	Pop Hits	Pop Total	Fold Enrichment	Bonferroni	Benjamini	FDR
INTERPRO	IPR017907:Zinc finger, RING-type, conserved site	7	1.15512	0.382237	RNF17, PCGF2, TRIM67, TRIM58, RAG1, RC3H2, BARD1	549	169	18559	1.40021	1	0.999135	99.9516
INTERPRO	IPR001841:Zinc finger, RING-type	10	1.65017	0.502406	RNF17, PCGF2, TRIM67, DZIP3, MIB2, TRIM58, RAG1, RC3H2, RNF32, BARD1	549	295	18559	1.14594	1	0.999677	99.9984
SMART	SM00184:RING	8	1.32013	0.663409	PCGF2, TRIM67, DZIP3, MIB2, TRIM58, RAG1, RC3H2, RNF32	321	244	10057	1.02722	1	0.999816	99.9999
GOTERM_MF_DIRECT	GO:0016874~ligase activity	8	1.32013	0.701737	XRCC4, DZIP3, MIB2, TRIM58, RAG1, RC3H2, MARCH10, BARD1	506	270	16881	0.988494	1	0.999954	100
INTERPRO	IPR013083:Zinc finger, RING/FYVE/PHD-type	12	1.9802	0.786421	PCGF2, TRIM67, SP140L, DZIP3, MIB2, TRIM58, RAG1, RC3H2, MARCH10, RNF32, SP140, BARD1	549	453	18559	0.895499	1	0.999999	100
UP_SEQ_FEATURE	zinc finger region:RING-type	5	0.825083	0.904106	RNF17, PCGF2, TRIM58, RAG1, BARD1	583	230	20063	0.748117	1	1	100
Annotation Cluster 73	Enrichment Score: 0.16136069373882547
Category	Term	Count	%	PValue	Genes	List Total	Pop Hits	Pop Total	Fold Enrichment	Bonferroni	Benjamini	FDR
UP_KEYWORDS	Sodium transport	4	0.660066	0.671539	SLC23A1, SLC38A8, SLC17A4, SLC9C1	605	117	20581	1.16301	1	0.981523	100
GOTERM_BP_DIRECT	GO:0006814~sodium ion transport	3	0.49505	0.688764	SLC23A1, SLC38A8, SLC17A4	491	81	16792	1.26665	1	0.999999	100
UP_KEYWORDS	Sodium	4	0.660066	0.709212	SLC23A1, SLC38A8, SLC17A4, SLC9C1	605	124	20581	1.09736	1	0.98371	100
Annotation Cluster 74	Enrichment Score: 0.1597567661488949
Category	Term	Count	%	PValue	Genes	List Total	Pop Hits	Pop Total	Fold Enrichment	Bonferroni	Benjamini	FDR
UP_KEYWORDS	Centromere	5	0.825083	0.574155	MAD1L1, SPC25, UVRAG, STAG3, CFDP1	605	137	20581	1.24154	1	0.972797	99.9993
GOTERM_CC_DIRECT	GO:0000777~condensed chromosome kinetochore	3	0.49505	0.729891	MAD1L1, SPC25, CFDP1	537	87	18224	1.17023	1	0.998049	100
UP_KEYWORDS	Kinetochore	3	0.49505	0.791484	MAD1L1, SPC25, CFDP1	605	99	20581	1.03085	1	0.990129	100
Annotation Cluster 75	Enrichment Score: 0.1588666540950028
Category	Term	Count	%	PValue	Genes	List Total	Pop Hits	Pop Total	Fold Enrichment	Bonferroni	Benjamini	FDR
KEGG_PATHWAY	hsa05016:Huntington's disease	8	1.32013	0.393772	DNAH11, DNAH10, DNAH14, ATP5A1, DNAH7, ITPR1, NDUFB1, COX6C	216	192	6879	1.32697	1	0.901689	99.8442
KEGG_PATHWAY	hsa05010:Alzheimer's disease	6	0.990099	0.608202	CASP12, ATP5A1, ITPR1, NDUFB1, NAE1, COX6C	216	168	6879	1.1374	1	0.962098	99.9994
KEGG_PATHWAY	hsa00190:Oxidative phosphorylation	4	0.660066	0.791425	ATP5A1, ATP6V1B1, NDUFB1, COX6C	216	133	6879	0.957811	1	0.984254	100
UP_KEYWORDS	Mitochondrion inner membrane	6	0.990099	0.900878	COQ10A, ATP5A1, TAMM41, NDUFB1, COX6C, COQ6	605	270	20581	0.75596	1	0.996541	100
KEGG_PATHWAY	hsa05012:Parkinson's disease	3	0.49505	0.940369	ATP5A1, NDUFB1, COX6C	216	142	6879	0.672829	1	0.997682	100
Annotation Cluster 76	Enrichment Score: 0.14086671243550763
Category	Term	Count	%	PValue	Genes	List Total	Pop Hits	Pop Total	Fold Enrichment	Bonferroni	Benjamini	FDR
INTERPRO	IPR013320:Concanavalin A-like lectin/glucanase, subgroup	8	1.32013	0.522471	MALRD1, TRIM67, LAMA5, TRIM58, SPSB2, CNTNAP3, LGALS8, SLIT3	549	232	18559	1.16569	1	0.99971	99.9992
INTERPRO	IPR003877:SPla/RYanodine receptor SPRY	3	0.49505	0.770088	TRIM67, TRIM58, SPSB2	549	94	18559	1.07889	1	0.999999	100
UP_SEQ_FEATURE	domain:B30.2/SPRY	3	0.49505	0.77649	TRIM67, TRIM58, SPSB2	583	97	20063	1.06433	1	1	100
INTERPRO	IPR001870:B30.2/SPRY domain	3	0.49505	0.794395	TRIM67, TRIM58, SPSB2	549	99	18559	1.0244	1	0.999999	100
SMART	SM00449:SPRY	3	0.49505	0.79596	TRIM67, TRIM58, SPSB2	321	92	10057	1.02164	1	0.999971	100
Annotation Cluster 77	Enrichment Score: 0.14032797989909881
Category	Term	Count	%	PValue	Genes	List Total	Pop Hits	Pop Total	Fold Enrichment	Bonferroni	Benjamini	FDR
GOTERM_CC_DIRECT	GO:0016021~integral component of membrane	154	25.4125	0.47228	CYP3A5, ADORA3, ZDHHC11B, B3GALT5, UNC50, SLC22A14, CYP2D6, PVRIG, SLC22A10, SLC26A10, TMEM143, AQP1, CLYBL, TLR8, OR8K1, COLCA1, LILRA2, SULT1A1, LILRA6, CHRNA4, MCOLN2, CDH26, TMUB2, GRID1, CDH23, NBAS, SLC22A24, TOR1AIP1, LIFR, CHPT1, TECR, PTPRQ, HLA-F, BCAP31, COX6C, LILRB1, LHFPL4, HAS1, LILRB3, MGAM, SLC9C1, ADAMTS1, MADCAM1, VAMP2, CLIP4, SLFN12L, BTN3A2, HLA-DRA, CD300LD, ABCA7, DNAH10, …	537	5163	18224	1.01225	1	0.990416	99.9877
UP_KEYWORDS	Transmembrane helix	164	27.0627	0.601495	CYP3A5, ADORA3, ZDHHC11B, B3GALT5, UNC50, SLC22A14, CYP2D6, PVRIG, SLC22A10, SLC26A10, TMEM143, AQP1, CLYBL, TLR8, OR8K1, COLCA1, LILRA2, LILRA6, CHRNA4, MCOLN2, CDH26, TMUB2, GRID1, CDH23, NBAS, SLC22A24, TOR1AIP1, LIFR, CHPT1, TECR, PTPRQ, HLA-F, BCAP31, COX6C, LILRB1, LHFPL4, HAS1, LILRB3, PEX26, MGAM, SLC9C1, ADAMTS1, MADCAM1, TMPRSS11A, TMPRSS11B, VAMP2, CLIP4, SLFN12L, BTN3A2, HLA-DRA, CD30…	605	5634	20581	0.990235	1	0.975749	99.9997
UP_KEYWORDS	Transmembrane	164	27.0627	0.619183	CYP3A5, ADORA3, ZDHHC11B, B3GALT5, UNC50, SLC22A14, CYP2D6, PVRIG, SLC22A10, SLC26A10, TMEM143, AQP1, CLYBL, TLR8, OR8K1, COLCA1, LILRA2, LILRA6, CHRNA4, MCOLN2, CDH26, TMUB2, GRID1, CDH23, NBAS, SLC22A24, TOR1AIP1, LIFR, CHPT1, TECR, PTPRQ, HLA-F, BCAP31, COX6C, LILRB1, LHFPL4, HAS1, LILRB3, PEX26, MGAM, SLC9C1, ADAMTS1, MADCAM1, TMPRSS11A, TMPRSS11B, VAMP2, CLIP4, SLFN12L, BTN3A2, HLA-DRA, CD30…	605	5651	20581	0.987256	1	0.978105	99.9998
UP_SEQ_FEATURE	transmembrane region	144	23.7624	0.654468	ADORA3, ZDHHC11B, B3GALT5, UNC50, SLC22A14, PVRIG, SLC22A10, SLC26A10, TMEM143, AQP1, TLR8, OR8K1, COLCA1, LILRA2, LILRA6, CHRNA4, MCOLN2, CDH26, TMUB2, GRID1, CDH23, SLC22A24, TOR1AIP1, LIFR, CHPT1, TECR, PTPRQ, HLA-F, COX6C, BCAP31, LILRB1, LHFPL4, HAS1, PEX26, MGAM, SLC9C1, MADCAM1, TMPRSS11A, TMPRSS11B, VAMP2, BTN3A2, HLA-DRA, CD300LD, ABCA7, LMBR1, SLC38A8, ENPP3, TMEM216, ITGB2, ITGB3, MYO9…	583	5056	20063	0.980128	1	1	100
UP_KEYWORDS	Membrane	216	35.6436	0.678362	CYP3A5, SEC31B, ADORA3, ZDHHC11B, B3GALT5, CYP2D6, PVRIG, SLC26A10, TMEM143, AQP1, TESPA1, LILRA2, LILRA6, CHRNA4, NUP35, CDH26, TMUB2, GRID1, CDH23, LIFR, PTPRQ, LILRB1, JUP, LHFPL4, HAS1, LILRB3, PEX26, MGAM, SLC9C1, MADCAM1, TMPRSS11A, ADAMTS1, TMPRSS11B, BTN3A2, HLA-DRA, DNAH10, GSDMB, ENPP3, MYO9A, FAM65B, ACE, NUP50, STX16, NUP54, LAPTM4B, GPD2, GUCY2F, SPHK2, EPM2A, SPHK1, PCDH15, CD300C, …	605	7494	20581	0.980508	1	0.981522	100
UP_SEQ_FEATURE	topological domain:Cytoplasmic	93	15.3465	0.835169	KCNJ16, GYPB, NRG4, ADORA3, MSR1, B3GALT5, CD8B, UNC50, SLC22A14, SLC22A10, AQP1, TLR8, CANT1, OR8K1, EPCAM, LILRA2, GALNTL5, LILRA6, CNTNAP3, TICAM2, TPO, CHRNA4, TRPV6, ABHD12, IL13RA1, CDH26, GRID1, CDH23, CEACAM21, SIGLEC10, LIFR, ACKR2, HYAL4, SLC7A13, TRPM1, PIGN, PTPRQ, HLA-F, BCAP31, LILRB1, SIGLEC1, GRM3, HAS1, GRM8, CHRM2, PLXDC1, MGAM, PEX26, TMPRSS11A, MADCAM1, KCNH8, VAMP2, TMPRSS11B…	583	3456	20063	0.926054	1	1	100
UP_SEQ_FEATURE	topological domain:Extracellular	73	12.0462	0.873159	GYPB, KCNJ16, NRG4, ADORA3, MSR1, CD8B, SLC22A14, SLC22A10, AQP1, TLR8, OR8K1, EPCAM, LILRA2, LILRA6, CNTNAP3, TPO, CHRNA4, TRPV6, ABHD12, IL13RA1, CDH26, GRID1, CDH23, CEACAM21, SIGLEC10, LIFR, ACKR2, HYAL4, SLC7A13, TRPM1, PTPRQ, HLA-F, LILRB1, SIGLEC1, GRM3, HAS1, CHRM2, GRM8, PLXDC1, TMPRSS11A, MADCAM1, TMPRSS11B, BTN3A2, HLA-DRA, CD300LD, HLA-DQB1, CALCR, ABCA7, LMBR1, ENPP3, RHBG, ITGB2, IT…	583	2787	20063	0.901391	1	1	100
UP_KEYWORDS	Cell membrane	79	13.0363	0.965837	GYPB, KCNJ16, NRG4, ADORA3, CD8B, UNC93A, PDIA6, PVRIG, AQP1, KCNIP1, CANT1, OR8K1, EPCAM, SLC23A1, CNTNAP3, TICAM2, CHRNA4, TRPV6, CDH26, GPC1, GRID1, CDH23, ANKS1B, G3BP1, SIGLEC10, LIFR, ACKR2, ALDH3B1, TRPM1, LILRB1, SIGLEC1, GRM3, PLEKHH2, CHRM2, GRM8, PLXDC1, CFL1, MGAM, SLC9C1, CLIP3, VAMP2, TMPRSS11B, BTN3A2, HLA-DRA, CD300LD, TMED7-TICAM2, HLA-DQB1, CALCR, ABCA7, NKD2, EXOC7, GSDMB, RHBG…	605	3175	20581	0.846437	1	0.99954	100
GOTERM_CC_DIRECT	GO:0005886~plasma membrane	100	16.5017	0.992376	ADORA3, GNA12, PVRIG, AQP1, OR8K1, WNT4, CHRNA4, MCOLN2, CDH26, NUP35, CDH23, LIFR, HLA-F, JUP, LILRB1, COLQ, HAS1, MGAM, SLC9C1, MADCAM1, TMPRSS11B, CLIP3, VAMP2, BTN3A2, CD300LD, HLA-DRA, ABCA7, GSDMB, ITGB2, ITGB3, PDE6B, ACE, IL12RB1, CUBN, SPHK1, EPM2A, CD300C, PCDH15, VAV2, SLC6A18, ABCB5, CD55, TULP3, TMEM8B, RAP1A, TP53I13, KCNJ16, GYPB, NRG4, MSR1, CD8B, HINT1, UNC93A, PDIA6, KCNIP1, CAN…	537	4121	18224	0.823506	1	1	100
Annotation Cluster 78	Enrichment Score: 0.13748499547429532
Category	Term	Count	%	PValue	Genes	List Total	Pop Hits	Pop Total	Fold Enrichment	Bonferroni	Benjamini	FDR
UP_SEQ_FEATURE	domain:C2	3	0.49505	0.691977	CC2D2A, UVRAG, PLA2G4D	583	82	20063	1.25903	1	1	100
INTERPRO	IPR000008:C2 calcium-dependent membrane targeting	5	0.825083	0.721914	MCTP2, TPTE2, CC2D2A, UVRAG, PLA2G4D	549	165	18559	1.0244	1	0.999995	100
SMART	SM00239:C2	4	0.660066	0.774405	MCTP2, CC2D2A, UVRAG, PLA2G4D	321	127	10057	0.986779	1	0.999969	100
Annotation Cluster 79	Enrichment Score: 0.13487140652156132
Category	Term	Count	%	PValue	Genes	List Total	Pop Hits	Pop Total	Fold Enrichment	Bonferroni	Benjamini	FDR
GOTERM_CC_DIRECT	GO:0005819~spindle	5	0.825083	0.478171	EML2, MAD1L1, PSRC1, ANXA11, MAD2L2	537	121	18224	1.40234	1	0.989686	99.9895
GOTERM_BP_DIRECT	GO:0051301~cell division	10	1.65017	0.69671	CCNT2, PLK5, TRIOBP, MAD1L1, SPC25, NCAPG2, PSRC1, ANXA11, CDC34, MAD2L2	491	350	16792	0.977131	1	0.999999	100
UP_KEYWORDS	Mitosis	7	1.15512	0.784447	PLK5, TRIOBP, MAD1L1, SPC25, NCAPG2, PSRC1, MAD2L2	605	262	20581	0.908883	1	0.990226	100
UP_KEYWORDS	Cell division	10	1.65017	0.807112	CCNT2, PLK5, TRIOBP, MAD1L1, SPC25, NCAPG2, PSRC1, ANXA11, CDC34, MAD2L2	605	388	20581	0.876757	1	0.991239	100
GOTERM_BP_DIRECT	GO:0007067~mitotic nuclear division	6	0.990099	0.853411	PLK5, TRIOBP, SPC25, NCAPG2, PBK, MAD2L2	491	248	16792	0.82741	1	1	100
UP_KEYWORDS	Cell cycle	16	2.64026	0.861947	CCNT2, TRIOBP, MAD1L1, PSRC1, CDC34, AVPI1, NAE1, SPC25, PLK5, NCAPG2, PAK4, ANXA11, STAG3, RHNO1, TMPRSS11A, MAD2L2	605	650	20581	0.837371	1	0.994814	100
Annotation Cluster 80	Enrichment Score: 0.12909379056256806
Category	Term	Count	%	PValue	Genes	List Total	Pop Hits	Pop Total	Fold Enrichment	Bonferroni	Benjamini	FDR
UP_KEYWORDS	EGF-like domain	8	1.32013	0.551042	MALRD1, NRG4, CUBN, TMEM8B, CNTNAP3, TPO, HYAL4, SLIT3	605	238	20581	1.14347	1	0.970944	99.9985
SMART	SM00181:EGF	7	1.15512	0.555441	MALRD1, NRG4, CUBN, LAMA5, CNTNAP3, TPO, SLIT3	321	188	10057	1.16655	1	0.999188	99.9971
INTERPRO	IPR000742:Epidermal growth factor-like domain	7	1.15512	0.681018	MALRD1, NRG4, CUBN, LAMA5, CNTNAP3, TPO, SLIT3	549	231	18559	1.0244	1	0.99999	100
INTERPRO	IPR013032:EGF-like, conserved site	6	0.990099	0.70332	MALRD1, NRG4, CUBN, TMEM8B, TPO, SLIT3	549	199	18559	1.01925	1	0.999994	100
INTERPRO	IPR018097:EGF-like calcium-binding, conserved site	3	0.49505	0.807865	CUBN, TPO, SLIT3	549	102	18559	0.994268	1	1	100
INTERPRO	IPR000152:EGF-type aspartate/asparagine hydroxylation site	3	0.49505	0.820544	CUBN, TPO, SLIT3	549	105	18559	0.96586	1	1	100
UP_SEQ_FEATURE	domain:EGF-like 1	3	0.49505	0.86676	CUBN, CNTNAP3, SLIT3	583	120	20063	0.860334	1	1	100
INTERPRO	IPR001881:EGF-like calcium-binding	3	0.49505	0.892706	CUBN, TPO, SLIT3	549	127	18559	0.798546	1	1	100
SMART	SM00179:EGF_CA	3	0.49505	0.916165	CUBN, TPO, SLIT3	321	127	10057	0.740084	1	1	100
Annotation Cluster 81	Enrichment Score: 0.12621432765122895
Category	Term	Count	%	PValue	Genes	List Total	Pop Hits	Pop Total	Fold Enrichment	Bonferroni	Benjamini	FDR
INTERPRO	IPR008160:Collagen triple helix repeat	3	0.49505	0.701399	COL9A2, MSR1, COLQ	549	82	18559	1.23677	1	0.999994	100
GOTERM_CC_DIRECT	GO:0005581~collagen trimer	3	0.49505	0.757766	COL9A2, MSR1, COLQ	537	92	18224	1.10663	1	0.998452	100
UP_KEYWORDS	Collagen	3	0.49505	0.786786	COL9A2, MSR1, COLQ	605	98	20581	1.04137	1	0.990189	100
Annotation Cluster 82	Enrichment Score: 0.10470337242392208
Category	Term	Count	%	PValue	Genes	List Total	Pop Hits	Pop Total	Fold Enrichment	Bonferroni	Benjamini	FDR
GOTERM_MF_DIRECT	GO:0004842~ubiquitin-protein transferase activity	10	1.65017	0.654482	DZIP3, KLHDC8A, FBXL8, MIB2, RAG1, RC3H2, KLHL24, CDC34, BARD1, FBXO7	506	329	16881	1.01403	1	0.999912	100
GOTERM_MF_DIRECT	GO:0016874~ligase activity	8	1.32013	0.701737	XRCC4, DZIP3, MIB2, TRIM58, RAG1, RC3H2, MARCH10, BARD1	506	270	16881	0.988494	1	0.999954	100
UP_KEYWORDS	Ubl conjugation pathway	16	2.64026	0.900734	USP30, DZIP3, SPSB2, FAM188B, RAG1, CDC34, MARCH10, NAE1, UEVLD, FBXL8, MIB2, TRIM58, RC3H2, UCHL3, FBXO7, BARD1	605	680	20581	0.800428	1	0.996654	100
GOTERM_MF_DIRECT	GO:0061630~ubiquitin protein ligase activity	4	0.660066	0.921549	DZIP3, MIB2, RAG1, CDC34	506	187	16881	0.713618	1	1	100
Annotation Cluster 83	Enrichment Score: 0.08430310433602337
Category	Term	Count	%	PValue	Genes	List Total	Pop Hits	Pop Total	Fold Enrichment	Bonferroni	Benjamini	FDR
UP_SEQ_FEATURE	domain:SH2	3	0.49505	0.771555	INPP5D, SH2D7, VAV2	583	96	20063	1.07542	1	1	100
UP_KEYWORDS	SH2 domain	3	0.49505	0.829811	INPP5D, SH2D7, VAV2	605	108	20581	0.944949	1	0.993157	100
SMART	SM00252:SH2	3	0.49505	0.844567	INPP5D, SH2D7, VAV2	321	103	10057	0.912531	1	0.999993	100
INTERPRO	IPR000980:SH2 domain	3	0.49505	0.850761	INPP5D, SH2D7, VAV2	549	113	18559	0.897481	1	1	100
Annotation Cluster 84	Enrichment Score: 0.06499082601195123
Category	Term	Count	%	PValue	Genes	List Total	Pop Hits	Pop Total	Fold Enrichment	Bonferroni	Benjamini	FDR
GOTERM_CC_DIRECT	GO:0030054~cell junction	12	1.9802	0.796115	ABCA7, ANKS1B, XRCC4, COLQ, CHRM2, XIRP2, SCIN, CYFIP2, CHRNA4, RAP1A, VAMP2, GRID1	537	459	18224	0.887234	1	0.998983	100
UP_KEYWORDS	Cell junction	17	2.80528	0.841586	ANKS1B, ITGB3, JUP, EPCAM, NPHP4, SYNE2, COLQ, CHRM2, XIRP2, PLXDC1, SCIN, DSC3, CYFIP2, CHRNA4, RAP1A, VAMP2, GRID1	605	675	20581	0.856754	1	0.993741	100
UP_KEYWORDS	Synapse	7	1.15512	0.952695	ANKS1B, COLQ, CHRM2, CYFIP2, CHRNA4, VAMP2, GRID1	605	357	20581	0.667023	1	0.999112	100
Annotation Cluster 85	Enrichment Score: 0.04744388940161685
Category	Term	Count	%	PValue	Genes	List Total	Pop Hits	Pop Total	Fold Enrichment	Bonferroni	Benjamini	FDR
UP_KEYWORDS	Potassium transport	3	0.49505	0.858424	KCNJ16, KCNH8, KCNIP1	605	116	20581	0.879781	1	0.994654	100
UP_KEYWORDS	Potassium	3	0.49505	0.895676	KCNJ16, KCNH8, KCNIP1	605	129	20581	0.791121	1	0.996614	100
UP_KEYWORDS	Voltage-gated channel	3	0.49505	0.937165	KCNJ16, KCNH8, KCNIP1	605	150	20581	0.680364	1	0.998601	100
Annotation Cluster 86	Enrichment Score: 0.0466576463578013
Category	Term	Count	%	PValue	Genes	List Total	Pop Hits	Pop Total	Fold Enrichment	Bonferroni	Benjamini	FDR
KEGG_PATHWAY	hsa04080:Neuroactive ligand-receptor interaction	7	1.15512	0.871133	CALCR, GRM3, ADORA3, CHRM2, GRM8, CHRNA4, GRID1	216	277	6879	0.804803	1	0.991722	100
GOTERM_CC_DIRECT	GO:0045211~postsynaptic membrane	5	0.825083	0.871542	ANKS1B, GRM3, CHRM2, CHRNA4, GRID1	537	211	18224	0.804187	1	0.999641	100
UP_KEYWORDS	Postsynaptic cell membrane	4	0.660066	0.899587	ANKS1B, CHRM2, CHRNA4, GRID1	605	179	20581	0.760183	1	0.996683	100
UP_KEYWORDS	Synapse	7	1.15512	0.952695	ANKS1B, COLQ, CHRM2, CYFIP2, CHRNA4, VAMP2, GRID1	605	357	20581	0.667023	1	0.999112	100
Annotation Cluster 87	Enrichment Score: 0.01034130529088807
Category	Term	Count	%	PValue	Genes	List Total	Pop Hits	Pop Total	Fold Enrichment	Bonferroni	Benjamini	FDR
UP_KEYWORDS	GTP-binding	7	1.15512	0.939614	GUCY2F, ACSM1, TUBA8, UPRT, GNA12, RAP1A, GUCY1B3	605	343	20581	0.694249	1	0.998618	100
GOTERM_MF_DIRECT	GO:0005525~GTP binding	7	1.15512	0.974918	GUCY2F, ACSM1, TUBA8, UPRT, GNA12, RAP1A, GUCY1B3	506	384	16881	0.608155	1	1	100
GOTERM_MF_DIRECT	GO:0003924~GTPase activity	3	0.49505	0.993517	TUBA8, GNA12, RAP1A	506	234	16881	0.427714	1	1	100
UP_SEQ_FEATURE	nucleotide phosphate-binding region:GTP	3	0.49505	0.998946	TUBA8, GNA12, RAP1A	583	310	20063	0.333033	1	1	100
Annotation Cluster 88	Enrichment Score: 0.008559533081223477
Category	Term	Count	%	PValue	Genes	List Total	Pop Hits	Pop Total	Fold Enrichment	Bonferroni	Benjamini	FDR
KEGG_PATHWAY	hsa04080:Neuroactive ligand-receptor interaction	7	1.15512	0.871133	CALCR, GRM3, ADORA3, CHRM2, GRM8, CHRNA4, GRID1	216	277	6879	0.804803	1	0.991722	100
UP_KEYWORDS	Transducer	8	1.32013	0.999999	OR8K1, CALCR, GRM3, ADORA3, CHRM2, GRM8, GNA12, ACKR2	605	899	20581	0.30272	1	1	100
UP_KEYWORDS	G-protein coupled receptor	7	1.15512	0.999999	OR8K1, CALCR, GRM3, ADORA3, CHRM2, GRM8, ACKR2	605	842	20581	0.282811	1	1	100
INTERPRO	IPR000276:G protein-coupled receptor, rhodopsin-like	4	0.660066	1	OR8K1, ADORA3, CHRM2, ACKR2	549	719	18559	0.188067	1	1	100
GOTERM_MF_DIRECT	GO:0004930~G-protein coupled receptor activity	4	0.660066	1	OR8K1, GRM3, ADORA3, GRM8	506	710	16881	0.187953	1	1	100
INTERPRO	IPR017452:GPCR, rhodopsin-like, 7TM	4	0.660066	1	OR8K1, ADORA3, CHRM2, ACKR2	549	736	18559	0.183723	1	1	100
GOTERM_BP_DIRECT	GO:0007186~G-protein coupled receptor signaling pathway	6	0.990099	1	OR8K1, AKR1C3, TULP3, CHRM2, GNA12, ACKR2	491	899	16792	0.228251	1	1	100
Annotation Cluster 89	Enrichment Score: 0.006914717520161775
Category	Term	Count	%	PValue	Genes	List Total	Pop Hits	Pop Total	Fold Enrichment	Bonferroni	Benjamini	FDR
UP_SEQ_FEATURE	DNA-binding region:Homeobox	3	0.49505	0.976208	SIX1, LMX1A, PITX1	583	191	20063	0.540524	1	1	100
INTERPRO	IPR017970:Homeobox, conserved site	3	0.49505	0.977657	SIX1, LMX1A, PITX1	549	190	18559	0.533765	1	1	100
INTERPRO	IPR001356:Homeodomain	4	0.660066	0.982397	SIX1, TGIF1, LMX1A, PITX1	549	256	18559	0.528205	1	1	100
UP_KEYWORDS	Homeobox	4	0.660066	0.984073	SIX1, TGIF1, LMX1A, PITX1	605	262	20581	0.519362	1	0.999899	100
SMART	SM00389:HOX	4	0.660066	0.987561	SIX1, TGIF1, LMX1A, PITX1	321	250	10057	0.501283	1	1	100
INTERPRO	IPR009057:Homeodomain-like	4	0.660066	0.99748	SIX1, TGIF1, LMX1A, PITX1	549	336	18559	0.402442	1	1	100

## Sheet: LOF-Indel coding (619_694)
Annotation Cluster 1	Enrichment Score: 9.431364144942739
Category	Term	Count	%	PValue	Genes	List Total	Pop Hits	Pop Total	Fold Enrichment	Bonferroni	Benjamini	FDR
INTERPRO	IPR013164:Cadherin, N-terminal	23	4.15913	1.03177e-18	PCDHA6, PCDHA7, PCDHA8, PCDHA9, PCDHA2, PCDHA3, PCDHA4, PCDHA5, PCDHGA8, PCDHB1, PCDHGA7, PCDHGA6, PCDHA1, PCDHGA5, PCDHGB3, PCDHGA4, PCDHGA3, PCDHGB2, PCDHGA2, PCDHGB4, PCDHGA1, PCDHGB1, PCDHA10	509	65	18559	12.9018	9.05893e-16	9.05893e-16	1.60312e-15
UP_SEQ_FEATURE	domain:Cadherin 6	23	4.15913	1.52988e-16	PCDHA6, PCDHA7, PCDHA8, PCDHA9, PCDHA2, PCDHA3, PCDHA4, PCDHA5, PCDHGA8, PCDHB1, PCDHGA7, PCDHGA6, PCDHA1, PCDHGA5, PCDHGB3, PCDHGA4, PCDHGA3, PCDHGB2, PCDHGA2, PCDHGB4, PCDHGA1, PCDHGB1, PCDHA10	527	83	20063	10.5496	1.73195e-13	1.73195e-13	1.88738e-13
UP_SEQ_FEATURE	domain:Cadherin 5	23	4.15913	3.38484e-14	PCDHA6, PCDHA7, PCDHA8, PCDHA9, PCDHA2, PCDHA3, PCDHA4, PCDHA5, PCDHGA8, PCDHB1, PCDHGA7, PCDHGA6, PCDHA1, PCDHGA5, PCDHGB3, PCDHGA4, PCDHGA3, PCDHGB2, PCDHGA2, PCDHGB4, PCDHGA1, PCDHGB1, PCDHA10	527	105	20063	8.33919	5.28244e-11	2.64122e-11	5.65326e-11
UP_SEQ_FEATURE	domain:Cadherin 4	23	4.15913	1.38605e-13	PCDHA6, PCDHA7, PCDHA8, PCDHA9, PCDHA2, PCDHA3, PCDHA4, PCDHA5, PCDHGA8, PCDHB1, PCDHGA7, PCDHGA6, PCDHA1, PCDHGA5, PCDHGB3, PCDHGA4, PCDHGA3, PCDHGB2, PCDHGA2, PCDHGB4, PCDHGA1, PCDHGB1, PCDHA10	527	112	20063	7.81799	2.16147e-10	7.2049e-11	2.31304e-10
UP_SEQ_FEATURE	domain:Cadherin 3	23	4.15913	1.38605e-13	PCDHA6, PCDHA7, PCDHA8, PCDHA9, PCDHA2, PCDHA3, PCDHA4, PCDHA5, PCDHGA8, PCDHB1, PCDHGA7, PCDHGA6, PCDHA1, PCDHGA5, PCDHGB3, PCDHGA4, PCDHGA3, PCDHGB2, PCDHGA2, PCDHGB4, PCDHGA1, PCDHGB1, PCDHA10	527	112	20063	7.81799	2.16147e-10	7.2049e-11	2.31304e-10
UP_SEQ_FEATURE	domain:Cadherin 1	23	4.15913	2.45122e-13	PCDHA6, PCDHA7, PCDHA8, PCDHA9, PCDHA2, PCDHA3, PCDHA4, PCDHA5, PCDHGA8, PCDHB1, PCDHGA7, PCDHGA6, PCDHA1, PCDHGA5, PCDHGB3, PCDHGA4, PCDHGA3, PCDHGB2, PCDHGA2, PCDHGB4, PCDHGA1, PCDHGB1, PCDHA10	527	115	20063	7.61404	3.82414e-10	9.56035e-11	4.09239e-10
UP_SEQ_FEATURE	domain:Cadherin 2	23	4.15913	2.45122e-13	PCDHA6, PCDHA7, PCDHA8, PCDHA9, PCDHA2, PCDHA3, PCDHA4, PCDHA5, PCDHGA8, PCDHB1, PCDHGA7, PCDHGA6, PCDHA1, PCDHGA5, PCDHGB3, PCDHGA4, PCDHGA3, PCDHGB2, PCDHGA2, PCDHGB4, PCDHGA1, PCDHGB1, PCDHA10	527	115	20063	7.61404	3.82414e-10	9.56035e-11	4.09239e-10
INTERPRO	IPR020894:Cadherin conserved site	23	4.15913	3.88121e-13	PCDHA6, PCDHA7, PCDHA8, PCDHA9, PCDHA2, PCDHA3, PCDHA4, PCDHA5, PCDHGA8, PCDHB1, PCDHGA7, PCDHGA6, PCDHA1, PCDHGA5, PCDHGB3, PCDHGA4, PCDHGA3, PCDHGB2, PCDHGA2, PCDHGB4, PCDHGA1, PCDHGB1, PCDHA10	509	113	18559	7.42141	3.40782e-10	1.70391e-10	6.03062e-10
INTERPRO	IPR002126:Cadherin	23	4.15913	9.7847e-13	PCDHA6, PCDHA7, PCDHA8, PCDHA9, PCDHA2, PCDHA3, PCDHA4, PCDHA5, PCDHGA8, PCDHB1, PCDHGA7, PCDHGA6, PCDHA1, PCDHGA5, PCDHGB3, PCDHGA4, PCDHGA3, PCDHGB2, PCDHGA2, PCDHGB4, PCDHGA1, PCDHGB1, PCDHA10	509	118	18559	7.10694	8.5907e-10	2.86357e-10	1.52026e-09
INTERPRO	IPR015919:Cadherin-like	23	4.15913	1.39714e-12	PCDHA6, PCDHA7, PCDHA8, PCDHA9, PCDHA2, PCDHA3, PCDHA4, PCDHA5, PCDHGA8, PCDHB1, PCDHGA7, PCDHGA6, PCDHA1, PCDHGA5, PCDHGB3, PCDHGA4, PCDHGA3, PCDHGB2, PCDHGA2, PCDHGB4, PCDHGA1, PCDHGB1, PCDHA10	509	120	18559	6.98849	1.22666e-09	3.06664e-10	2.17076e-09
SMART	SM00112:CA	23	4.15913	3.0455e-12	PCDHA6, PCDHA7, PCDHA8, PCDHA9, PCDHA2, PCDHA3, PCDHA4, PCDHA5, PCDHGA8, PCDHB1, PCDHGA7, PCDHGA6, PCDHA1, PCDHGA5, PCDHGB3, PCDHGA4, PCDHGA3, PCDHGB2, PCDHGA2, PCDHGB4, PCDHGA1, PCDHGB1, PCDHA10	302	116	10057	6.60285	6.33454e-10	6.33454e-10	3.84166e-09
UP_SEQ_FEATURE	repeat:PXXP 3	10	1.80832	2.37938e-11	PCDHA6, PCDHA7, PCDHA8, PCDHA9, PCDHA2, PCDHA3, PCDHA4, PCDHA5, PCDHA10, PCDHA1	527	15	20063	25.3801	3.71184e-08	7.42368e-09	3.97219e-08
UP_SEQ_FEATURE	repeat:PXXP 2	10	1.80832	2.37938e-11	PCDHA6, PCDHA7, PCDHA8, PCDHA9, PCDHA2, PCDHA3, PCDHA4, PCDHA5, PCDHA10, PCDHA1	527	15	20063	25.3801	3.71184e-08	7.42368e-09	3.97219e-08
UP_SEQ_FEATURE	repeat:PXXP 5	10	1.80832	2.37938e-11	PCDHA6, PCDHA7, PCDHA8, PCDHA9, PCDHA2, PCDHA3, PCDHA4, PCDHA5, PCDHA10, PCDHA1	527	15	20063	25.3801	3.71184e-08	7.42368e-09	3.97219e-08
UP_SEQ_FEATURE	repeat:PXXP 4	10	1.80832	2.37938e-11	PCDHA6, PCDHA7, PCDHA8, PCDHA9, PCDHA2, PCDHA3, PCDHA4, PCDHA5, PCDHA10, PCDHA1	527	15	20063	25.3801	3.71184e-08	7.42368e-09	3.97219e-08
UP_SEQ_FEATURE	repeat:PXXP 1	10	1.80832	2.37938e-11	PCDHA6, PCDHA7, PCDHA8, PCDHA9, PCDHA2, PCDHA3, PCDHA4, PCDHA5, PCDHA10, PCDHA1	527	15	20063	25.3801	3.71184e-08	7.42368e-09	3.97219e-08
GOTERM_BP_DIRECT	GO:0007156~homophilic cell adhesion via plasma membrane adhesion molecules	24	4.33996	5.91211e-11	PCDHA6, PCDHA7, PCDHA8, PCDHA9, PCDHA2, PCDHA3, PCDHA4, PCDHA5, PCDHGA8, PCDHB1, PCDHGA7, PCDHGA6, PCDHA1, PCDHGA5, IGSF9B, PCDHGB3, PCDHGA4, PCDHGA3, PCDHGB2, PCDHGA2, PCDHGB4, PCDHGA1, PCDHGB1, PCDHA10	461	158	16792	5.53294	9.45938e-08	9.45938e-08	9.89987e-08
UP_SEQ_FEATURE	region of interest:5 X 4 AA repeats of P-X-X-P	8	1.44665	2.81569e-10	PCDHA6, PCDHA7, PCDHA8, PCDHA9, PCDHA2, PCDHA4, PCDHA5, PCDHA1	527	9	20063	33.8402	4.39248e-07	7.32081e-08	4.70057e-07
UP_KEYWORDS	Cell adhesion	37	6.69078	2.5006e-08	PCDHA6, PCDHA7, PCDHA8, PCDHA9, PCDHA2, TNFRSF12A, PCDHA3, PCDHA4, PCDHA5, PCDHGA8, ITGB5, PCDHGA7, CNTNAP3B, VTN, L1CAM, PCDHGA6, PCDHGA5, PCDHA1, PCDHGA4, PCDHGA3, PCDHGA2, PCDHGA1, SCARF2, PCDHGB1, COL6A2, PCDHA10, CNTNAP4, PCDHB1, SIGLEC12, IGSF9B, PCDHGB3, PCDHGB2, PCDHGB4, NCAM1, ITGB1BP1, CYFIP2, ROM1	549	479	20581	2.89575	8.90208e-06	8.90208e-06	3.42865e-05
GOTERM_MF_DIRECT	GO:0005509~calcium ion binding	38	6.87161	0.000124408	PCDHA6, MYL7, PCDHA7, HRNR, PCDHA8, PCDHA9, PCDHA2, EPDR1, MASP2, PCDHA3, PCDHA4, LTBP4, PCDHA5, PCDHGA8, PCDHGA7, PCDHGA6, PCDHGA5, MMP28, PCDHA1, PCDHGA4, PCDHGA3, CANX, PCDHGA2, PCDHGA1, PCDHGB1, EFCAB2, PCDHA10, EGF, MICU3, PCDHB1, PADI4, PCDHGB3, PCDHGB2, ITPR2, PCDHGB4, CBLC, CAPN11, CPNE1	456	717	16881	1.96199	0.0663724	0.0337559	0.18149
UP_SEQ_FEATURE	region of interest:6 X 4 AA repeats of P-X-X-P	4	0.723327	0.000909437	PCDHA3, PCDHA4, PCDHA10, PCDHA1	527	8	20063	19.0351	0.758133	0.0653554	1.50744
UP_SEQ_FEATURE	repeat:PXXP 6	4	0.723327	0.000909437	PCDHA3, PCDHA4, PCDHA10, PCDHA1	527	8	20063	19.0351	0.758133	0.0653554	1.50744
UP_KEYWORDS	Calcium	40	7.23327	0.00128094	PCDHA6, MYL7, PCDHA7, HRNR, PCDHA8, PCDHA9, PCDHA2, MASP2, PCDHA3, PCDHA4, PCDHA5, PCDHGA8, PCDHGA7, GRIN3B, PCDHGA6, PCDHGA5, MMP28, PCDHA1, PCDHGA4, PCDHGA3, CANX, PCDHGA2, TMEM63C, PCDHGA1, PCDHGB1, PLCD3, PCDHA10, PCSK6, MICU3, PCDHB1, PADI4, CELA1, PCDHGB3, CACNA2D3, PCDHGB2, ITPR2, PCDHGB4, CBLC, CAPN11, PLA2G4D	549	877	20581	1.70984	0.366381	0.0732312	1.74211
GOTERM_BP_DIRECT	GO:0007399~nervous system development	18	3.25497	0.00248567	PCDHA6, PCDHA7, PCDHA8, PCDHA2, PCDHA3, PCDHA4, PCDHA5, L1CAM, PCDHA1, IGSF9B, MDK, P2RX5, SDHA, GPSM1, PCDHA10, SCN8A, OLFM1, SIM2	461	287	16792	2.2845	0.981352	0.630463	4.0818
UP_SEQ_FEATURE	compositionally biased region:Poly-Lys	13	2.35081	0.0119027	PCDHA6, PCDHA7, PCDHA8, PCDHA9, PCDHA2, PCDHA3, PCDHA4, DIAPH2, SMAD5, PCDHA5, PCDHA10, PCDHA1, SMAD1	527	216	20063	2.29126	1	0.46348	18.1185
GOTERM_BP_DIRECT	GO:0007155~cell adhesion	20	3.61664	0.0493533	PCDHA6, PCDHA7, PCDHA8, PCDHA2, CNTNAP4, PCDHA3, PCDHA4, PCDHA5, CNTNAP3B, ITGB5, IL32, SIGLEC12, VTN, L1CAM, PCDHA1, PCDHGB4, NCAM1, COL6A2, PCDHA10, ROM1	461	459	16792	1.58715	1	0.998827	57.1521
Annotation Cluster 2	Enrichment Score: 2.7363130483076605
Category	Term	Count	%	PValue	Genes	List Total	Pop Hits	Pop Total	Fold Enrichment	Bonferroni	Benjamini	FDR
INTERPRO	IPR001909:Krueppel-associated box	32	5.78662	2.38243e-07	ZNF19, HKR1, ZNF274, ZNF468, ZNF559, ZNF133, ZNF559-ZNF177, ZNF177, ZNF880, ZNF175, ZNF852, ZNF302, ZNF527, ZNF528, ZNF283, ZNF547, ZNF28, ZNF66, ZNF814, ZNF667, ZNF7, ZNF626, ZNF627, ZNF3, KRBA1, ZNF211, ZNF417, ZNF717, ZNF433, ZNF589, ZNF114, ZNF586	509	402	18559	2.90242	0.000209155	4.18346e-05	0.000370171
UP_SEQ_FEATURE	domain:KRAB	28	5.06329	4.29693e-07	ZNF19, HKR1, ZNF468, ZNF559, ZNF133, ZNF177, ZNF880, ZNF175, ZNF852, ZNF302, ZNF527, ZNF528, ZNF283, ZNF547, ZNF28, ZNF66, ZNF667, ZNF7, ZNF626, ZNF627, ZNF3, ZNF211, ZNF417, ZNF717, ZNF433, ZNF589, ZNF114, ZNF586	527	343	20063	3.10777	0.000670097	8.37867e-05	0.000717335
SMART	SM00349:KRAB	32	5.78662	6.88887e-07	ZNF19, HKR1, ZNF274, ZNF468, ZNF559, ZNF133, ZNF559-ZNF177, ZNF177, ZNF880, ZNF175, ZNF852, ZNF302, ZNF527, ZNF528, ZNF283, ZNF547, ZNF28, ZNF66, ZNF814, ZNF667, ZNF7, ZNF626, ZNF627, ZNF3, KRBA1, ZNF211, ZNF417, ZNF717, ZNF433, ZNF589, ZNF114, ZNF586	302	392	10057	2.71848	0.000143278	7.16418e-05	0.000868989
UP_SEQ_FEATURE	zinc finger region:C2H2-type 7	30	5.42495	1.51089e-05	ZNF19, HKR1, ZNF516, ZNF468, ZNF559, ZNF133, ZNF177, ZNF880, ZNF175, PRDM15, ZNF852, ZSCAN21, ZNF302, ZNF527, ZNF528, ZNF283, ZNF547, ZNF28, ZNF66, ZNF667, ZNF7, ZNF626, ZNF627, ZNF3, ZNF664, ZNF211, ZNF417, ZNF717, ZNF433, ZNF586	527	463	20063	2.46675	0.0232945	0.00261547	0.0252201
UP_SEQ_FEATURE	zinc finger region:C2H2-type 6	31	5.60579	2.56798e-05	ZNF19, HKR1, ZNF516, ZNF468, ZNF559, ZNF133, ZNF131, ZNF177, ZNF880, ZNF175, PRDM15, ZNF852, ZSCAN21, ZNF302, ZNF527, ZNF528, ZNF283, ZNF547, ZNF28, ZNF66, ZNF667, ZNF7, ZNF626, ZNF627, ZNF3, ZNF664, ZNF211, ZNF417, ZNF717, ZNF433, ZNF586	527	501	20063	2.35564	0.0392692	0.00399809	0.0428617
UP_SEQ_FEATURE	zinc finger region:C2H2-type 8	27	4.88246	6.60791e-05	ZNF19, ZNF516, HKR1, ZNF468, ZNF559, ZNF133, ZNF880, ZNF175, PRDM15, ZNF852, ZNF527, ZNF528, ZNF283, ZNF547, ZNF28, ZNF66, ZNF667, ZNF7, ZNF626, ZNF627, ZNF3, ZNF664, ZNF211, ZNF417, ZNF717, ZNF433, ZNF586	527	427	20063	2.40725	0.0979513	0.00932775	0.110256
INTERPRO	IPR013087:Zinc finger C2H2-type/integrase DNA-binding domain	39	7.05244	7.19841e-05	ZNF19, HKR1, ZNF274, ZNF516, ZNF468, ZNF559, ZNF133, ZNF559-ZNF177, ZNF131, ZNF177, ZNF880, ZBTB37, ZNF175, PRDM15, ZNF852, ZSCAN21, ZNF302, ZNF527, ZNF280A, ZNF528, ZNF283, ZNF547, ZNF28, ZNF66, ZNF814, ZNF667, ZNF7, ZSCAN4, ZNF626, ZNF627, ZNF3, ZNF664, ZNF211, ZNF417, ZNF717, ZNF433, ZNF589, ZNF114, ZNF586	509	712	18559	1.9972	0.0612484	0.0104788	0.111788
UP_SEQ_FEATURE	zinc finger region:C2H2-type 4	33	5.96745	8.74858e-05	ZNF19, HKR1, ZNF516, ZNF274, ZNF468, ZNF133, ZNF177, ZNF880, ZNF175, PRDM15, ZNF852, ZSCAN21, ZNF302, ZNF527, ZNF280A, ZNF528, ZNF283, ZNF547, ZNF66, ZNF667, ZNF7, ZSCAN4, ZNF626, ZNF627, ZNF3, ZNF664, ZNF211, ZNF417, ZNF717, ZNF433, ZNF589, ZNF114, ZNF586	527	588	20063	2.13659	0.12758	0.0113092	0.14595
GOTERM_MF_DIRECT	GO:0003676~nucleic acid binding	48	8.67993	0.000100456	HNRNPA1L2, ZNF19, HKR1, ZNF274, ZNF516, ZNF468, ZNF559, ZNF133, ZNF559-ZNF177, ZNF131, TDRD12, ZNF177, ZNF880, ZBTB37, ZNF175, PRDM15, ZNF852, ZSCAN21, ZNF302, RECQL4, ZNF527, ZNF280A, ZNF528, ZNF283, RECQL5, ZNF547, ZNF28, NOL8, ZNF66, ZNF814, ZNF667, GPANK1, ZNF7, ZNF626, ZNF627, RBMX, ZNF3, ZNF664, SPAG7, KRBA1, ZNF211, ZNF417, ZNF717, ZNF433, ZNF589, ZNF114, DDX52, ZNF586	456	985	16881	1.80401	0.0539448	0.0539448	0.146572
UP_SEQ_FEATURE	zinc finger region:C2H2-type 10	23	4.15913	0.000105151	ZNF527, ZNF528, ZNF283, HKR1, ZNF516, ZNF547, ZNF468, ZNF28, ZNF559, ZNF133, ZNF667, ZNF7, ZNF626, ZNF880, ZNF627, ZNF175, PRDM15, ZNF852, ZNF211, ZNF717, ZNF417, ZNF433, ZNF586	527	341	20063	2.56779	0.151296	0.0125395	0.175397
UP_SEQ_FEATURE	zinc finger region:C2H2-type 11	21	3.79747	0.000145385	ZNF527, ZNF528, ZNF283, HKR1, ZNF468, ZNF28, ZNF559, ZNF133, ZNF667, ZNF7, ZNF626, ZNF880, ZNF627, ZNF175, PRDM15, ZNF852, ZNF211, ZNF717, ZNF417, ZNF433, ZNF586	527	301	20063	2.65606	0.202934	0.0150074	0.242432
UP_SEQ_FEATURE	zinc finger region:C2H2-type 3	34	6.14828	0.000166509	ZNF19, HKR1, ZNF516, ZNF274, ZNF468, ZNF133, ZNF131, ZNF177, ZNF880, ZBTB37, ZNF175, PRDM15, ZNF852, ZSCAN21, ZNF302, ZNF527, ZNF280A, ZNF528, ZNF283, ZNF547, ZNF28, ZNF66, ZNF667, ZNF7, ZSCAN4, ZNF626, ZNF627, ZNF3, ZNF664, ZNF211, ZNF417, ZNF433, ZNF589, ZNF114	527	636	20063	2.0352	0.228775	0.0161049	0.27761
UP_SEQ_FEATURE	zinc finger region:C2H2-type 9	24	4.33996	0.000229208	ZNF527, ZNF19, ZNF528, ZNF283, HKR1, ZNF547, ZNF468, ZNF28, ZNF559, ZNF133, ZNF667, ZNF7, ZNF626, ZNF880, ZNF627, ZNF175, ZNF664, PRDM15, ZNF852, ZNF211, ZNF417, ZNF717, ZNF433, ZNF586	527	385	20063	2.37321	0.300651	0.0196709	0.381957
INTERPRO	IPR015880:Zinc finger, C2H2-like	39	7.05244	0.00028021	ZNF19, HKR1, ZNF274, ZNF516, ZNF468, ZNF559, ZNF133, ZNF559-ZNF177, ZNF131, ZNF177, ZNF880, ZBTB37, ZNF175, PRDM15, ZNF852, ZSCAN21, ZNF302, ZNF527, ZNF280A, ZNF528, ZNF283, ZNF547, ZNF28, ZNF66, ZNF814, ZNF667, ZNF7, ZSCAN4, ZNF626, ZNF627, ZNF3, ZNF664, ZNF211, ZNF417, ZNF717, ZNF433, ZNF589, ZNF114, ZNF586	509	762	18559	1.86615	0.218124	0.0345407	0.434494
UP_SEQ_FEATURE	zinc finger region:C2H2-type 5	30	5.42495	0.000316496	ZNF19, HKR1, ZNF516, ZNF274, ZNF468, ZNF559, ZNF133, ZNF131, ZNF177, ZNF880, ZNF175, PRDM15, ZNF852, ZSCAN21, ZNF302, ZNF527, ZNF528, ZNF283, ZNF547, ZNF28, ZNF66, ZNF7, ZNF626, ZNF627, ZNF3, ZNF664, ZNF211, ZNF717, ZNF433, ZNF586	527	550	20063	2.07656	0.389705	0.0256553	0.527054
INTERPRO	IPR007087:Zinc finger, C2H2	40	7.23327	0.00035768	ZNF19, HKR1, ZNF274, ZNF516, ZNF468, ZNF559, ZNF133, ZNF559-ZNF177, ZNF131, ZNF177, ZNF880, ZBTB37, ZNF175, PRDM15, ZNF852, ZSCAN21, ZNF302, ZNF474, ZNF527, ZNF280A, ZNF528, ZNF283, ZNF547, ZNF28, ZNF66, ZNF814, ZNF667, ZNF7, ZSCAN4, ZNF626, ZNF627, ZNF3, ZNF664, ZNF211, ZNF417, ZNF717, ZNF433, ZNF589, ZNF114, ZNF586	509	799	18559	1.82537	0.269553	0.0342979	0.554306
UP_SEQ_FEATURE	zinc finger region:C2H2-type 2	32	5.78662	0.000428396	ZNF19, HKR1, ZNF516, ZNF274, ZNF468, ZNF133, ZNF131, ZNF177, ZNF880, ZBTB37, PRDM15, ZNF852, ZSCAN21, ZNF302, ZNF527, ZNF280A, ZNF528, ZNF283, ZNF547, ZNF66, ZNF667, ZNF7, ZSCAN4, ZNF626, ZNF627, ZNF3, ZNF664, ZNF211, ZNF417, ZNF433, ZNF589, ZNF114	527	615	20063	1.98089	0.487493	0.0328697	0.712773
SMART	SM00355:ZnF_C2H2	39	7.05244	0.00122433	ZNF19, HKR1, ZNF274, ZNF516, ZNF468, ZNF559, ZNF133, ZNF559-ZNF177, ZNF131, ZNF177, ZNF880, ZBTB37, ZNF175, PRDM15, ZNF852, ZSCAN21, ZNF302, ZNF527, ZNF280A, ZNF528, ZNF283, ZNF547, ZNF28, ZNF66, ZNF814, ZNF667, ZNF7, ZSCAN4, ZNF626, ZNF627, ZNF3, ZNF664, ZNF211, ZNF417, ZNF717, ZNF433, ZNF589, ZNF114, ZNF586	302	762	10057	1.7044	0.224941	0.0814313	1.53348
UP_SEQ_FEATURE	zinc finger region:C2H2-type 12	17	3.07414	0.00124352	ZNF527, ZNF528, ZNF283, HKR1, ZNF28, ZNF559, ZNF133, ZNF667, ZNF7, ZNF880, ZNF175, PRDM15, ZNF852, ZNF211, ZNF717, ZNF417, ZNF433	527	256	20063	2.5281	0.856454	0.0844514	2.05582
GOTERM_CC_DIRECT	GO:0005622~intracellular	56	10.1266	0.00135258	ZNF19, HKR1, ZNF559-ZNF177, ZNF880, MCF2L, TRIM5, ZNF302, AGAP1, VPS11, ANO10, ZNF283, ZNF547, ZNF814, ZNF7, NUDT11, ZNF3, CAPN11, KRBA1, ZNF717, ZNF433, ZNF589, LRRK1, IRAK1BP1, ZNF586, PPFIA4, ZNF274, ZNF468, ZNF559, ZNF133, ARFRP1, RAB40C, TRIM15, ZNF177, ZNF175, CCL20, ASB10, PLCD3, ZNF527, ZNF528, ZNF28, TRIM29, ZNF66, SMAD5, ZNF667, SMC6, SMAD1, ZNF626, TMPRSS6, ZNF627, ZNF211, ZNF417, GRTP…	498	1332	18224	1.5385	0.406131	0.406131	1.85985
UP_SEQ_FEATURE	zinc finger region:C2H2-type 13	14	2.53165	0.00292258	ZNF528, HKR1, ZNF283, ZNF28, ZNF559, ZNF133, ZNF667, ZNF7, ZNF880, ZNF175, PRDM15, ZNF852, ZNF717, ZNF417	527	204	20063	2.61266	0.989599	0.180054	4.7687
UP_SEQ_FEATURE	zinc finger region:C2H2-type 1	27	4.88246	0.00319642	ZNF19, HKR1, ZNF516, ZNF274, ZNF133, ZNF131, ZNF177, ZBTB37, PRDM15, ZNF852, ZSCAN21, ZNF302, ZNF528, ZNF280A, ZNF283, ZNF547, ZNF667, ZNF7, ZSCAN4, ZNF627, ZNF3, ZNF664, ZNF211, ZNF417, ZNF433, ZNF589, ZNF114	527	554	20063	1.85541	0.993224	0.187874	5.20439
UP_SEQ_FEATURE	zinc finger region:C2H2-type 14	11	1.98915	0.00819429	ZNF528, PRDM15, ZNF283, ZNF28, ZNF133, ZNF717, ZNF667, ZNF433, ZNF7, ZNF880, ZNF175	527	156	20063	2.68444	0.999997	0.378363	12.8344
UP_KEYWORDS	Zinc-finger	64	11.5732	0.0123211	ZNF19, HKR1, ZNF559-ZNF177, ZNF880, ZBTB37, TRIM5, AGAP6, ZFYVE19, ELOF1, ZNF302, RC3H2, AGAP1, VPS11, CYHR1, ZNF280A, ZNF283, ZNF547, RING1, ZNF814, ZNF7, UBR2, ZNF3, ZNF717, ZNF433, ZNF589, UNC13C, ZNF586, DEAF1, ZNF274, ZNF516, ZNF468, ZNF559, ZNF133, KMT2B, ZNF131, TRIM15, ZNF177, DIDO1, ZNF175, PRDM15, ZNF852, ZSCAN21, RNFT2, ZNF474, ZNF527, ZNF528, NPLOC4, ZNF28, TRIM29, ZNF66, ZNF667, ZSCA…	549	1781	20581	1.34713	0.987888	0.307743	15.6326
GOTERM_MF_DIRECT	GO:0046872~metal ion binding	72	13.0199	0.0186853	ZNF19, HKR1, ZNF559-ZNF177, CLYBL, ZNF880, ZBTB37, AGAP6, ZFYVE19, SMPDL3B, ELOF1, ZNF302, AGAP1, ZNF280A, ZNF283, ZNF547, GEN1, ZNF814, ZNF7, PDE4C, NUDT11, GMPR, ZNF3, NME4, ZNF717, ZNF433, ZNF589, UNC13C, GALNT8, GALNT9, LRRK1, ZNF586, DEAF1, ZNF274, ZNF516, ZNF468, NEK3, ZNF559, ZNF133, ZNF131, RRM2B, ZNF177, ZNF175, PFAS, PRDM15, MDP1, ZNF852, ZSCAN21, PLCD3, ZNF474, BCKDHA, ZNF527, ZNF528, …	456	2069	16881	1.28827	0.99997	0.774042	24.073
UP_SEQ_FEATURE	zinc finger region:C2H2-type 15	9	1.62749	0.0240591	ZNF528, PRDM15, ZNF283, ZNF28, ZNF717, ZNF667, ZNF433, ZNF7, ZNF175	527	133	20063	2.57618	1	0.694932	33.4061
GOTERM_MF_DIRECT	GO:0003700~transcription factor activity, sequence-specific DNA binding	36	6.50995	0.0437752	ZNF19, DEAF1, ZNF274, ZNF516, HNF1A, ZNF133, KMT2B, ZNF131, SPI1, PAX1, ZNF880, ZNF175, PRDM15, ZSCAN21, ZNF302, ETV2, FOXD1, PITX1, SIM2, ZNF528, ZNF283, ZNF28, TRIM29, SMAD5, ZNF814, ZNF7, ZSCAN4, SMAD1, ZNF3, USF2, TAF10, ZNF211, ZNF717, TGIF1, ZBED6CL, ZNF586	456	961	16881	1.3868	1	0.935779	47.9809
UP_KEYWORDS	Metal-binding	110	19.8915	0.0970988	HRNR, HKR1, CNDP2, MASP2, ZNF559-ZNF177, CLYBL, AGAP6, ZNF302, RC3H2, CYHR1, NUDT18, ZNF814, ZNF7, UBR2, NUDT11, PDE4C, ZNF3, NEBL, NME4, ZNF433, ZNF589, UNC13C, LRRK1, ZNF586, DEAF1, MYL7, ZNF516, NEK3, ZNF133, ZNF131, RRM2B, DIDO1, MDP1, RNFT2, ZNF527, CPA5, ZNF528, NPLOC4, CYP2C8, SMAD5, ZNF66, MICU3, SMAD1, ZSCAN4, ZNF626, CACNA2D3, ZNF627, CYP4B1, ZC2HC1C, CBLC, TEX13A, RNF5, ZNF211, ZNF417,…	549	3640	20581	1.13288	1	0.882225	75.3528
UP_KEYWORDS	Zinc	72	13.0199	0.140452	ZNF19, HKR1, ZNF559-ZNF177, MMP28, ZNF880, ZBTB37, TRIM5, AGAP6, ZFYVE19, MAN2B2, SMPDL3B, ELOF1, ZNF302, RC3H2, AGAP1, VPS11, CYHR1, ZNF280A, ZNF283, ZNF547, RING1, ZNF814, ZNF7, UBR2, ZNF3, NEBL, ZNF717, ZNF433, ZNF589, UNC13C, ZNF586, DEAF1, ZNF274, ZNF516, ZNF468, ZNF559, ZNF133, KMT2B, ZNF131, TRIM15, ZNF177, DIDO1, ZNF175, PRDM15, ZNF852, ZSCAN21, RNFT2, ZNF474, CPA5, ZNF527, ZNF528, NPLOC4…	549	2348	20581	1.14955	1	0.903923	87.4468
GOTERM_BP_DIRECT	GO:0006355~regulation of transcription, DNA-templated	49	8.86076	0.149366	ZNF19, HKR1, ZNF559-ZNF177, COPRS, ZNF880, ZBTB37, ZNF302, PITX1, ZNF283, ZNF547, ZNF814, ZNF7, PADI4, ZNF3, TAF10, KRBA1, ZNF717, ZNF433, TGIF1, ZNF589, IRAK1BP1, ZNF586, SCML4, ZNF274, ZNF468, ZNF559, ZNF133, ZNF131, ZNF177, ZNF175, PRDM15, CDYL, ZNF852, ZSCAN21, SIM2, ZNF527, ZNF528, ZNF28, SMAD5, ZNF66, ZNF667, ZSCAN4, ZNF626, ZNF627, ZNF664, ZNF211, ZNF417, CPNE1, ZNF114	461	1504	16792	1.18672	1	0.999953	93.339
UP_KEYWORDS	DNA-binding	60	10.8499	0.285349	ZNF19, HKR1, HNF1A, ZNF559-ZNF177, SPI1, PAX1, ZBTB37, FANCM, ZNF302, TIGD6, PMS1, LUC7L3, PITX1, ZNF280A, SSBP4, ZNF283, ZNF547, ZNF7, TOP1MT, MBD2, ZNF3, ZNF717, ZNF433, TGIF1, ZNF589, ZNF586, DEAF1, ZNF274, ZNF516, ZNF468, ZNF559, ZNF133, KMT2B, ZNF131, PRKDC, ZNF177, ZNF175, PRDM15, ZSCAN21, ETV2, FOXD1, SIM2, ZNF527, ZNF528, ZNF28, SETBP1, ZNF66, SMAD5, ZNF667, ZSCAN4, SMAD1, EXO5, ZNF626, Z…	549	2050	20581	1.09721	1	0.967196	99.0013
UP_KEYWORDS	Transcription regulation	65	11.7541	0.416271	ZNF19, HKR1, HNF1A, ZNF559-ZNF177, COPRS, SPI1, PAX1, ZBTB37, ELOF1, ZNF302, PITX1, ZNF280A, ZNF283, ZNF547, RING1, ZNF7, PADI4, MBD2, ZNF3, TAF10, MED15, NCOA4, ZNF717, ITGB1BP1, ZNF433, TGIF1, IRAK1BP1, ZNF586, SCML4, DEAF1, ZNF274, ZNF516, ZNF468, ZNF559, ZNF133, KMT2B, ZNF131, ZNF177, ZNF175, PRDM15, CDYL, ZSCAN21, SNF8, PER3, FOXD1, SIM2, ZNF527, ZNF528, ZNF28, ZNF66, SMAD5, ZNF667, SMAD1, Z…	549	2332	20581	1.04491	1	0.98305	99.9377
GOTERM_BP_DIRECT	GO:0006351~transcription, DNA-templated	56	10.1266	0.435162	ZNF19, HKR1, ZNF559-ZNF177, COPRS, PAX1, ZBTB37, ZNF302, ZNF280A, ZNF283, ZNF547, RING1, ZNF7, PADI4, MBD2, ZNF3, NCOA4, ITGB1BP1, ZNF717, ZNF433, TGIF1, IRAK1BP1, ZNF586, SCML4, ZNF274, ZNF468, ZNF559, ZNF133, KMT2B, ZNF131, ZNF177, DIDO1, ZNF175, PRDM15, CDYL, ZSCAN21, SNF8, PER3, SIM2, ZNF527, ZNF528, ZNF28, ZNF66, SMAD5, ZNF667, SMAD1, ZSCAN4, ZNF626, ZNF627, ZNF664, YAF2, ZNF211, ZNF417, CPN…	461	1955	16792	1.04338	1	0.999999	99.993
UP_KEYWORDS	Transcription	66	11.9349	0.446776	ZNF19, HKR1, HNF1A, ZNF559-ZNF177, COPRS, SPI1, PAX1, ZBTB37, ELOF1, ZNF302, PITX1, ZNF280A, ZNF283, ZNF547, RING1, ZNF7, PADI4, MBD2, ZNF3, TAF10, MED15, NCOA4, ZNF717, ITGB1BP1, ZNF433, TGIF1, IRAK1BP1, ZNF586, DEAF1, SCML4, ZNF274, ZNF516, ZNF468, ZNF559, ZNF133, KMT2B, ZNF131, ZNF177, ZNF175, PRDM15, CDYL, ZSCAN21, SNF8, PER3, FOXD1, SIM2, ZNF527, ZNF528, ZNF28, ZNF66, SMAD5, ZNF667, SMAD1, Z…	549	2398	20581	1.03178	1	0.983955	99.9702
GOTERM_MF_DIRECT	GO:0003677~DNA binding	46	8.31826	0.531307	ZNF19, DEAF1, HKR1, HNF1A, ZNF468, ZNF559, ZNF133, ZNF559-ZNF177, KMT2B, ZNF131, ZNF177, PAX1, ZBTB37, ZNF175, FANCM, ZNF302, RC3H2, TIGD6, FOXD1, PMS1, PITX1, LUC7L3, SIM2, ZNF527, ZNF280A, ZNF528, ZNF283, RECQL5, ZNF547, ZNF28, GEN1, SETBP1, ZNF667, ZNF7, TOP1MT, EXO5, MBD2, ZNF627, ATM, ZNF3, ZNF717, ZNF417, POLDIP2, ZNF433, TGIF1, ZNF589	456	1674	16881	1.01727	1	0.999627	99.9984
UP_KEYWORDS	Nucleus	135	24.4123	0.727125	HKR1, ZNF559-ZNF177, ZNF302, STAG3, TIGD6, PITX1, LUC7L3, PMS1, EMG1, UBR2, ZNF7, ZNF3, DCAF7, SPAG7, MED15, ZNF433, CSTB, TGIF1, PDE4DIP, ZNF589, IRAK1BP1, ZNF586, DEAF1, ZNF516, ZNF133, ZNF131, RRM2B, DIDO1, DUSP18, VRK1, ASB10, BRIX1, SNF8, IQSEC1, ZNF527, RECQL4, ZNF528, NPLOC4, CARD8, PBOV1, RECQL5, SMAD5, ZNF66, CPNE7, SMAD1, ZSCAN4, ZNF626, ZNF627, RBMX, ATM, USF2, AK9, PLK4, EI24, SYNE2, …	549	5244	20581	0.965084	1	0.993432	100
GOTERM_CC_DIRECT	GO:0005634~nucleus	136	24.5931	0.905954	HRNR, HKR1, ZNF559-ZNF177, CHMP4A, ZNF302, STAG3, PDHA1, TIGD6, PITX1, LUC7L3, PMS1, EMG1, ZNF7, NUDT11, ZNF3, SPAG7, SPAG6, MED15, ZNF433, DSP, TGIF1, PDE4DIP, ZNF589, IRAK1BP1, ZNF586, DEAF1, ZNF516, NEK3, ZNF133, ZNF131, KATNB1, DIDO1, DUSP18, VRK1, RIBC2, ASB10, BRIX1, SNF8, SERF2, IQSEC1, RECQL4, ZNF527, ZNF528, NPLOC4, CARD8, PBOV1, RECQL5, SMAD5, ZNF66, CPNE7, SMAD1, ZSCAN4, ZNF626, ZNF627…	498	5415	18224	0.919083	1	0.999931	100
Annotation Cluster 3	Enrichment Score: 2.396930416385345
Category	Term	Count	%	PValue	Genes	List Total	Pop Hits	Pop Total	Fold Enrichment	Bonferroni	Benjamini	FDR
KEGG_PATHWAY	hsa04740:Olfactory transduction	24	4.33996	3.55422e-05	OR2L5, OR2A12, OR52B4, OR5K4, OR5M1, OR2T2, OR5K3, OR2T4, OR1L3, OR4L1, OR11G2, OR6C76, OR2W3, OR4D6, OR52D1, OR2L13, OR9Q1, OR7G3, OR13C2, OR2G6, OR10AD1, OR5V1, OR13C9, OR6Q1	159	399	6879	2.60235	0.00718923	0.00718923	0.0446479
GOTERM_BP_DIRECT	GO:0007608~sensory perception of smell	15	2.71248	0.000123818	OR2A12, OR2L5, OR2T2, OR2T4, OBP2A, OR2W3, OR2L13, OR52D1, OR13C2, OR2G6, OR10AD1, OR5V1, OR2T35, OR13C9, OR6Q1	461	159	16792	3.43634	0.17973	0.0943124	0.207133
UP_KEYWORDS	Olfaction	27	4.88246	0.00015607	OR2L5, OR2T2, OBP2A, OR2T4, OR1L3, OR11G2, OR4L1, OR9Q1, OR2L13, OR52D1, OR13C2, OR7G3, OR2G6, OR2T35, OR13C9, OR2A12, OR52B4, OR5M1, OR5K4, OR5K3, OR6C76, OR2W3, OR4D6, OR10AD1, OR5V1, OR5H15, OR6Q1	549	443	20581	2.28483	0.0540496	0.0137952	0.21378
GOTERM_MF_DIRECT	GO:0004984~olfactory receptor activity	26	4.70163	0.000286994	OR2L5, OR2T2, OR2T4, OR1L3, OR11G2, OR4L1, OR9Q1, OR2L13, OR52D1, OR13C2, OR7G3, OR2G6, OR2T35, OR13C9, OR2A12, OR52B4, OR5M1, OR5K4, OR5K3, OR6C76, OR2W3, OR4D6, OR10AD1, OR5V1, OR5H15, OR6Q1	456	431	16881	2.23321	0.146529	0.051444	0.418213
GOTERM_BP_DIRECT	GO:0050911~detection of chemical stimulus involved in sensory perception of smell	26	4.70163	0.000294111	OR2L5, OR2T2, OR2T4, OR1L3, OR11G2, OR4L1, OR9Q1, OR2L13, OR52D1, OR13C2, OR7G3, OR2G6, OR2T35, OR13C9, OR2A12, OR52B4, OR5M1, OR5K4, OR5K3, OR6C76, OR2W3, OR4D6, OR10AD1, OR5V1, OR5H15, OR6Q1	461	425	16792	2.22836	0.375402	0.145195	0.491352
INTERPRO	IPR000725:Olfactory receptor	26	4.70163	0.000357263	OR2L5, OR2T2, OR2T4, OR1L3, OR11G2, OR4L1, OR9Q1, OR2L13, OR52D1, OR13C2, OR7G3, OR2G6, OR2T35, OR13C9, OR2A12, OR52B4, OR5M1, OR5K4, OR5K3, OR6C76, OR2W3, OR4D6, OR10AD1, OR5V1, OR5H15, OR6Q1	509	430	18559	2.20466	0.269286	0.0384576	0.553662
UP_KEYWORDS	Sensory transduction	32	5.78662	0.000470854	OR2L5, OR2T2, OBP2A, OR2T4, RP1L1, OR1L3, OR11G2, OR4L1, DTNBP1, OR9Q1, OR2L13, OR52D1, OR7G3, OR13C2, RSPO1, OR2G6, OR2T35, OR13C9, SPATA7, OR2A12, OR52B4, OR5K4, OR5M1, OR5K3, OR6C76, PDE6G, OR2W3, OR4D6, OR10AD1, OR5V1, OR5H15, OR6Q1	549	609	20581	1.96982	0.154362	0.0329767	0.643676
GOTERM_MF_DIRECT	GO:0004930~G-protein coupled receptor activity	30	5.42495	0.0172754	OR2L5, GPR162, OR2T2, OR2T4, OR1L3, OR11G2, OR4L1, OR9Q1, OR2L13, OR52D1, OR7G3, OR13C2, OR2G6, OR2T35, OR13C9, GPR173, OR2A12, OR52B4, OR5K4, OR5M1, OR5K3, OR6C76, OXGR1, OR2W3, OR4D6, OR10AD1, OR5V1, SFRP4, OR5H15, OR6Q1	456	710	16881	1.56421	0.999934	0.853959	22.4646
INTERPRO	IPR000276:G protein-coupled receptor, rhodopsin-like	29	5.24412	0.0395081	OR2L5, GPR162, OR2T2, OR2T4, OR1L3, OR11G2, OR4L1, OR9Q1, OR2L13, OR52D1, OR7G3, OR13C2, OR2G6, OR2T35, OR13C9, GPR173, OR2A12, OR52B4, OR5K4, OR5M1, OR5K3, OR6C76, OXGR1, OR2W3, OR4D6, OR10AD1, OR5V1, OR5H15, OR6Q1	509	719	18559	1.47064	1	0.934287	46.5443
INTERPRO	IPR017452:GPCR, rhodopsin-like, 7TM	29	5.24412	0.0509357	OR2L5, GPR162, OR2T2, OR2T4, OR1L3, OR11G2, OR4L1, OR9Q1, OR2L13, OR52D1, OR7G3, OR13C2, OR2G6, OR2T35, OR13C9, GPR173, OR2A12, OR52B4, OR5K4, OR5M1, OR5K3, OR6C76, OXGR1, OR2W3, OR4D6, OR10AD1, OR5V1, OR5H15, OR6Q1	509	736	18559	1.43667	1	0.943233	55.6158
GOTERM_BP_DIRECT	GO:0007186~G-protein coupled receptor signaling pathway	32	5.78662	0.110545	OR2L5, GPR162, OR2T2, OR2T4, OR1L3, OR11G2, OR4L1, OR52D1, OR9Q1, OR2L13, OR7G3, OR13C2, CCL20, OR2G6, OR2T35, PIK3R6, OR13C9, GPR173, OR2A12, OR52B4, OR5K4, OR5M1, OR5K3, OR6C76, OXGR1, OR2W3, OR4D6, OR10AD1, OR5V1, SFRP4, OR5H15, OR6Q1	461	899	16792	1.29656	1	0.999992	85.937
UP_KEYWORDS	G-protein coupled receptor	29	5.24412	0.134742	OR2L5, GPR162, OR2T2, OR2T4, OR1L3, OR11G2, OR4L1, OR9Q1, OR2L13, OR52D1, OR7G3, OR13C2, OR2G6, OR2T35, OR13C9, GPR173, OR2A12, OR52B4, OR5K4, OR5M1, OR5K3, OR6C76, OXGR1, OR2W3, OR4D6, OR10AD1, OR5V1, OR5H15, OR6Q1	549	842	20581	1.29116	1	0.914006	86.2538
UP_KEYWORDS	Transducer	30	5.42495	0.168095	OR2L5, GPR162, OR2T2, OR2T4, OR1L3, OR11G2, OR4L1, OR9Q1, OR2L13, OR52D1, OR7G3, OR13C2, OR2G6, PLCD3, OR2T35, OR13C9, GPR173, OR2A12, OR52B4, OR5K4, OR5M1, OR5K3, OR6C76, OXGR1, OR2W3, OR4D6, OR10AD1, OR5V1, OR5H15, OR6Q1	549	899	20581	1.251	1	0.91166	91.9813
UP_KEYWORDS	Receptor	48	8.67993	0.326689	OR2L5, GPR162, HLA-DRB1, OR2T2, TNFRSF12A, OR2T4, ITGB5, OR1L3, OR4L1, GRIN3B, OR11G2, OR52D1, OR2L13, OR9Q1, SCARF2, OR7G3, FOLR3, GP6, OR13C2, OR2G6, OR2T35, CHRFAM7A, IL1RAPL2, OR13C9, GPR173, OR2A12, OR52B4, OR5M1, OR5K4, OR5K3, PTPN4, GRIA3, OR6C76, OXGR1, AGER, OR2W3, OR4D6, PTPRQ, ITPR2, P2RX5, NCAM1, OR10AD1, NCOA4, OR5V1, OR5H15, OR6Q1, MS4A14, KIR3DL1	549	1648	20581	1.09189	1	0.975416	99.5588
Annotation Cluster 4	Enrichment Score: 2.0527383195704565
Category	Term	Count	%	PValue	Genes	List Total	Pop Hits	Pop Total	Fold Enrichment	Bonferroni	Benjamini	FDR
UP_SEQ_FEATURE	glycosylation site:N-linked (GlcNAc...)	146	26.4014	0.00021104	A2M, LRTM1, LTBP4, VTN, L1CAM, OR4L1, GRIN3B, CGB7, GLT6D1, OR52D1, GP6, PI16, OR5M1, HLA-A, ERGIC1, OR4D6, PTPRQ, CWH43, NCAM1, OR5H15, PMP22, KIR3DL1, EMP1, CLCN3, OR2L5, HLA-DRB1, OR2T2, OR2T4, SPATA31E1, UNC93B1, ITGB5, OR11G2, KCNA6, OR2L13, TMEM63C, ABCA6, FOLR3, B3GNT4, B3GNT6, HLA-DRB5, PCDHA10, OR2T35, EGF, IL1RAPL2, OLFM1, PRB2, PRB3, PRB1, NTF4, OR6C76, CACNA2D3, AGER, P2RX5, CD207, SF…	527	4234	20063	1.31277	0.280542	0.0191817	0.351731
UP_KEYWORDS	Transmembrane helix	182	32.9114	0.00179336	MICA, LRTM1, TVP23C, L1CAM, OR4L1, GRIN3B, GLT6D1, CLYBL, OR52D1, AQP12B, GP6, SLC25A22, CYHR1, SCAMP1, ATG9B, OR5M1, C16ORF62, HLA-A, ABCC10, ZNF7, ERGIC1, OR4D6, PTPRQ, CWH43, NCAM1, OR5H15, PMP22, EMP1, KIR3DL1, TM4SF18, CLCN3, OR2L5, TMEM199, HLA-DRB1, OR2T2, CCDC90B, TMEM80, TNFRSF12A, OR2T4, TMEM216, SPATA31E1, UNC93B1, ITGB5, OR11G2, KCNA6, RRM2B, RIC3, OR2L13, ABCA6, TMEM63C, FAM19A5, VRK…	549	5634	20581	1.21101	0.472184	0.0872442	2.4311
UP_KEYWORDS	Transmembrane	182	32.9114	0.00206836	MICA, LRTM1, TVP23C, L1CAM, OR4L1, GRIN3B, GLT6D1, CLYBL, OR52D1, AQP12B, GP6, SLC25A22, CYHR1, SCAMP1, ATG9B, OR5M1, C16ORF62, HLA-A, ABCC10, ZNF7, ERGIC1, OR4D6, PTPRQ, CWH43, NCAM1, OR5H15, PMP22, EMP1, KIR3DL1, TM4SF18, CLCN3, OR2L5, TMEM199, HLA-DRB1, OR2T2, CCDC90B, TMEM80, TNFRSF12A, OR2T4, TMEM216, SPATA31E1, UNC93B1, ITGB5, OR11G2, KCNA6, RRM2B, RIC3, OR2L13, ABCA6, TMEM63C, FAM19A5, VRK…	549	5651	20581	1.20737	0.5215	0.0880202	2.79902
UP_KEYWORDS	Glycoprotein	150	27.1248	0.00256751	A2M, MICA, LRTM1, LTBP4, VTN, L1CAM, OR4L1, GRIN3B, CGB7, GLT6D1, OR52D1, GP6, PI16, OR5M1, HLA-A, WNK1, ERGIC1, OR4D6, PTPRQ, CWH43, NCAM1, OR5H15, PMP22, EMP1, KIR3DL1, CLCN3, OR2L5, HLA-DRB1, OR2T2, OR2T4, SPATA31E1, UNC93B1, ITGB5, OR11G2, OR2L13, ABCA6, FOLR3, B3GNT4, B3GNT6, HLA-DRB5, PCDHA10, OR2T35, EGF, IL1RAPL2, OLFM1, PRB2, PRB3, PRB1, NTF4, OR6C76, CACNA2D3, RBMX, AGER, SHANK2, P2RX5,…	549	4551	20581	1.2356	0.599567	0.0966905	3.46353
GOTERM_CC_DIRECT	GO:0016021~integral component of membrane	170	30.7414	0.00294785	MICA, LRTM1, TVP23C, L1CAM, OR4L1, GRIN3B, GLT6D1, CLYBL, OR52D1, AQP12B, SLC25A22, PI16, CYHR1, SCAMP1, ATG9B, OR5M1, C16ORF62, HLA-A, ABCC10, ZNF7, ERGIC1, OR4D6, PTPRQ, CWH43, NCAM1, OR5H15, PMP22, EMP1, KIR3DL1, TM4SF18, CLCN3, OR2L5, TMEM199, HLA-DRB1, OR2T2, CCDC90B, TMEM80, TNFRSF12A, OR2T4, TMEM216, SPATA31E1, UNC93B1, OR11G2, RRM2B, RIC3, OR2L13, ABCA6, TMEM63C, FAM19A5, VRK1, TCP11, SER…	498	5163	18224	1.20493	0.679091	0.433512	4.01213
UP_SEQ_FEATURE	topological domain:Extracellular	95	17.179	0.00546678	PCDHA6, GYPB, PCDHA7, PCDHA8, GPR162, PCDHA9, PCDHA2, PCDHA3, PCDHA4, LRTM1, PCDHA5, PCDHGA8, PCDHGA7, L1CAM, GRIN3B, OR4L1, PCDHGA6, PCDHA1, PCDHGA5, PCDHGA4, PCDHGA3, SIRPB1, OR52D1, PCDHGA2, PCDHGA1, EPCAM, PCDHGB1, OR7G3, GP6, PI16, CHRFAM7A, ATP8B3, ANO10, GPR173, GABRG3, OR52B4, OR5M1, CNTNAP4, HLA-A, PCDHB1, BTNL2, SIGLEC12, OXGR1, PCDHGB3, OR2W3, PCDHGB2, OR4D6, PTPRQ, PCDHGB4, NCAM1, CLE…	527	2787	20063	1.29769	0.999807	0.289696	8.74512
UP_SEQ_FEATURE	topological domain:Cytoplasmic	114	20.6148	0.00622224	LRTM1, L1CAM, GRIN3B, OR4L1, GLT6D1, OR52D1, GP6, PI16, SCAMP1, ATG9B, OR5M1, HLA-A, ERGIC1, OR4D6, PTPRQ, NCAM1, OR5H15, KIR3DL1, TM4SF18, CLCN3, OR2L5, HLA-DRB1, OR2T2, TNFRSF12A, OR2T4, ITGB5, OR11G2, RIC3, OR2L13, B3GNT4, RNFT2, B3GNT6, HLA-DRB5, PCDHA10, OR2T35, EGF, IL1RAPL2, OR6C76, CACNA2D3, AGER, P2RX5, SYNE2, CD207, PCDHA6, GYPB, PCDHA7, PCDHA8, GPR162, JPH3, PCDHA9, PCDHA2, ALG1, PCDHA…	527	3456	20063	1.25579	0.999941	0.312367	9.89546
UP_KEYWORDS	Cell membrane	107	19.349	0.0072271	MICA, GRIN3B, OR4L1, L1CAM, OR52D1, GP6, ILK, OR5M1, ABCC10, OR4D6, NCAM1, OR5H15, RIPK3, DSP, PMP22, UNC13C, KIR3DL1, OR2L5, HLA-DRB1, OR2T2, GSDMA, OR2T4, RAB40C, KCNA6, OR11G2, OR2L13, HLA-DRB5, PCDHA10, OR2T35, CPNE7, PTPN4, OR6C76, SHANK2, AGER, SYNE2, PRKAR1A, CPNE1, SCN8A, PLEKHA2, SLC46A1, PCDHA6, GYPB, PCDHA7, PCDHA8, GPR162, JPH3, PCDHA9, PCDHA2, PCDHA3, PCDHA4, PCDHA5, PCDHGA8, PCDHGA7…	549	3175	20581	1.26338	0.924392	0.227574	9.46676
UP_KEYWORDS	Membrane	228	41.2297	0.007992	TVP23C, L1CAM, GRIN3B, ILK, CYHR1, C16ORF62, ABCC10, ERGIC1, OR4D6, PTPRQ, NME4, CWH43, GAPVD1, UNC13C, PMP22, CLCN3, HLA-DRB1, OR2T2, GSDMA, OR2T4, SPATA31E1, RAB40C, RIC3, FAM19A5, DUSP18, VRK1, SERINC4, DUSP13, CEP170, HLA-DRB5, IL1RAPL2, CYP2C8, ZNF66, AGER, CYP4B1, EI24, SYNE2, CD207, TPTE2, RNF5, CLTCL1, SLC46A1, APOL4, PLA2G4D, GYPB, PCDHA6, PCDHA7, JPH3, GPR162, PCDHA8, PCDHA9, CYP2J2, PC…	549	7494	20581	1.14055	0.942535	0.228709	10.4185
UP_SEQ_FEATURE	transmembrane region	157	28.3906	0.0107521	LRTM1, TVP23C, L1CAM, GRIN3B, OR4L1, GLT6D1, OR52D1, AQP12B, GP6, SLC25A22, PI16, SCAMP1, ATG9B, OR5M1, C16ORF62, HLA-A, ABCC10, ERGIC1, OR4D6, PTPRQ, CWH43, NCAM1, OR5H15, PMP22, EMP1, KIR3DL1, TM4SF18, CLCN3, OR2L5, TMEM199, HLA-DRB1, OR2T2, CCDC90B, TMEM80, TNFRSF12A, TMEM216, OR2T4, SPATA31E1, UNC93B1, ITGB5, OR11G2, KCNA6, RIC3, OR2L13, ABCA6, TMEM63C, FAM19A5, TCP11, SERINC4, B3GNT4, B3GNT6…	527	5056	20063	1.18216	1	0.452443	16.5122
UP_SEQ_FEATURE	signal peptide	109	19.7107	0.0108537	A2M, MASP2, PGC, LRTM1, OBP2A, LTBP4, VTN, GRIN3B, CGB7, L1CAM, GP6, RLN3, PI16, HLA-A, PTPRQ, NCAM1, CST4, KIR3DL1, HLA-DRB1, TNFRSF12A, HSD17B13, ITGB5, DEFB126, IL32, RIC3, MDK, FOLR3, HLA-DRB5, PCDHA10, EGF, IL1RAPL2, OLFM1, CPA5, PRB2, PRB3, NTF4, PRB1, GNRH2, CACNA2D3, AGER, CEL, SFRP4, FCGBP, APOL4, PCDHA6, GYPB, PCDHA7, PCDHA8, PCDHA9, PCDHA2, PCDHA3, PCDHA4, PCDHA5, PCDHGA8, PCDHGA7, PCD…	527	3346	20063	1.24018	1	0.444033	16.6552
UP_KEYWORDS	Signal	133	24.0506	0.0139239	A2M, MICA, MASP2, PGC, ZNF559-ZNF177, LRTM1, OBP2A, LTBP4, TVP23C, VTN, L1CAM, GRIN3B, CGB7, GLT6D1, GP6, AQP12B, RLN3, PI16, CYHR1, HLA-A, WNK1, UBR2, PTPRQ, NCAM1, GAPVD1, CST4, ZNF433, KIR3DL1, HLA-DRB1, TNFRSF12A, HSD17B13, ITGB5, IL32, DEFB126, RIC3, MDK, FOLR3, HLA-DRB5, PCDHA10, EGF, IL1RAPL2, OLFM1, PRB2, CPA5, PRB3, PRB1, NTF4, GNRH2, CYP2C8, CACNA2D3, AGER, CEL, SFRP4, FCGBP, METTL17, A…	549	4160	20581	1.19854	0.993206	0.318854	17.4905
UP_SEQ_FEATURE	disulfide bond	90	16.2749	0.067334	A2M, MASP2, PGC, OBP2A, LTBP4, CGB7, VTN, L1CAM, OR4L1, MMP28, CANX, CDCP2, SIRPB1, OR52D1, EPCAM, GP6, OR7G3, RSPO1, RLN3, LOXL4, CHRFAM7A, GPR173, GABRG3, OR52B4, OR5M1, CNTNAP4, HLA-A, BTNL2, SIGLEC12, OXGR1, TPSD1, OR2W3, OR4D6, NCAM1, PSG8, OR10AD1, PSG5, CST4, OR5V1, PSG4, OR5H15, VMO1, GALNT8, GALNT9, PRSS48, OR6Q1, KIR3DL1, OR2L5, HLA-DRB1, OR2T2, TNFRSF12A, OR2T4, CNTNAP3B, ITGB5, DEFB12…	527	2917	20063	1.1746	1	0.929512	68.7678
GOTERM_CC_DIRECT	GO:0005886~plasma membrane	126	22.7848	0.0963013	MICA, CHMP4A, L1CAM, GRIN3B, OR4L1, OR52D1, GP6, AQP12B, ILK, OR5M1, HLA-A, ABCC10, UBR2, OR4D6, NCAM1, OR5H15, RIPK3, DSP, PMP22, UNC13C, EPS8L2, KIR3DL1, EMP1, CLCN3, OR2L5, HLA-DRB1, OR2T2, GSDMA, TNFRSF12A, OR2T4, KATNB1, RAB40C, ITGB5, OR11G2, KCNA6, OR2L13, SNF8, HLA-DRB5, OR2T35, EGF, CPNE7, OR6C76, CACNA2D3, PDE6G, SHANK2, AGER, P2RX5, CBLC, CORO1B, NEDD1, CD207, TDG, CPNE1, SCN8A, CLTCL1…	498	4121	18224	1.11888	1	0.979727	75.4513
UP_KEYWORDS	Disulfide bond	104	18.8065	0.100205	CMC2, A2M, MICA, MASP2, PGC, OBP2A, LTBP4, VTN, CGB7, OR4L1, L1CAM, OR52D1, GP6, RLN3, OR5M1, HLA-A, OR4D6, NCAM1, CST4, OR5H15, KIR3DL1, OR2L5, GSDMA, OR2T2, HLA-DRB1, TNFRSF12A, OR2T4, ITGB5, DEFB126, OR11G2, MDK, OR2L13, FOLR3, HLA-DRB5, OR2T35, IL1RAPL2, EGF, OLFM1, CPA5, PRB3, NTF4, OR6C76, CACNA2D3, AGER, P2RX5, CEL, CD207, PRKAR1A, SFRP4, FCGBP, MMP28, CANX, CDCP2, SIRPB1, EPCAM, METRN, OR…	549	3434	20581	1.13534	1	0.876102	76.4902
UP_KEYWORDS	Secreted	62	11.2116	0.116581	PCDHA6, A2M, MASP2, LTBP4, PGC, OBP2A, CGB7, VTN, MMP28, PCDHA1, CDCP2, PTEN, METRN, MAN2B2, RSPO1, SMPDL3B, RLN3, ITIH5, LOXL4, PI16, TPSD1, NCAM1, PSG8, PSG5, CST4, PSG4, WNT11, VMO1, PRSS48, DEAF1, WNT16, EPDR1, HSD17B13, IL32, DEFB126, MDK, FAM19A5, FOLR3, CCL20, CRISPLD2, SPAG11B, COL6A2, PCDHA10, PCSK6, OLFM1, CPA5, PRB2, PRB3, NTF4, PRB1, GNRH2, MUC20, DHRS11, CELA1, AGER, SAMD1, CEL, SFRP…	549	1965	20581	1.18283	1	0.889906	81.7245
Annotation Cluster 5	Enrichment Score: 1.4152945707780238
Category	Term	Count	%	PValue	Genes	List Total	Pop Hits	Pop Total	Fold Enrichment	Bonferroni	Benjamini	FDR
GOTERM_BP_DIRECT	GO:0031642~negative regulation of myelination	3	0.542495	0.014353	MTMR2, FIG4, PTEN	461	7	16792	15.6108	1	0.963281	21.5009
GOTERM_MF_DIRECT	GO:0004438~phosphatidylinositol-3-phosphatase activity	3	0.542495	0.0532635	MTMR2, FIG4, PTEN	456	14	16881	7.9328	1	0.951264	55.0293
GOTERM_BP_DIRECT	GO:0006661~phosphatidylinositol biosynthetic process	5	0.904159	0.0742583	MTMR2, TPTE2, PIK3R6, FIG4, PTEN	461	58	16792	3.1401	1	0.999925	72.5293
Annotation Cluster 6	Enrichment Score: 1.185166274734122
Category	Term	Count	%	PValue	Genes	List Total	Pop Hits	Pop Total	Fold Enrichment	Bonferroni	Benjamini	FDR
GOTERM_MF_DIRECT	GO:0008138~protein tyrosine/serine/threonine phosphatase activity	5	0.904159	0.0170429	MTMR2, DUSP18, DUSP13, TPTE2, PTEN	456	37	16881	5.00267	0.999924	0.906725	22.1964
INTERPRO	IPR016130:Protein-tyrosine phosphatase, active site	7	1.26582	0.0177906	MTMR2, DUSP18, DUSP13, TPTE2, PTPN4, PTEN, PTPRQ	509	76	18559	3.35831	1	0.76136	24.3394
GOTERM_MF_DIRECT	GO:0004725~protein tyrosine phosphatase activity	8	1.44665	0.018469	MTMR2, DUSP18, MDP1, DUSP13, TPTE2, PTPN4, PTEN, PTPRQ	456	100	16881	2.96158	0.999966	0.820042	23.8283
GOTERM_BP_DIRECT	GO:0035335~peptidyl-tyrosine dephosphorylation	8	1.44665	0.019019	MTMR2, DUSP18, MDP1, DUSP13, TPTE2, PTPN4, PTEN, PTPRQ	461	99	16792	2.94345	1	0.978516	27.497
UP_SEQ_FEATURE	active site:Phosphocysteine intermediate	7	1.26582	0.0254758	MTMR2, DUSP18, DUSP13, TPTE2, PTPN4, PTEN, PTPRQ	527	86	20063	3.09874	1	0.704745	35.0017
INTERPRO	IPR003595:Protein-tyrosine phosphatase, catalytic	5	0.904159	0.0938264	MTMR2, DUSP13, PTPN4, PTEN, PTPRQ	509	63	18559	2.89378	1	0.983743	78.3645
INTERPRO	IPR000340:Dual specificity phosphatase, catalytic domain	4	0.723327	0.112882	DUSP18, DUSP13, TPTE2, PTEN	509	43	18559	3.39179	1	0.987498	84.4491
SMART	SM00404:PTPc_motif	5	0.904159	0.119326	MTMR2, DUSP13, PTPN4, PTEN, PTPRQ	302	63	10057	2.64296	1	0.946959	79.8687
GOTERM_BP_DIRECT	GO:0006470~protein dephosphorylation	7	1.26582	0.132491	MTMR2, DUSP13, PTPN4, PPM1M, PP2D1, PTEN, FAM220A	461	126	16792	2.02362	1	0.999968	90.7447
GOTERM_BP_DIRECT	GO:0046856~phosphatidylinositol dephosphorylation	3	0.542495	0.139404	MTMR2, PTEN, PTPRQ	461	24	16792	4.55315	1	0.999971	91.905
UP_KEYWORDS	Protein phosphatase	7	1.26582	0.14458	DUSP18, MDP1, DUSP13, PTPN4, PPM1M, PTEN, PTPRQ	549	133	20581	1.97306	1	0.901373	88.2486
INTERPRO	IPR000387:Protein-tyrosine/Dual specificity phosphatase	5	0.904159	0.186999	MTMR2, DUSP18, DUSP13, PTPN4, PTPRQ	509	82	18559	2.22327	1	0.993585	95.991
UP_SEQ_FEATURE	domain:Tyrosine-protein phosphatase	4	0.723327	0.228691	DUSP18, DUSP13, PTPN4, PTPRQ	527	63	20063	2.41716	1	0.997633	98.6897
Annotation Cluster 7	Enrichment Score: 1.1845552841125755
Category	Term	Count	%	PValue	Genes	List Total	Pop Hits	Pop Total	Fold Enrichment	Bonferroni	Benjamini	FDR
INTERPRO	IPR014044:CAP domain	3	0.542495	0.0620649	CRISPLD2, GLIPR1L2, PI16	509	15	18559	7.29234	1	0.963457	63.0485
INTERPRO	IPR001283:Allergen V5/Tpx-1-related	3	0.542495	0.0620649	CRISPLD2, GLIPR1L2, PI16	509	15	18559	7.29234	1	0.963457	63.0485
SMART	SM00198:SCP	3	0.542495	0.0725508	CRISPLD2, GLIPR1L2, PI16	302	15	10057	6.66026	1	0.858895	61.3292
Annotation Cluster 8	Enrichment Score: 1.1717528860804007
Category	Term	Count	%	PValue	Genes	List Total	Pop Hits	Pop Total	Fold Enrichment	Bonferroni	Benjamini	FDR
INTERPRO	IPR002035:von Willebrand factor, type A	7	1.26582	0.0502153	CPNE7, COL6A2, CPNE1, BABAM1, ITIH5, ITGB5, CACNA2D3	509	97	18559	2.63126	1	0.950985	55.0894
SMART	SM00327:VWA	6	1.08499	0.0640975	CPNE7, COL6A2, CPNE1, ITIH5, ITGB5, CACNA2D3	302	72	10057	2.77511	0.999999	0.860319	56.6399
UP_SEQ_FEATURE	domain:VWFA	5	0.904159	0.094856	CPNE7, CPNE1, ITIH5, ITGB5, CACNA2D3	527	66	20063	2.88411	1	0.963407	81.0575
Annotation Cluster 9	Enrichment Score: 1.0213024008261027
Category	Term	Count	%	PValue	Genes	List Total	Pop Hits	Pop Total	Fold Enrichment	Bonferroni	Benjamini	FDR
INTERPRO	IPR018159:Spectrin/alpha-actinin	4	0.723327	0.0439999	SYNE2, DSP, MCF2L, SPTB	509	29	18559	5.0292	1	0.940511	50.2992
SMART	SM00150:SPEC	4	0.723327	0.0546796	SYNE2, DSP, MCF2L, SPTB	302	29	10057	4.59329	0.999992	0.857634	50.8025
UP_SEQ_FEATURE	repeat:Spectrin 1	3	0.542495	0.147878	SYNE2, DSP, SPTB	527	26	20063	4.39272	1	0.992515	93.0851
UP_SEQ_FEATURE	repeat:Spectrin 2	3	0.542495	0.147878	SYNE2, DSP, SPTB	527	26	20063	4.39272	1	0.992515	93.0851
INTERPRO	IPR002017:Spectrin repeat	3	0.542495	0.148732	SYNE2, MCF2L, SPTB	509	25	18559	4.3754	1	0.993587	91.8078
Annotation Cluster 10	Enrichment Score: 0.884101360462255
Category	Term	Count	%	PValue	Genes	List Total	Pop Hits	Pop Total	Fold Enrichment	Bonferroni	Benjamini	FDR
GOTERM_CC_DIRECT	GO:0030669~clathrin-coated endocytic vesicle membrane	5	0.904159	0.0249757	AP1S3, AP1M2, CD207, HLA-DRB1, HLA-DRB5	498	41	18224	4.46273	0.999941	0.961067	29.5893
GOTERM_CC_DIRECT	GO:0032588~trans-Golgi network membrane	6	1.08499	0.0763553	AP1S3, AP1M2, COG6, HLA-DRB1, ARFRP1, HLA-DRB5	498	83	18224	2.64538	1	0.978126	66.7694
GOTERM_BP_DIRECT	GO:0019886~antigen processing and presentation of exogenous peptide antigen via MHC class II	5	0.904159	0.245002	AP1S3, AP1M2, HLA-DRB1, HLA-DRB5, CANX	461	92	16792	1.97963	1	0.99999	99.0959
GOTERM_CC_DIRECT	GO:0005765~lysosomal membrane	8	1.44665	0.622398	TM9SF1, AP1S3, AP1M2, HLA-DRB1, HLA-DRB5, ABCC10, EGF, VPS11	498	274	18224	1.06845	1	0.999154	99.9999
Annotation Cluster 11	Enrichment Score: 0.8801738623076435
Category	Term	Count	%	PValue	Genes	List Total	Pop Hits	Pop Total	Fold Enrichment	Bonferroni	Benjamini	FDR
UP_KEYWORDS	GTPase activation	10	1.80832	0.0810015	AGAP6, GAPVD1, TBCD, GRTP1, ARHGEF15, TBC1D19, AGAP1, ARHGAP8, NPRL3, SRGAP1	549	197	20581	1.90295	1	0.865309	68.5951
GOTERM_MF_DIRECT	GO:0005096~GTPase activator activity	12	2.16998	0.134242	AGAP6, A2M, GAPVD1, TBCD, GRTP1, WNT11, ARHGEF15, TBC1D19, AGAP1, ARHGAP8, NPRL3, SRGAP1	456	279	16881	1.59225	1	0.995032	87.8116
GOTERM_BP_DIRECT	GO:0043547~positive regulation of GTPase activity	20	3.61664	0.210424	ECT2L, A2M, ARHGEF15, TBC1D19, NPRL3, MCF2L, RAB3IP, NCAM1, AGAP6, GAPVD1, CCL20, TBCD, WNT11, AGAP1, ARHGAP8, EGF, EPS8L2, SRGAP1, IQSEC1, SPTB	461	565	16792	1.28939	1	0.999985	98.0864
Annotation Cluster 12	Enrichment Score: 0.8492216057459872
Category	Term	Count	%	PValue	Genes	List Total	Pop Hits	Pop Total	Fold Enrichment	Bonferroni	Benjamini	FDR
INTERPRO	IPR026086:Proline-rich protein	3	0.542495	0.0143335	PRB2, PRB3, PRB1	509	7	18559	15.6264	0.999997	0.71849	20.094
SMART	SM01412:SM01412	3	0.542495	0.0169726	PRB2, PRB3, PRB1	302	7	10057	14.272	0.971579	0.589407	19.4215
UP_SEQ_FEATURE	repeat:10	7	1.26582	0.0440955	PRB2, CEL, PRB3, HRNR, PRB1, KRTAP4-8, MUC20	527	98	20063	2.7193	1	0.85064	52.8983
UP_SEQ_FEATURE	repeat:9	7	1.26582	0.0625067	PRB2, CEL, PRB3, HRNR, PRB1, KRTAP4-8, MUC20	527	107	20063	2.49057	1	0.929333	65.9567
UP_SEQ_FEATURE	repeat:11	6	1.08499	0.0845877	PRB2, CEL, HRNR, PRB1, KRTAP4-8, MUC20	527	89	20063	2.56653	1	0.956435	77.1323
UP_SEQ_FEATURE	repeat:8	7	1.26582	0.10792	PRB2, CEL, PRB3, HRNR, PRB1, KRTAP4-8, MUC20	527	124	20063	2.14912	1	0.975558	85.1394
UP_SEQ_FEATURE	repeat:15	5	0.904159	0.129392	PRB2, CEL, HRNR, PRB1, KRTAP4-8	527	74	20063	2.57231	1	0.987862	90.1057
UP_SEQ_FEATURE	repeat:7	7	1.26582	0.137328	PRB2, CEL, PRB3, HRNR, PRB1, KRTAP4-8, MUC20	527	133	20063	2.0037	1	0.990037	91.5083
UP_SEQ_FEATURE	repeat:14	5	0.904159	0.158222	PRB2, CEL, HRNR, PRB1, KRTAP4-8	527	80	20063	2.37939	1	0.993716	94.3606
UP_SEQ_FEATURE	repeat:13	5	0.904159	0.178638	PRB2, CEL, HRNR, PRB1, KRTAP4-8	527	84	20063	2.26608	1	0.995839	96.2569
UP_SEQ_FEATURE	repeat:12	5	0.904159	0.189162	PRB2, CEL, HRNR, PRB1, KRTAP4-8	527	86	20063	2.21338	1	0.996781	96.9819
UP_SEQ_FEATURE	repeat:6	7	1.26582	0.18952	PRB2, CEL, PRB3, HRNR, PRB1, KRTAP4-8, MUC20	527	147	20063	1.81287	1	0.996489	97.0041
UP_KEYWORDS	Pyrrolidone carboxylic acid	5	0.904159	0.235565	PRB2, EPCAM, PRB3, PRB1, H6PD	549	93	20581	2.01549	1	0.95426	97.4856
UP_SEQ_FEATURE	repeat:3	9	1.62749	0.239927	PRB2, CEL, PRB3, HRNR, PRB1, SETBP1, KRTAP4-8, MUC20, PPP1R15A	527	225	20063	1.52281	1	0.998152	98.9744
UP_SEQ_FEATURE	repeat:4	8	1.44665	0.240137	PRB2, CEL, PRB3, HRNR, PRB1, KRTAP4-8, MUC20, PPP1R15A	527	192	20063	1.58626	1	0.997988	98.9791
UP_SEQ_FEATURE	repeat:5	7	1.26582	0.248037	PRB2, CEL, PRB3, HRNR, PRB1, KRTAP4-8, MUC20	527	161	20063	1.65523	1	0.997922	99.1426
UP_SEQ_FEATURE	repeat:1	9	1.62749	0.361764	PRB2, CEL, PRB3, HRNR, PRB1, SETBP1, KRTAP4-8, MUC20, PPP1R15A	527	257	20063	1.3332	1	0.999825	99.9445
UP_SEQ_FEATURE	repeat:2	9	1.62749	0.37268	PRB2, CEL, PRB3, HRNR, PRB1, SETBP1, KRTAP4-8, MUC20, PPP1R15A	527	260	20063	1.31781	1	0.99986	99.9584
UP_SEQ_FEATURE	repeat:17	3	0.542495	0.433779	CEL, HRNR, KRTAP4-8	527	56	20063	2.03948	1	0.999963	99.9925
UP_SEQ_FEATURE	repeat:16	3	0.542495	0.477688	CEL, HRNR, KRTAP4-8	527	61	20063	1.87231	1	0.999985	99.998
Annotation Cluster 13	Enrichment Score: 0.8053628001836001
Category	Term	Count	%	PValue	Genes	List Total	Pop Hits	Pop Total	Fold Enrichment	Bonferroni	Benjamini	FDR
GOTERM_BP_DIRECT	GO:0016266~O-glycan processing	6	1.08499	0.0240238	B3GNT4, B3GNT6, MUC20, MUC19, GALNT8, GALNT9	461	60	16792	3.64252	1	0.98674	33.4483
KEGG_PATHWAY	hsa00512:Mucin type O-Glycan biosynthesis	3	0.542495	0.158549	B3GNT6, GALNT8, GALNT9	159	31	6879	4.18685	1	0.999843	88.5706
GOTERM_MF_DIRECT	GO:0016757~transferase activity, transferring glycosyl groups	4	0.723327	0.226632	ALG1, GLT6D1, GALNT9, ALG9	456	61	16881	2.42752	1	0.998835	97.6538
UP_KEYWORDS	Glycosyltransferase	9	1.62749	0.290813	PYGL, B3GNT4, ALG1, B3GNT6, UPP2, GLT6D1, GALNT8, GALNT9, ALG9	549	236	20581	1.42963	1	0.966566	99.1011
GOTERM_BP_DIRECT	GO:0006486~protein glycosylation	5	0.904159	0.374495	B3GNT4, ALG1, B3GNT6, GALNT9, ALG9	461	113	16792	1.61173	1	0.999998	99.9613
Annotation Cluster 14	Enrichment Score: 0.7968894327748497
Category	Term	Count	%	PValue	Genes	List Total	Pop Hits	Pop Total	Fold Enrichment	Bonferroni	Benjamini	FDR
UP_SEQ_FEATURE	zinc finger region:C2H2-type 1; degenerate	8	1.44665	0.0433421	ZNF527, ZNF468, ZNF559, ZNF28, ZNF717, ZNF626, ZNF880, ZNF586	527	123	20063	2.47611	1	0.853404	52.2748
UP_SEQ_FEATURE	zinc finger region:C2H2-type 3; degenerate	3	0.542495	0.292141	ZNF559, ZNF717, ZNF586	527	41	20063	2.78563	1	0.999243	99.6874
UP_SEQ_FEATURE	zinc finger region:C2H2-type 2; degenerate	4	0.723327	0.321239	ZNF559, ZNF28, ZNF717, ZNF586	527	76	20063	2.0037	1	0.999477	99.8449
Annotation Cluster 15	Enrichment Score: 0.7379924232870423
Category	Term	Count	%	PValue	Genes	List Total	Pop Hits	Pop Total	Fold Enrichment	Bonferroni	Benjamini	FDR
UP_SEQ_FEATURE	domain:Peptidase S1	7	1.26582	0.0671307	MASP2, TPSD1, CELA1, TMPRSS6, PRSS48, PRSS22, TMPRSS3	527	109	20063	2.44488	1	0.933471	68.6539
UP_KEYWORDS	Serine protease	8	1.44665	0.0832094	MASP2, TPSD1, PCSK6, CELA1, TMPRSS6, PRSS48, PRSS22, TMPRSS3	549	141	20581	2.12699	1	0.855286	69.614
UP_SEQ_FEATURE	active site:Charge relay system	10	1.80832	0.0871204	CEL, ACOT8, MASP2, TPSD1, PCSK6, CELA1, TMPRSS6, PRSS48, PRSS22, TMPRSS3	527	203	20063	1.87538	1	0.954553	78.1659
INTERPRO	IPR001314:Peptidase S1A, chymotrypsin-type	7	1.26582	0.0901202	MASP2, TPSD1, CELA1, TMPRSS6, PRSS48, PRSS22, TMPRSS3	509	113	18559	2.25869	1	0.984173	76.9479
INTERPRO	IPR001254:Peptidase S1	7	1.26582	0.111757	MASP2, TPSD1, CELA1, TMPRSS6, PRSS48, PRSS22, TMPRSS3	509	120	18559	2.12693	1	0.989154	84.1397
INTERPRO	IPR009003:Trypsin-like cysteine/serine peptidase domain	7	1.26582	0.139399	MASP2, TPSD1, CELA1, TMPRSS6, PRSS48, PRSS22, TMPRSS3	509	128	18559	1.994	1	0.993715	90.2954
SMART	SM00020:Tryp_SPc	7	1.26582	0.142399	MASP2, TPSD1, CELA1, TMPRSS6, PRSS48, PRSS22, TMPRSS3	302	118	10057	1.9755	1	0.945237	85.5976
INTERPRO	IPR018114:Peptidase S1, trypsin family, active site	6	1.08499	0.147917	TPSD1, CELA1, TMPRSS6, PRSS48, PRSS22, TMPRSS3	509	102	18559	2.14481	1	0.994513	91.6852
UP_KEYWORDS	Zymogen	7	1.26582	0.502233	CPA5, PGC, TPSD1, PCSK6, CELA1, TMPRSS6, TMPRSS3	549	214	20581	1.22625	1	0.987184	99.993
GOTERM_MF_DIRECT	GO:0004252~serine-type endopeptidase activity	8	1.44665	0.530356	MASP2, TPSD1, PCSK6, CELA1, TMPRSS6, PRSS48, PRSS22, TMPRSS3	456	255	16881	1.1614	1	0.999672	99.9984
UP_KEYWORDS	Protease	15	2.71248	0.589988	CPA5, MASP2, CNDP2, PGC, MMP28, TPSD1, CELA1, TMPRSS6, TMPRSS3, SENP3, PGPEP1L, CAPN11, PCSK6, PRSS22, PRSS48	549	544	20581	1.03368	1	0.987066	99.9995
GOTERM_BP_DIRECT	GO:0006508~proteolysis	14	2.53165	0.616144	CPA5, PGPEP1L, CAPN11, MASP2, CNDP2, PGC, CPNE1, MMP28, CELA1, TPSD1, TMPRSS6, PRSS48, PRSS22, TMPRSS3	461	500	16792	1.0199	1	1	100
Annotation Cluster 16	Enrichment Score: 0.732869101866013
Category	Term	Count	%	PValue	Genes	List Total	Pop Hits	Pop Total	Fold Enrichment	Bonferroni	Benjamini	FDR
UP_SEQ_FEATURE	domain:CRAL-TRIO	3	0.542495	0.175779	PRR5-ARHGAP8, ARHGAP8, MCF2L	527	29	20063	3.9383	1	0.995844	96.0334
SMART	SM00516:SEC14	3	0.542495	0.182014	PRR5-ARHGAP8, ARHGAP8, MCF2L	302	26	10057	3.84246	1	0.969268	92.0688
INTERPRO	IPR001251:CRAL-TRIO domain	3	0.542495	0.197843	PRR5-ARHGAP8, ARHGAP8, MCF2L	509	30	18559	3.64617	1	0.993864	96.746
Annotation Cluster 17	Enrichment Score: 0.7135269586326861
Category	Term	Count	%	PValue	Genes	List Total	Pop Hits	Pop Total	Fold Enrichment	Bonferroni	Benjamini	FDR
INTERPRO	IPR003597:Immunoglobulin C1-set	6	1.08499	0.038408	MICA, HLA-DRB1, HLA-A, BTNL2, HLA-DRB5, SIRPB1	509	68	18559	3.21721	1	0.94305	45.585
GOTERM_CC_DIRECT	GO:0071556~integral component of lumenal side of endoplasmic reticulum membrane	4	0.723327	0.0435978	HLA-DRB1, HLA-A, HLA-DRB5, CANX	498	29	18224	5.0475	1	0.986302	46.114
SMART	SM00407:IGc1	6	1.08499	0.0446471	MICA, HLA-DRB1, HLA-A, BTNL2, HLA-DRB5, SIRPB1	302	65	10057	3.07397	0.999925	0.85044	43.7946
GOTERM_BP_DIRECT	GO:0016045~detection of bacterium	3	0.542495	0.0478439	HLA-DRB1, HLA-A, HLA-DRB5	461	13	16792	8.40581	1	0.9992	55.9986
INTERPRO	IPR000353:MHC class II, beta chain, N-terminal	3	0.542495	0.0620649	HLA-DRB1, HLA-A, HLA-DRB5	509	15	18559	7.29234	1	0.963457	63.0485
SMART	SM00921:SM00921	3	0.542495	0.0725508	HLA-DRB1, HLA-A, HLA-DRB5	302	15	10057	6.66026	1	0.858895	61.3292
KEGG_PATHWAY	hsa04612:Antigen processing and presentation	5	0.904159	0.0967646	HLA-DRB1, HLA-A, HLA-DRB5, CANX, KIR3DL1	159	76	6879	2.84633	1	0.999967	72.1606
INTERPRO	IPR014745:MHC class II, alpha/beta chain, N-terminal	3	0.542495	0.11164	HLA-DRB1, HLA-A, HLA-DRB5	509	21	18559	5.20881	1	0.991124	84.1073
GOTERM_CC_DIRECT	GO:0042613~MHC class II protein complex	3	0.542495	0.119941	HLA-DRB1, HLA-A, HLA-DRB5	498	22	18224	4.99014	1	0.988573	83.0037
INTERPRO	IPR011162:MHC classes I/II-like antigen recognition protein	4	0.723327	0.124861	MICA, HLA-DRB1, HLA-A, HLA-DRB5	509	45	18559	3.24104	1	0.990758	87.4103
GOTERM_BP_DIRECT	GO:0060333~interferon-gamma-mediated signaling pathway	5	0.904159	0.130087	NCAM1, TRIM5, HLA-DRB1, HLA-A, HLA-DRB5	461	71	16792	2.56515	1	0.999976	90.3056
GOTERM_MF_DIRECT	GO:0042605~peptide antigen binding	3	0.542495	0.173715	HLA-DRB1, HLA-A, HLA-DRB5	456	28	16881	3.9664	1	0.997125	93.8335
KEGG_PATHWAY	hsa05332:Graft-versus-host disease	3	0.542495	0.174927	HLA-DRB1, HLA-A, HLA-DRB5	159	33	6879	3.9331	1	0.999593	91.0717
INTERPRO	IPR011161:MHC class I-like antigen recognition	3	0.542495	0.177928	MICA, HLA-DRB1, HLA-A	509	28	18559	3.90661	1	0.992664	95.2367
GOTERM_BP_DIRECT	GO:0019882~antigen processing and presentation	4	0.723327	0.190856	MICA, HLA-DRB1, HLA-A, HLA-DRB5	461	55	16792	2.6491	1	0.999988	97.1167
UP_SEQ_FEATURE	domain:Ig-like C1-type	3	0.542495	0.204413	HLA-DRB1, HLA-A, HLA-DRB5	527	32	20063	3.56908	1	0.996205	97.8018
KEGG_PATHWAY	hsa05330:Allograft rejection	3	0.542495	0.208392	HLA-DRB1, HLA-A, HLA-DRB5	159	37	6879	3.5079	1	0.997341	94.6933
INTERPRO	IPR003006:Immunoglobulin/major histocompatibility complex, conserved site	4	0.723327	0.226147	HLA-DRB1, HLA-A, HLA-DRB5, AGER	509	60	18559	2.43078	1	0.996885	98.1378
KEGG_PATHWAY	hsa04514:Cell adhesion molecules (CAMs)	6	1.08499	0.227398	NCAM1, CLDN16, HLA-DRB1, HLA-A, HLA-DRB5, L1CAM	159	142	6879	1.82806	1	0.994685	96.0896
KEGG_PATHWAY	hsa04940:Type I diabetes mellitus	3	0.542495	0.251012	HLA-DRB1, HLA-A, HLA-DRB5	159	42	6879	3.0903	1	0.992475	97.3525
KEGG_PATHWAY	hsa05320:Autoimmune thyroid disease	3	0.542495	0.336378	HLA-DRB1, HLA-A, HLA-DRB5	159	52	6879	2.49601	1	0.987487	99.4212
KEGG_PATHWAY	hsa05166:HTLV-I infection	8	1.44665	0.366134	WNT16, HLA-DRB1, HLA-A, SPI1, HLA-DRB5, WNT11, CANX, ATM	159	254	6879	1.36265	1	0.985107	99.6748
KEGG_PATHWAY	hsa05416:Viral myocarditis	3	0.542495	0.378124	HLA-DRB1, HLA-A, HLA-DRB5	159	57	6879	2.27706	1	0.984892	99.7441
KEGG_PATHWAY	hsa05168:Herpes simplex infection	6	1.08499	0.411724	TAF10, HLA-DRB1, HLA-A, CSNK2B, HLA-DRB5, PER3	159	183	6879	1.4185	1	0.975618	99.8727
GOTERM_CC_DIRECT	GO:0012507~ER to Golgi transport vesicle membrane	3	0.542495	0.416585	HLA-DRB1, HLA-A, HLA-DRB5	498	52	18224	2.11121	1	0.998139	99.9432
KEGG_PATHWAY	hsa04145:Phagosome	5	0.904159	0.453657	HLA-DRB1, HLA-A, HLA-DRB5, ITGB5, CANX	159	150	6879	1.44214	1	0.983269	99.9497
KEGG_PATHWAY	hsa05169:Epstein-Barr virus infection	3	0.542495	0.775553	HLA-DRB1, HLA-A, HLA-DRB5	159	122	6879	1.06387	1	0.99768	100
GOTERM_CC_DIRECT	GO:0009897~external side of plasma membrane	5	0.904159	0.836302	NCAM1, CLCN3, HLA-DRB1, HLA-DRB5, CHRFAM7A	498	213	18224	0.859023	1	0.999852	100
UP_KEYWORDS	Immunity	10	1.80832	0.919183	TRIM5, SARM1, MICA, HLA-DRB1, SMPDL3B, MASP2, HLA-A, UNC93B1, HLA-DRB5, PADI4	549	500	20581	0.749763	1	0.998619	100
GOTERM_BP_DIRECT	GO:0006955~immune response	8	1.44665	0.945397	HLA-DRB1, CCL20, HLA-A, HLA-DRB5, IL32, VTN, IRAK1BP1, KIR3DL1	461	421	16792	0.692165	1	1	100
Annotation Cluster 18	Enrichment Score: 0.6950350495606643
Category	Term	Count	%	PValue	Genes	List Total	Pop Hits	Pop Total	Fold Enrichment	Bonferroni	Benjamini	FDR
INTERPRO	IPR022775:AP complex, mu/sigma subunit	3	0.542495	0.0775829	COPZ2, AP1S3, AP1M2	509	17	18559	6.43442	1	0.980536	71.4862
INTERPRO	IPR011012:Longin-like domain	3	0.542495	0.168093	COPZ2, AP1S3, AP1M2	509	27	18559	4.0513	1	0.993587	94.27
GOTERM_BP_DIRECT	GO:0006886~intracellular protein transport	7	1.26582	0.630346	COPZ2, AP1S3, AP1M2, GRTP1, UNC93B1, VPS11, CLTCL1	461	236	16792	1.08041	1	1	100
Annotation Cluster 19	Enrichment Score: 0.6620124150628469
Category	Term	Count	%	PValue	Genes	List Total	Pop Hits	Pop Total	Fold Enrichment	Bonferroni	Benjamini	FDR
INTERPRO	IPR000008:C2 calcium-dependent membrane targeting	8	1.44665	0.167509	C2CD3, TPTE2, CPNE7, CPNE1, PLCD3, UNC13C, PTEN, PLA2G4D	509	165	18559	1.76784	1	0.994442	94.2072
UP_SEQ_FEATURE	domain:C2 2	4	0.723327	0.201252	C2CD3, CPNE7, CPNE1, UNC13C	527	59	20063	2.58103	1	0.996168	97.6514
UP_SEQ_FEATURE	domain:C2 1	4	0.723327	0.201252	C2CD3, CPNE7, CPNE1, UNC13C	527	59	20063	2.58103	1	0.996168	97.6514
SMART	SM00239:C2	6	1.08499	0.331459	C2CD3, CPNE7, CPNE1, PLCD3, UNC13C, PLA2G4D	302	127	10057	1.57329	1	0.994671	99.3776
Annotation Cluster 20	Enrichment Score: 0.6606112378202029
Category	Term	Count	%	PValue	Genes	List Total	Pop Hits	Pop Total	Fold Enrichment	Bonferroni	Benjamini	FDR
UP_SEQ_FEATURE	domain:ABC transporter 1	4	0.723327	0.0631866	ABCE1, ABCA10, ABCC10, ABCA6	527	35	20063	4.35088	1	0.926528	66.3666
UP_SEQ_FEATURE	domain:ABC transporter 2	4	0.723327	0.0631866	ABCE1, ABCA10, ABCC10, ABCA6	527	35	20063	4.35088	1	0.926528	66.3666
UP_SEQ_FEATURE	nucleotide phosphate-binding region:ATP 2	4	0.723327	0.0769684	ABCE1, ABCA10, ABCC10, ABCA6	527	38	20063	4.00739	1	0.948944	73.7385
UP_SEQ_FEATURE	nucleotide phosphate-binding region:ATP 1	4	0.723327	0.0769684	ABCE1, ABCA10, ABCC10, ABCA6	527	38	20063	4.00739	1	0.948944	73.7385
INTERPRO	IPR003439:ABC transporter-like	4	0.723327	0.156632	ABCE1, ABCA10, ABCC10, ABCA6	509	50	18559	2.91694	1	0.993165	92.9127
COG_ONTOLOGY	Defense mechanisms	3	0.542495	0.206641	ABCA10, ABCC10, ABCA6	79	22	2026	3.49712	0.9877	0.889093	82.3566
KEGG_PATHWAY	hsa02010:ABC transporters	3	0.542495	0.268158	ABCA10, ABCC10, ABCA6	159	44	6879	2.94983	1	0.989184	98.0209
GOTERM_MF_DIRECT	GO:0042626~ATPase activity, coupled to transmembrane movement of substances	3	0.542495	0.333272	ABCA10, ABCC10, ABCA6	456	44	16881	2.52407	1	0.999662	99.7311
INTERPRO	IPR017871:ABC transporter, conserved site	3	0.542495	0.340042	ABCE1, ABCA10, ABCC10	509	44	18559	2.48602	1	0.999575	99.8431
GOTERM_BP_DIRECT	GO:0055085~transmembrane transport	8	1.44665	0.506352	ABCE1, ABCA10, SLC37A4, SLC25A22, ABCC10, ABCA6, SLC46A1, SLC25A40	461	244	16792	1.19427	1	1	99.9993
INTERPRO	IPR003593:AAA+ ATPase domain	5	0.904159	0.513181	ABCE1, ABCA10, ABCC10, ABCA6, AK9	509	136	18559	1.3405	1	0.999949	99.9986
SMART	SM00382:AAA	5	0.904159	0.584666	ABCE1, ABCA10, ABCC10, ABCA6, AK9	302	136	10057	1.22431	1	0.999332	99.9985
GOTERM_MF_DIRECT	GO:0016887~ATPase activity	5	0.904159	0.73068	ABCE1, ABCA10, KIF20B, ABCA6, PMS1	456	183	16881	1.01147	1	0.999968	100
Annotation Cluster 21	Enrichment Score: 0.6251865792011094
Category	Term	Count	%	PValue	Genes	List Total	Pop Hits	Pop Total	Fold Enrichment	Bonferroni	Benjamini	FDR
GOTERM_BP_DIRECT	GO:0015949~nucleobase-containing small molecule interconversion	3	0.542495	0.148913	NME4, RRM2B, AK9	461	25	16792	4.37102	1	0.999967	93.2794
KEGG_PATHWAY	hsa00230:Purine metabolism	7	1.26582	0.217724	NME4, PDE4C, RRM2B, GMPR, PDE6G, PFAS, AK9	159	176	6879	1.72073	1	0.996067	95.4279
KEGG_PATHWAY	hsa00240:Pyrimidine metabolism	4	0.723327	0.410772	NME4, UPP2, RRM2B, AK9	159	101	6879	1.71343	1	0.978395	99.8701
Annotation Cluster 22	Enrichment Score: 0.5865157519183775
Category	Term	Count	%	PValue	Genes	List Total	Pop Hits	Pop Total	Fold Enrichment	Bonferroni	Benjamini	FDR
UP_SEQ_FEATURE	domain:PID	3	0.542495	0.166383	ITGB1BP1, MAPK8IP2, EPS8L2	527	28	20063	4.07895	1	0.99479	95.207
INTERPRO	IPR006020:Phosphotyrosine interaction domain	3	0.542495	0.309754	ITGB1BP1, MAPK8IP2, EPS8L2	509	41	18559	2.66793	1	0.999278	99.6849
SMART	SM00462:PTB	3	0.542495	0.337542	ITGB1BP1, MAPK8IP2, EPS8L2	302	40	10057	2.4976	1	0.991422	99.4454
Annotation Cluster 23	Enrichment Score: 0.5549858586999181
Category	Term	Count	%	PValue	Genes	List Total	Pop Hits	Pop Total	Fold Enrichment	Bonferroni	Benjamini	FDR
UP_SEQ_FEATURE	repeat:HEAT 2	4	0.723327	0.194519	PPP4R1L, TBCD, HEATR4, PRKDC	527	58	20063	2.62553	1	0.996391	97.2981
UP_SEQ_FEATURE	repeat:HEAT 1	4	0.723327	0.194519	PPP4R1L, TBCD, HEATR4, PRKDC	527	58	20063	2.62553	1	0.996391	97.2981
UP_SEQ_FEATURE	repeat:HEAT 3	3	0.542495	0.378603	PPP4R1L, TBCD, HEATR4	527	50	20063	2.28421	1	0.999869	99.9645
INTERPRO	IPR011989:Armadillo-like helical	8	1.44665	0.420679	SARM1, PPP4R1L, SPAG6, MROH6, TBCD, HEATR4, PRKDC, MON2	509	225	18559	1.29642	1	0.99986	99.9793
Annotation Cluster 24	Enrichment Score: 0.5543367921860445
Category	Term	Count	%	PValue	Genes	List Total	Pop Hits	Pop Total	Fold Enrichment	Bonferroni	Benjamini	FDR
UP_KEYWORDS	ANK repeat	11	1.98915	0.167151	AGAP6, ANKRD23, ANKRD39, ILK, ASB10, GPANK1, ASB2, POTEG, AGAP1, SHANK2, LRRK1	549	264	20581	1.56201	1	0.918272	91.8556
UP_SEQ_FEATURE	repeat:ANK 1	10	1.80832	0.191672	AGAP6, ANKRD23, ANKRD39, ILK, ASB10, GPANK1, ASB2, POTEG, AGAP1, LRRK1	527	244	20063	1.56025	1	0.996398	97.1342
INTERPRO	IPR020683:Ankyrin repeat-containing domain	11	1.98915	0.192013	AGAP6, ANKRD23, ANKRD39, ILK, ASB10, GPANK1, ASB2, POTEG, AGAP1, SHANK2, LRRK1	509	265	18559	1.5135	1	0.993651	96.3585
UP_SEQ_FEATURE	repeat:ANK 2	10	1.80832	0.195659	AGAP6, ANKRD23, ANKRD39, ILK, ASB10, GPANK1, ASB2, POTEG, AGAP1, LRRK1	527	245	20063	1.55389	1	0.995824	97.3613
INTERPRO	IPR002110:Ankyrin repeat	10	1.80832	0.269877	AGAP6, ANKRD23, ANKRD39, ILK, ASB10, ASB2, POTEG, AGAP1, SHANK2, LRRK1	509	255	18559	1.42987	1	0.998606	99.2458
UP_SEQ_FEATURE	repeat:ANK 4	7	1.26582	0.288072	ANKRD23, ANKRD39, ILK, ASB10, ASB2, POTEG, LRRK1	527	170	20063	1.5676	1	0.999225	99.656
SMART	SM00248:ANK	10	1.80832	0.329522	AGAP6, ANKRD23, ANKRD39, ILK, ASB10, ASB2, POTEG, AGAP1, SHANK2, LRRK1	302	249	10057	1.3374	1	0.996087	99.3544
UP_SEQ_FEATURE	repeat:ANK 3	7	1.26582	0.459856	ANKRD23, ANKRD39, ILK, ASB10, ASB2, POTEG, LRRK1	527	207	20063	1.2874	1	0.999977	99.9966
UP_SEQ_FEATURE	repeat:ANK 5	4	0.723327	0.723263	ILK, ASB10, ASB2, POTEG	527	142	20063	1.0724	1	1	100
Annotation Cluster 25	Enrichment Score: 0.5379586227463317
Category	Term	Count	%	PValue	Genes	List Total	Pop Hits	Pop Total	Fold Enrichment	Bonferroni	Benjamini	FDR
BIOCARTA	h_alkPathway:ALK in cardiac myocytes	3	0.542495	0.116549	HNF1A, SMAD5, SMAD1	27	37	1625	4.87988	0.999966	0.994158	73.4732
GOTERM_MF_DIRECT	GO:0000979~RNA polymerase II core promoter sequence-specific DNA binding	4	0.723327	0.198477	HNF1A, SMAD5, SPI1, SMAD1	456	57	16881	2.59788	1	0.998384	96.0453
KEGG_PATHWAY	hsa04550:Signaling pathways regulating pluripotency of stem cells	5	0.904159	0.401939	WNT16, HNF1A, SMAD5, WNT11, SMAD1	159	140	6879	1.54515	1	0.984612	99.8434
GOTERM_CC_DIRECT	GO:0005667~transcription factor complex	7	1.26582	0.431058	DEAF1, HNF1A, SMAD5, SNF8, PRKDC, SMAD1, PITX1	498	193	18224	1.32726	1	0.998315	99.9599
GOTERM_BP_DIRECT	GO:0060395~SMAD protein signal transduction	3	0.542495	0.509673	HNF1A, SMAD5, SMAD1	461	62	16792	1.76251	1	1	99.9993
Annotation Cluster 26	Enrichment Score: 0.534985966457801
Category	Term	Count	%	PValue	Genes	List Total	Pop Hits	Pop Total	Fold Enrichment	Bonferroni	Benjamini	FDR
UP_SEQ_FEATURE	domain:SOCS box	3	0.542495	0.262815	ASB10, RAB40C, ASB2	527	38	20063	3.00554	1	0.99852	99.3844
INTERPRO	IPR001496:SOCS protein, C-terminal	3	0.542495	0.2894	ASB10, RAB40C, ASB2	509	39	18559	2.80475	1	0.999066	99.505
SMART	SM00969:SM00969	3	0.542495	0.326508	ASB10, RAB40C, ASB2	302	39	10057	2.56164	1	0.997185	99.3169
Annotation Cluster 27	Enrichment Score: 0.5259836509197733
Category	Term	Count	%	PValue	Genes	List Total	Pop Hits	Pop Total	Fold Enrichment	Bonferroni	Benjamini	FDR
UP_SEQ_FEATURE	domain:CUB 2	3	0.542495	0.243261	MASP2, TMPRSS6, CDCP2	527	36	20063	3.17252	1	0.997994	99.047
UP_SEQ_FEATURE	domain:CUB 1	3	0.542495	0.243261	MASP2, TMPRSS6, CDCP2	527	36	20063	3.17252	1	0.997994	99.047
INTERPRO	IPR000859:CUB domain	3	0.542495	0.446585	MASP2, TMPRSS6, CDCP2	509	55	18559	1.98882	1	0.999906	99.9898
Annotation Cluster 28	Enrichment Score: 0.5197154650742771
Category	Term	Count	%	PValue	Genes	List Total	Pop Hits	Pop Total	Fold Enrichment	Bonferroni	Benjamini	FDR
KEGG_PATHWAY	hsa00591:Linoleic acid metabolism	3	0.542495	0.142488	CYP2J2, CYP2C8, PLA2G4D	159	29	6879	4.4756	1	0.99997	85.5057
KEGG_PATHWAY	hsa00590:Arachidonic acid metabolism	3	0.542495	0.410732	CYP2J2, CYP2C8, PLA2G4D	159	61	6879	2.12775	1	0.981246	99.87
KEGG_PATHWAY	hsa04726:Serotonergic synapse	4	0.723327	0.47154	CYP2J2, CYP2C8, PLA2G4D, ITPR2	159	111	6879	1.55907	1	0.982507	99.9669
Annotation Cluster 29	Enrichment Score: 0.477809508842476
Category	Term	Count	%	PValue	Genes	List Total	Pop Hits	Pop Total	Fold Enrichment	Bonferroni	Benjamini	FDR
SMART	SM00033:CH	5	0.904159	0.135027	DIXDC1, SYNE2, GAS2L1, CNN1, SPTB	302	66	10057	2.52283	1	0.951061	83.9555
INTERPRO	IPR001715:Calponin homology domain	5	0.904159	0.15486	DIXDC1, SYNE2, GAS2L1, CNN1, SPTB	509	76	18559	2.3988	1	0.993867	92.6777
UP_SEQ_FEATURE	domain:CH	3	0.542495	0.301889	DIXDC1, GAS2L1, CNN1	527	42	20063	2.7193	1	0.999244	99.752
UP_KEYWORDS	Actin-binding	7	1.26582	0.74086	PPP1R9B, CORO1B, DIXDC1, SYNE2, CNN1, NEBL, SPTB	549	274	20581	0.957727	1	0.993657	100
GOTERM_MF_DIRECT	GO:0003779~actin binding	6	1.08499	0.872992	DIXDC1, SYNE2, DIAPH2, CNN1, EPS8L2, SPTB	456	278	16881	0.798987	1	0.999999	100
Annotation Cluster 30	Enrichment Score: 0.47510326587476004
Category	Term	Count	%	PValue	Genes	List Total	Pop Hits	Pop Total	Fold Enrichment	Bonferroni	Benjamini	FDR
INTERPRO	IPR011993:Pleckstrin homology-like domain	18	3.25497	0.0799053	ECT2L, PHLDB1, PTPN4, EPB41L4A, ARHGEF15, MCF2L, MTMR2, AGAP6, DOK2, ITGB1BP1, DCP1A, MAPK8IP2, PLCD3, AGAP1, EPS8L2, IQSEC1, PLEKHA2, SPTB	509	427	18559	1.53703	1	0.978685	72.5814
INTERPRO	IPR001849:Pleckstrin homology domain	9	1.62749	0.472007	PHLDB1, AGAP6, DOK2, PLCD3, AGAP1, PLEKHA2, MCF2L, IQSEC1, SPTB	509	271	18559	1.2109	1	0.999898	99.9951
SMART	SM00233:PH	9	1.62749	0.534591	PHLDB1, AGAP6, DOK2, PLCD3, AGAP1, PLEKHA2, MCF2L, IQSEC1, SPTB	302	264	10057	1.13527	1	0.999009	99.9935
UP_SEQ_FEATURE	domain:PH	7	1.26582	0.623794	PHLDB1, AGAP6, DOK2, PLCD3, AGAP1, MCF2L, IQSEC1	527	245	20063	1.08772	1	1	100
Annotation Cluster 31	Enrichment Score: 0.44768503393445674
Category	Term	Count	%	PValue	Genes	List Total	Pop Hits	Pop Total	Fold Enrichment	Bonferroni	Benjamini	FDR
UP_KEYWORDS	Neuropathy	5	0.904159	0.218503	MTMR2, WNK1, RRM2B, FIG4, PMP22	549	90	20581	2.08268	1	0.94637	96.5968
GOTERM_BP_DIRECT	GO:0048666~neuron development	3	0.542495	0.360383	MTMR2, WNK1, FIG4	461	46	16792	2.37555	1	0.999998	99.9438
UP_KEYWORDS	Charcot-Marie-Tooth disease	3	0.542495	0.395392	MTMR2, FIG4, PMP22	549	51	20581	2.20519	1	0.982942	99.8991
UP_KEYWORDS	Neurodegeneration	9	1.62749	0.520009	MTMR2, VRK1, WNK1, L1CAM, FIG4, PMP22, STUB1, ATM, ANO10	549	293	20581	1.15151	1	0.98522	99.9957
Annotation Cluster 32	Enrichment Score: 0.44585204369393533
Category	Term	Count	%	PValue	Genes	List Total	Pop Hits	Pop Total	Fold Enrichment	Bonferroni	Benjamini	FDR
SMART	SM00454:SAM	5	0.904159	0.249893	SCML4, PPFIA4, SARM1, SHANK2, SAMD1	302	85	10057	1.9589	1	0.989955	97.3408
INTERPRO	IPR001660:Sterile alpha motif domain	5	0.904159	0.256571	SCML4, PPFIA4, SARM1, SHANK2, SAMD1	509	94	18559	1.93945	1	0.998252	99.0014
INTERPRO	IPR013761:Sterile alpha motif/pointed domain	5	0.904159	0.398787	SCML4, PPFIA4, SARM1, SHANK2, SAMD1	509	117	18559	1.55819	1	0.999843	99.9631
UP_SEQ_FEATURE	domain:SAM	3	0.542495	0.644004	SCML4, SHANK2, SAMD1	527	83	20063	1.37603	1	1	100
Annotation Cluster 33	Enrichment Score: 0.42481062742321596
Category	Term	Count	%	PValue	Genes	List Total	Pop Hits	Pop Total	Fold Enrichment	Bonferroni	Benjamini	FDR
UP_KEYWORDS	DNA repair	11	1.98915	0.255459	FANCM, RECQL5, GEN1, TDG, BABAM1, SMC6, PRKDC, RRM2B, EXO5, STUB1, PMS1	549	293	20581	1.40741	1	0.958509	98.2485
UP_KEYWORDS	DNA damage	12	2.16998	0.332273	FANCM, RECQL5, GEN1, TDG, BABAM1, SMC6, PRKDC, RRM2B, EXO5, STUB1, PMS1, ATM	549	352	20581	1.27801	1	0.974945	99.6064
GOTERM_BP_DIRECT	GO:0006281~DNA repair	7	1.26582	0.626256	RECQL4, RECQL5, GEN1, TDG, RRM2B, STUB1, ATM	461	235	16792	1.085	1	1	100
Annotation Cluster 34	Enrichment Score: 0.4031740197482016
Category	Term	Count	%	PValue	Genes	List Total	Pop Hits	Pop Total	Fold Enrichment	Bonferroni	Benjamini	FDR
KEGG_PATHWAY	hsa05033:Nicotine addiction	3	0.542495	0.233901	GABRG3, GRIA3, GRIN3B	159	40	6879	3.24481	1	0.99268	96.4836
UP_KEYWORDS	Synapse	13	2.35081	0.242723	GABRG3, CNTNAP4, GRIN3B, GRIA3, IGSF9B, DTNBP1, SHANK2, PPP1R9B, SARM1, CYFIP2, UNC13C, CHRFAM7A, OLFM1	549	357	20581	1.36512	1	0.954636	97.7898
UP_KEYWORDS	Cell junction	22	3.9783	0.260103	CLDN16, DIXDC1, GABRG3, CNTNAP4, GRIN3B, GRIA3, FES, IGSF9B, DTNBP1, SHANK2, EPCAM, PPP1R9B, SYNE2, SARM1, TBCD, ILK, CYFIP2, DSP, SYNM, UNC13C, CHRFAM7A, OLFM1	549	675	20581	1.22184	1	0.957328	98.3925
UP_KEYWORDS	Postsynaptic cell membrane	7	1.26582	0.342314	GABRG3, GRIA3, GRIN3B, CHRFAM7A, IGSF9B, DTNBP1, SHANK2	549	179	20581	1.46602	1	0.975991	99.6803
GOTERM_CC_DIRECT	GO:0045211~postsynaptic membrane	8	1.44665	0.353372	GABRG3, GRIA3, GRIN3B, CHRFAM7A, IGSF9B, DTNBP1, PTEN, SHANK2	498	211	18224	1.38746	1	0.998786	99.7636
GOTERM_CC_DIRECT	GO:0030054~cell junction	15	2.71248	0.374313	SCAMP1, GABRG3, CNTNAP4, GRIN3B, GRIA3, IGSF9B, DTNBP1, SHANK2, SARM1, ILK, CYFIP2, DSP, UNC13C, CHRFAM7A, OLFM1	498	459	18224	1.19589	1	0.998415	99.8502
GOTERM_BP_DIRECT	GO:0034220~ion transmembrane transport	4	0.723327	0.92996	GABRG3, GRIA3, CHRFAM7A, ANO10	461	210	16792	0.693813	1	1	100
KEGG_PATHWAY	hsa04080:Neuroactive ligand-receptor interaction	4	0.723327	0.957116	P2RX5, GABRG3, GRIA3, GRIN3B	159	277	6879	0.624753	1	0.999954	100
Annotation Cluster 35	Enrichment Score: 0.3797087709907039
Category	Term	Count	%	PValue	Genes	List Total	Pop Hits	Pop Total	Fold Enrichment	Bonferroni	Benjamini	FDR
INTERPRO	IPR011511:Variant SH3	4	0.723327	0.233413	MYO15B, SH3D19, SHANK2, MCF2L	509	61	18559	2.39093	1	0.997075	98.3917
INTERPRO	IPR001452:Src homology-3 domain	8	1.44665	0.388907	MYO15B, MAPK8IP2, SH3D19, EPS8L2, SHANK2, SRGAP1, MCF2L, NEBL	509	218	18559	1.33804	1	0.999825	99.9525
SMART	SM00326:SH3	8	1.44665	0.419966	MYO15B, MAPK8IP2, SH3D19, EPS8L2, SHANK2, SRGAP1, MCF2L, NEBL	302	206	10057	1.29326	1	0.997427	99.8962
UP_SEQ_FEATURE	domain:SH3	6	1.08499	0.486458	MAPK8IP2, EPS8L2, SHANK2, SRGAP1, MCF2L, NEBL	527	175	20063	1.30526	1	0.999988	99.9985
UP_KEYWORDS	SH3 domain	6	1.08499	0.681125	MYO15B, MAPK8IP2, SH3D19, EPS8L2, SRGAP1, NEBL	549	215	20581	1.04618	1	0.991662	100
Annotation Cluster 36	Enrichment Score: 0.3763340169871763
Category	Term	Count	%	PValue	Genes	List Total	Pop Hits	Pop Total	Fold Enrichment	Bonferroni	Benjamini	FDR
UP_SEQ_FEATURE	domain:SCAN box	4	0.723327	0.20804	ZNF274, ZNF852, ZSCAN21, ZSCAN4	527	60	20063	2.53801	1	0.996294	97.9633
INTERPRO	IPR003309:Transcription regulator SCAN	3	0.542495	0.491788	ZNF274, ZSCAN21, ZSCAN4	509	60	18559	1.82308	1	0.99992	99.9973
SMART	SM00431:SCAN	3	0.542495	0.531101	ZNF274, ZSCAN21, ZSCAN4	302	59	10057	1.69329	1	0.999223	99.9929
INTERPRO	IPR008916:Retrovirus capsid, C-terminal	3	0.542495	0.574861	ZNF274, ZSCAN21, ZSCAN4	509	70	18559	1.56264	1	0.999978	99.9998
Annotation Cluster 37	Enrichment Score: 0.36442821279967064
Category	Term	Count	%	PValue	Genes	List Total	Pop Hits	Pop Total	Fold Enrichment	Bonferroni	Benjamini	FDR
UP_SEQ_FEATURE	domain:Ig-like C2-type 1	10	1.80832	0.0853092	NCAM1, GP6, PSG8, PSG5, PSG4, SIGLEC12, L1CAM, IL1RAPL2, AGER, KIR3DL1	527	202	20063	1.88466	1	0.954553	77.4313
UP_SEQ_FEATURE	domain:Ig-like C2-type 2	10	1.80832	0.0871204	NCAM1, GP6, PSG8, PSG5, PSG4, SIGLEC12, L1CAM, IL1RAPL2, AGER, KIR3DL1	527	203	20063	1.87538	1	0.954553	78.1659
UP_SEQ_FEATURE	domain:Ig-like C2-type 3	6	1.08499	0.245643	NCAM1, PSG8, PSG4, L1CAM, IL1RAPL2, KIR3DL1	527	128	20063	1.78454	1	0.997958	99.0958
INTERPRO	IPR003598:Immunoglobulin subtype 2	9	1.62749	0.377212	NCAM1, GP6, PSG8, PSG5, PSG4, SIGLEC12, L1CAM, IGSF9B, AGER	509	250	18559	1.31262	1	0.999794	99.9362
UP_SEQ_FEATURE	domain:Ig-like V-type	5	0.904159	0.439076	PSG8, PSG5, PSG4, AGER, SIRPB1	527	129	20063	1.47559	1	0.999965	99.9936
SMART	SM00408:IGc2	9	1.62749	0.470444	NCAM1, GP6, PSG8, PSG5, PSG4, SIGLEC12, L1CAM, IGSF9B, AGER	302	250	10057	1.19885	1	0.998157	99.9671
UP_KEYWORDS	Immunoglobulin domain	15	2.71248	0.595515	MICA, HLA-A, BTNL2, L1CAM, SIGLEC12, IGSF9B, AGER, SIRPB1, NCAM1, PSG8, GP6, PSG5, PSG4, IL1RAPL2, KIR3DL1	549	546	20581	1.02989	1	0.987151	99.9996
INTERPRO	IPR003599:Immunoglobulin subtype	13	2.35081	0.711687	BTNL2, L1CAM, SIGLEC12, IGSF9B, AGER, SIRPB1, NCAM1, PSG8, GP6, PSG5, PSG4, IL1RAPL2, KIR3DL1	509	497	18559	0.953726	1	0.999999	100
SMART	SM00409:IG	13	2.35081	0.817523	BTNL2, L1CAM, SIGLEC12, IGSF9B, AGER, SIRPB1, NCAM1, PSG8, GP6, PSG5, PSG4, IL1RAPL2, KIR3DL1	302	497	10057	0.871061	1	0.99997	100
INTERPRO	IPR007110:Immunoglobulin-like domain	17	3.07414	0.901054	MICA, HLA-DRB1, HLA-A, BTNL2, SIGLEC12, L1CAM, IGSF9B, AGER, SIRPB1, NCAM1, GP6, PSG8, PSG5, PSG4, HLA-DRB5, IL1RAPL2, KIR3DL1	509	771	18559	0.803954	1	1	100
INTERPRO	IPR013106:Immunoglobulin V-set	7	1.26582	0.973572	PSG8, PSG5, PSG4, BTNL2, SIGLEC12, IGSF9B, SIRPB1	509	417	18559	0.612067	1	1	100
INTERPRO	IPR013783:Immunoglobulin-like fold	18	3.25497	0.979508	MICA, HLA-DRB1, HLA-A, BTNL2, SIGLEC12, L1CAM, IGSF9B, AGER, SIRPB1, PTPRQ, NCAM1, GP6, PSG8, PSG5, PSG4, HLA-DRB5, IL1RAPL2, KIR3DL1	509	951	18559	0.690127	1	1	100
Annotation Cluster 38	Enrichment Score: 0.3399307757454448
Category	Term	Count	%	PValue	Genes	List Total	Pop Hits	Pop Total	Fold Enrichment	Bonferroni	Benjamini	FDR
GOTERM_MF_DIRECT	GO:0005089~Rho guanyl-nucleotide exchange factor activity	4	0.723327	0.34402	ECT2L, ARHGEF15, EPS8L2, MCF2L	456	77	16881	1.9231	1	0.999673	99.7879
UP_KEYWORDS	Guanine-nucleotide releasing factor	6	1.08499	0.364642	ECT2L, GAPVD1, ARHGEF15, RAB3IP, MCF2L, IQSEC1	549	149	20581	1.50959	1	0.978603	99.8009
GOTERM_BP_DIRECT	GO:0035023~regulation of Rho protein signal transduction	4	0.723327	0.383283	ECT2L, ARHGEF15, EPS8L2, MCF2L	461	81	16792	1.79877	1	0.999997	99.9695
UP_SEQ_FEATURE	domain:DH	3	0.542495	0.53553	ECT2L, ARHGEF15, MCF2L	527	68	20063	1.67957	1	0.999996	99.9997
INTERPRO	IPR000219:Dbl homology (DH) domain	3	0.542495	0.582604	ECT2L, ARHGEF15, MCF2L	509	71	18559	1.54063	1	0.99998	99.9999
SMART	SM00325:RhoGEF	3	0.542495	0.60854	ECT2L, ARHGEF15, MCF2L	302	68	10057	1.46918	1	0.999272	99.9993
Annotation Cluster 39	Enrichment Score: 0.3342812576388982
Category	Term	Count	%	PValue	Genes	List Total	Pop Hits	Pop Total	Fold Enrichment	Bonferroni	Benjamini	FDR
INTERPRO	IPR014352:FERM/acyl-CoA-binding protein, 3-helical bundle	3	0.542495	0.39922	MYO15B, PTPN4, EPB41L4A	509	50	18559	2.1877	1	0.999816	99.9635
INTERPRO	IPR019748:FERM central domain	3	0.542495	0.408851	MYO15B, PTPN4, EPB41L4A	509	51	18559	2.14481	1	0.999835	99.9716
INTERPRO	IPR019749:Band 4.1 domain	3	0.542495	0.408851	MYO15B, PTPN4, EPB41L4A	509	51	18559	2.14481	1	0.999835	99.9716
INTERPRO	IPR000299:FERM domain	3	0.542495	0.408851	MYO15B, PTPN4, EPB41L4A	509	51	18559	2.14481	1	0.999835	99.9716
SMART	SM00295:B41	3	0.542495	0.454048	MYO15B, PTPN4, EPB41L4A	302	51	10057	1.9589	1	0.998153	99.9517
GOTERM_CC_DIRECT	GO:0005856~cytoskeleton	9	1.62749	0.796717	ITGB1BP1, TMEM216, MYO15B, PTPN4, EPB41L4A, DSP, GAS2L1, CNN1, RAB3IP	498	371	18224	0.887734	1	0.9998	100
Annotation Cluster 40	Enrichment Score: 0.3279562186333902
Category	Term	Count	%	PValue	Genes	List Total	Pop Hits	Pop Total	Fold Enrichment	Bonferroni	Benjamini	FDR
GOTERM_MF_DIRECT	GO:0019825~oxygen binding	4	0.723327	0.132775	CYP2C8, HBG2, HBE1, CYP4B1	456	47	16881	3.15062	1	0.996364	87.5065
GOTERM_MF_DIRECT	GO:0070330~aromatase activity	3	0.542495	0.164072	CYP2J2, CYP2C8, CYP4B1	456	27	16881	4.1133	1	0.99703	92.695
GOTERM_MF_DIRECT	GO:0005506~iron ion binding	6	1.08499	0.395754	ABCE1, CYP2J2, CYP2C8, HBG2, HBE1, CYP4B1	456	153	16881	1.45175	1	0.999873	99.9361
INTERPRO	IPR002401:Cytochrome P450, E-class, group I	3	0.542495	0.39922	CYP2J2, CYP2C8, CYP4B1	509	50	18559	2.1877	1	0.999816	99.9635
GOTERM_MF_DIRECT	GO:0016705~oxidoreductase activity, acting on paired donors, with incorporation or reduction of molecular oxygen	3	0.542495	0.456973	CYP2J2, CYP2C8, CYP4B1	456	57	16881	1.94841	1	0.999731	99.9866
GOTERM_MF_DIRECT	GO:0004497~monooxygenase activity	3	0.542495	0.465957	CYP2J2, CYP2C8, CYP4B1	456	58	16881	1.91481	1	0.999682	99.9895
UP_KEYWORDS	Heme	5	0.904159	0.468372	CYP2J2, CYP2C8, HBG2, HBE1, CYP4B1	549	132	20581	1.42001	1	0.985648	99.9827
INTERPRO	IPR017972:Cytochrome P450, conserved site	3	0.542495	0.473984	CYP2J2, CYP2C8, CYP4B1	509	58	18559	1.88595	1	0.999888	99.9954
GOTERM_MF_DIRECT	GO:0020037~heme binding	5	0.904159	0.506857	CYP2J2, CYP2C8, HBG2, HBE1, CYP4B1	456	137	16881	1.35109	1	0.999592	99.9967
INTERPRO	IPR001128:Cytochrome P450	3	0.542495	0.526231	CYP2J2, CYP2C8, CYP4B1	509	64	18559	1.70914	1	0.999959	99.9991
UP_KEYWORDS	Microsome	4	0.723327	0.67146	CYP2J2, CYP2C8, ACSL6, CYP4B1	549	129	20581	1.16242	1	0.991062	100
UP_KEYWORDS	Monooxygenase	3	0.542495	0.683686	CYP2J2, CYP2C8, CYP4B1	549	88	20581	1.27801	1	0.991474	100
GOTERM_CC_DIRECT	GO:0031090~organelle membrane	3	0.542495	0.690466	CYP2J2, CYP2C8, CYP4B1	498	87	18224	1.26188	1	0.999312	100
COG_ONTOLOGY	Secondary metabolites biosynthesis, transport, and catabolism	3	0.542495	0.732078	CYP2J2, CYP2C8, CYP4B1	79	66	2026	1.16571	1	0.998081	99.9948
UP_SEQ_FEATURE	metal ion-binding site:Iron (heme axial ligand)	3	0.542495	0.736602	CYP2J2, CYP2C8, CYP4B1	527	99	20063	1.15364	1	1	100
UP_KEYWORDS	Iron	8	1.44665	0.762869	CYP2J2, CYP2C8, KDM4A, RRM2B, HBG2, HBE1, EXO5, CYP4B1	549	324	20581	0.925634	1	0.994344	100
Annotation Cluster 41	Enrichment Score: 0.3118890172186188
Category	Term	Count	%	PValue	Genes	List Total	Pop Hits	Pop Total	Fold Enrichment	Bonferroni	Benjamini	FDR
GOTERM_BP_DIRECT	GO:0016192~vesicle-mediated transport	7	1.26582	0.238428	TVP23C-CDRT4, AP1S3, AP1M2, TVP23C, CPNE1, VPS11, CLTCL1	461	152	16792	1.67747	1	0.99999	98.9547
GOTERM_BP_DIRECT	GO:0006886~intracellular protein transport	7	1.26582	0.630346	COPZ2, AP1S3, AP1M2, GRTP1, UNC93B1, VPS11, CLTCL1	461	236	16792	1.08041	1	1	100
KEGG_PATHWAY	hsa04142:Lysosome	3	0.542495	0.771609	AP1S3, AP1M2, CLTCL1	159	121	6879	1.07266	1	0.997797	100
Annotation Cluster 42	Enrichment Score: 0.29960131479110946
Category	Term	Count	%	PValue	Genes	List Total	Pop Hits	Pop Total	Fold Enrichment	Bonferroni	Benjamini	FDR
INTERPRO	IPR011545:DNA/RNA helicase, DEAD/DEAH box type, N-terminal	4	0.723327	0.292715	RECQL4, RECQL5, TDRD12, DDX52	509	69	18559	2.11372	1	0.999003	99.5397
UP_SEQ_FEATURE	short sequence motif:DEAH box	3	0.542495	0.311614	RECQL4, FANCM, RECQL5	527	43	20063	2.65606	1	0.999372	99.8038
UP_KEYWORDS	Helicase	5	0.904159	0.530858	RECQL4, FANCM, RECQL5, TDRD12, DDX52	549	143	20581	1.31077	1	0.98416	99.9969
UP_SEQ_FEATURE	domain:Helicase C-terminal	4	0.723327	0.541148	RECQL4, FANCM, RECQL5, DDX52	527	108	20063	1.41001	1	0.999996	99.9998
INTERPRO	IPR001650:Helicase, C-terminal	4	0.723327	0.570567	RECQL4, FANCM, RECQL5, DDX52	509	108	18559	1.35043	1	0.999979	99.9998
UP_SEQ_FEATURE	domain:Helicase ATP-binding	4	0.723327	0.577874	RECQL4, FANCM, RECQL5, DDX52	527	114	20063	1.3358	1	0.999998	99.9999
INTERPRO	IPR014001:Helicase, superfamily 1/2, ATP-binding domain	4	0.723327	0.583052	RECQL4, FANCM, RECQL5, DDX52	509	110	18559	1.32588	1	0.999977	99.9999
SMART	SM00490:HELICc	4	0.723327	0.625744	RECQL4, FANCM, RECQL5, DDX52	302	107	10057	1.24491	1	0.999325	99.9996
SMART	SM00487:DEXDc	4	0.723327	0.638245	RECQL4, FANCM, RECQL5, DDX52	302	109	10057	1.22207	1	0.99932	99.9997
Annotation Cluster 43	Enrichment Score: 0.29186268776114965
Category	Term	Count	%	PValue	Genes	List Total	Pop Hits	Pop Total	Fold Enrichment	Bonferroni	Benjamini	FDR
GOTERM_BP_DIRECT	GO:0016055~Wnt signaling pathway	7	1.26582	0.405938	DIXDC1, WNT16, RSPO1, CSNK2B, ETV2, WNT11, CELA1	461	187	16792	1.36351	1	0.999998	99.9837
UP_KEYWORDS	Wnt signaling pathway	6	1.08499	0.529918	DIXDC1, WNT16, RSPO1, SFRP4, CSNK2B, WNT11	549	181	20581	1.2427	1	0.984987	99.9968
KEGG_PATHWAY	hsa04310:Wnt signaling pathway	4	0.723327	0.619076	WNT16, SFRP4, CSNK2B, WNT11	159	138	6879	1.25403	1	0.991593	99.9995
Annotation Cluster 44	Enrichment Score: 0.2849699781481521
Category	Term	Count	%	PValue	Genes	List Total	Pop Hits	Pop Total	Fold Enrichment	Bonferroni	Benjamini	FDR
INTERPRO	IPR017907:Zinc finger, RING-type, conserved site	7	1.26582	0.317474	TRIM5, CBLC, RNF5, RNFT2, RING1, RC3H2, TRIM15	509	169	18559	1.51025	1	0.999318	99.7354
UP_KEYWORDS	Ligase	11	1.98915	0.437607	TRIM5, CBLC, RNF5, RING1, RC3H2, UBR2, STUB1, TTLL2, ACSL6, PFAS, EARS2	549	347	20581	1.18839	1	0.984726	99.9626
GOTERM_MF_DIRECT	GO:0016874~ligase activity	9	1.62749	0.44276	TRIM5, CBLC, RNF5, RING1, RC3H2, UBR2, STUB1, TTLL2, ACSL6	456	270	16881	1.23399	1	0.999795	99.9804
INTERPRO	IPR013083:Zinc finger, RING/FYVE/PHD-type	14	2.53165	0.470942	KMT2B, RING1, TRIM15, DIDO1, STUB1, TRIM5, CBLC, ZFYVE19, RNF5, RNFT2, RC3H2, KDM4A, VPS11, CYHR1	509	453	18559	1.12685	1	0.99991	99.9949
INTERPRO	IPR001841:Zinc finger, RING-type	9	1.62749	0.560672	TRIM5, CBLC, RNF5, RNFT2, RING1, RC3H2, TRIM15, VPS11, CYHR1	509	295	18559	1.11239	1	0.999976	99.9997
UP_SEQ_FEATURE	zinc finger region:RING-type	7	1.26582	0.562256	TRIM5, CBLC, RNF5, RNFT2, RING1, TRIM15, VPS11	527	230	20063	1.15866	1	0.999997	99.9999
SMART	SM00184:RING	8	1.44665	0.599431	TRIM5, CBLC, RNF5, RNFT2, RING1, RC3H2, TRIM15, VPS11	302	244	10057	1.09185	1	0.999337	99.999
GOTERM_MF_DIRECT	GO:0008270~zinc ion binding	24	4.33996	0.959246	CPA5, NPLOC4, CNDP2, TRIM29, KMT2B, RING1, UBR2, TRIM15, MMP28, DIDO1, ZNF3, EARS2, NEBL, TRIM5, CBLC, MAN2B2, TEX13A, RNF5, YAF2, RNFT2, RC3H2, KDM4A, VPS11, CYHR1	456	1169	16881	0.760029	1	1	100
Annotation Cluster 45	Enrichment Score: 0.27622479960454965
Category	Term	Count	%	PValue	Genes	List Total	Pop Hits	Pop Total	Fold Enrichment	Bonferroni	Benjamini	FDR
INTERPRO	IPR008936:Rho GTPase activation protein	4	0.723327	0.455887	GAPVD1, PRR5-ARHGAP8, ARHGAP8, SRGAP1	509	91	18559	1.60271	1	0.9999	99.9922
UP_SEQ_FEATURE	domain:Rho-GAP	3	0.542495	0.53553	PRR5-ARHGAP8, ARHGAP8, SRGAP1	527	68	20063	1.67957	1	0.999996	99.9997
INTERPRO	IPR000198:Rho GTPase-activating protein domain	3	0.542495	0.551009	PRR5-ARHGAP8, ARHGAP8, SRGAP1	509	67	18559	1.63261	1	0.999972	99.9996
SMART	SM00324:RhoGAP	3	0.542495	0.58385	PRR5-ARHGAP8, ARHGAP8, SRGAP1	302	65	10057	1.53698	1	0.999499	99.9984
Annotation Cluster 46	Enrichment Score: 0.2714206305535016
Category	Term	Count	%	PValue	Genes	List Total	Pop Hits	Pop Total	Fold Enrichment	Bonferroni	Benjamini	FDR
KEGG_PATHWAY	hsa04512:ECM-receptor interaction	4	0.723327	0.322787	GP6, COL6A2, ITGB5, VTN	159	87	6879	1.98916	1	0.990479	99.2533
KEGG_PATHWAY	hsa04510:Focal adhesion	7	1.26582	0.335688	MYL7, ILK, COL6A2, ITGB5, VTN, EGF, PTEN	159	206	6879	1.47014	1	0.990075	99.4136
GOTERM_BP_DIRECT	GO:0030198~extracellular matrix organization	5	0.904159	0.788639	CRISPLD2, COL6A2, ITGB5, VTN, TMPRSS6	461	196	16792	0.929213	1	1	100
KEGG_PATHWAY	hsa04151:PI3K-Akt signaling pathway	5	0.904159	0.960698	COL6A2, ITGB5, VTN, EGF, PTEN	159	345	6879	0.627017	1	0.999959	100
Annotation Cluster 47	Enrichment Score: 0.2612036714167001
Category	Term	Count	%	PValue	Genes	List Total	Pop Hits	Pop Total	Fold Enrichment	Bonferroni	Benjamini	FDR
UP_KEYWORDS	Ligand-gated ion channel	5	0.904159	0.164476	P2RX5, GRIA3, GRIN3B, CHRFAM7A, ITPR2	549	80	20581	2.34301	1	0.922608	91.4895
UP_KEYWORDS	Ion channel	10	1.80832	0.619638	P2RX5, GABRG3, GRIA3, KCNA6, GRIN3B, SCN8A, CHRFAM7A, CACNA2D3, TMEM63C, ITPR2	549	359	20581	1.04424	1	0.987867	99.9998
UP_KEYWORDS	Ion transport	13	2.35081	0.924657	CLDN16, GABRG3, CLCN3, GRIN3B, KCNA6, GRIA3, CACNA2D3, TMEM63C, MON2, ITPR2, P2RX5, SCN8A, CHRFAM7A	549	642	20581	0.759106	1	0.998539	100
KEGG_PATHWAY	hsa04080:Neuroactive ligand-receptor interaction	4	0.723327	0.957116	P2RX5, GABRG3, GRIA3, GRIN3B	159	277	6879	0.624753	1	0.999954	100
Annotation Cluster 48	Enrichment Score: 0.2534200441133408
Category	Term	Count	%	PValue	Genes	List Total	Pop Hits	Pop Total	Fold Enrichment	Bonferroni	Benjamini	FDR
GOTERM_BP_DIRECT	GO:0032259~methylation	4	0.723327	0.323224	WBSCR27, PRDM15, TYW3, METTL17	461	73	16792	1.9959	1	0.999997	99.8552
GOTERM_MF_DIRECT	GO:0008168~methyltransferase activity	4	0.723327	0.467002	PRDM15, EMG1, TYW3, METTL17	456	94	16881	1.57531	1	0.999627	99.9898
UP_KEYWORDS	Methyltransferase	5	0.904159	0.759086	PRDM15, EMG1, KMT2B, TYW3, METTL17	549	193	20581	0.971196	1	0.994613	100
UP_KEYWORDS	S-adenosyl-L-methionine	4	0.723327	0.845682	PRDM15, EMG1, KMT2B, TYW3	549	174	20581	0.861797	1	0.99644	100
Annotation Cluster 49	Enrichment Score: 0.25002612470529545
Category	Term	Count	%	PValue	Genes	List Total	Pop Hits	Pop Total	Fold Enrichment	Bonferroni	Benjamini	FDR
GOTERM_BP_DIRECT	GO:0070534~protein K63-linked ubiquitination	3	0.542495	0.269277	TRIM5, RNF5, STUB1	461	37	16792	2.95339	1	0.999995	99.477
GOTERM_MF_DIRECT	GO:0016874~ligase activity	9	1.62749	0.44276	TRIM5, CBLC, RNF5, RING1, RC3H2, UBR2, STUB1, TTLL2, ACSL6	456	270	16881	1.23399	1	0.999795	99.9804
GOTERM_MF_DIRECT	GO:0004842~ubiquitin-protein transferase activity	9	1.62749	0.665669	TRIM5, RNF5, KLHL14, ASB10, RC3H2, UBR2, KLHL23, CYHR1, STUB1	456	329	16881	1.0127	1	0.999932	100
GOTERM_BP_DIRECT	GO:0016567~protein ubiquitination	9	1.62749	0.771101	CBLC, DCAF7, RNF5, KLHL14, ASB10, RAB40C, KLHL23, CYHR1, STUB1	461	359	16792	0.913166	1	1	100
UP_KEYWORDS	Ubl conjugation pathway	14	2.53165	0.918613	CBLC, SENP3, TRIM5, NPLOC4, DCAF7, RNF5, ASB10, RING1, BABAM1, RC3H2, RAB40C, UBR2, ASB2, STUB1	549	680	20581	0.771815	1	0.99866	100
Annotation Cluster 50	Enrichment Score: 0.21171197727029908
Category	Term	Count	%	PValue	Genes	List Total	Pop Hits	Pop Total	Fold Enrichment	Bonferroni	Benjamini	FDR
UP_SEQ_FEATURE	zinc finger region:B box-type	3	0.542495	0.53553	TRIM5, TRIM29, TRIM15	527	68	20063	1.67957	1	0.999996	99.9997
SMART	SM00336:BBOX	3	0.542495	0.654549	TRIM5, TRIM29, TRIM15	302	74	10057	1.35005	1	0.99937	99.9998
INTERPRO	IPR000315:Zinc finger, B-box	3	0.542495	0.660904	TRIM5, TRIM29, TRIM15	509	82	18559	1.33396	1	0.999997	100
Annotation Cluster 51	Enrichment Score: 0.21029262144508587
Category	Term	Count	%	PValue	Genes	List Total	Pop Hits	Pop Total	Fold Enrichment	Bonferroni	Benjamini	FDR
UP_KEYWORDS	Host cell receptor for virus entry	3	0.542495	0.511304	NCAM1, HLA-DRB1, ITGB5	549	64	20581	1.75726	1	0.984682	99.9946
GOTERM_MF_DIRECT	GO:0001618~virus receptor activity	3	0.542495	0.566453	NCAM1, HLA-DRB1, ITGB5	456	70	16881	1.58656	1	0.999736	99.9995
UP_KEYWORDS	Host-virus interaction	9	1.62749	0.807754	NCAM1, ABCE1, TRIM5, ACOT8, MICA, HLA-DRB1, HLA-A, ITGB5, KDM4A	549	385	20581	0.876347	1	0.995857	100
Annotation Cluster 52	Enrichment Score: 0.21012185269950906
Category	Term	Count	%	PValue	Genes	List Total	Pop Hits	Pop Total	Fold Enrichment	Bonferroni	Benjamini	FDR
UP_SEQ_FEATURE	transit peptide:Mitochondrion	14	2.53165	0.489094	BCKDHA, NME4, SDHA, NDUFB5, CCDC90B, MRPL36, PDHA1, TOP1MT, CLYBL, METTL17, EARS2, ETFA, NDUFB2, HSPA9	527	482	20063	1.10577	1	0.999987	99.9986
UP_KEYWORDS	Transit peptide	15	2.71248	0.567575	BCKDHA, NDUFB5, CCDC90B, TOP1MT, CLYBL, EARS2, NDUFB2, SDHA, NME4, SARM1, MRPL36, PDHA1, METTL17, HSPA9, ETFA	549	536	20581	1.04911	1	0.985928	99.999
UP_KEYWORDS	Mitochondrion	30	5.42495	0.58775	CMC2, MRPS34, NDUFB5, CCDC90B, CLYBL, NDUFB2, PLIN5, DUSP18, SLC25A22, MRPL36, PDHA1, SLC25A40, ACSL6, HSPA9, ETFA, BCKDHA, ABCE1, MICU3, TOP1MT, MON2, EARS2, SDHA, NME4, SYNE2, SARM1, RNF5, MRPL27, RIPK3, PPP1R15A, METTL17	549	1119	20581	1.00504	1	0.987492	99.9995
GOTERM_CC_DIRECT	GO:0005739~mitochondrion	31	5.60579	0.884922	CMC2, MRPS34, NDUFB5, CCDC90B, NIT2, DIAPH2, RRM2B, CLYBL, PTEN, HSH2D, PLIN5, ACOT8, SLC25A22, PDHA1, ETFA, HSPA9, BCKDHA, ABCE1, MICU3, TOP1MT, EARS2, SDHA, NME4, SYNE2, SARM1, H6PD, POLDIP2, RIPK3, LRRK1, PPP1R15A, METTL17	498	1331	18224	0.852311	1	0.999904	100
Annotation Cluster 53	Enrichment Score: 0.20409520382286392
Category	Term	Count	%	PValue	Genes	List Total	Pop Hits	Pop Total	Fold Enrichment	Bonferroni	Benjamini	FDR
GOTERM_MF_DIRECT	GO:0001077~transcriptional activator activity, RNA polymerase II core promoter proximal region sequence-specific binding	8	1.44665	0.451793	SSBP4, HNF1A, ZSCAN21, SPI1, ETV2, SMAD1, FOXD1, PITX1	456	236	16881	1.25491	1	0.999798	99.9846
GOTERM_BP_DIRECT	GO:0006366~transcription from RNA polymerase II promoter	15	2.71248	0.544427	DEAF1, SSBP4, ZNF516, HNF1A, TRIM29, SPI1, SMAD1, PAX1, RBMX, USF2, TAF10, ZSCAN21, ETV2, FOXD1, PITX1	461	513	16792	1.06506	1	1	99.9998
GOTERM_BP_DIRECT	GO:0045944~positive regulation of transcription from RNA polymerase II promoter	17	3.07414	0.992739	SSBP4, HNF1A, SPI1, PRKDC, FAM58A, SMAD1, CELA1, PAX1, RBMX, TMPRSS6, USF2, EPCAM, ZSCAN21, ITGB1BP1, ETV2, FOXD1, PITX1	461	981	16792	0.631221	1	1	100
Annotation Cluster 54	Enrichment Score: 0.19775757869943883
Category	Term	Count	%	PValue	Genes	List Total	Pop Hits	Pop Total	Fold Enrichment	Bonferroni	Benjamini	FDR
SMART	SM00181:EGF	8	1.44665	0.332435	CNTNAP4, MASP2, LTBP4, CNTNAP3B, FCGBP, PCSK6, EGF, SCARF2	302	188	10057	1.41708	1	0.992878	99.3889
UP_SEQ_FEATURE	domain:EGF-like 1	5	0.904159	0.385965	CNTNAP4, LTBP4, CNTNAP3B, EGF, SCARF2	527	120	20063	1.58626	1	0.999883	99.9709
INTERPRO	IPR000742:Epidermal growth factor-like domain	8	1.44665	0.447165	CNTNAP4, MASP2, LTBP4, CNTNAP3B, FCGBP, PCSK6, EGF, SCARF2	509	231	18559	1.26274	1	0.999892	99.99
INTERPRO	IPR009030:Insulin-like growth factor binding protein, N-terminal	5	0.904159	0.530373	RSPO1, LTBP4, PCSK6, EGF, SCARF2	509	139	18559	1.31157	1	0.999957	99.9992
UP_SEQ_FEATURE	domain:EGF-like 3	3	0.542495	0.596054	LTBP4, EGF, SCARF2	527	76	20063	1.50277	1	0.999999	100
INTERPRO	IPR008979:Galactose-binding domain-like	3	0.542495	0.660904	CNTNAP4, CNTNAP3B, PCSK6	509	82	18559	1.33396	1	0.999997	100
UP_SEQ_FEATURE	domain:EGF-like 2	3	0.542495	0.681431	CNTNAP4, CNTNAP3B, SCARF2	527	89	20063	1.28327	1	1	100
UP_KEYWORDS	EGF-like domain	6	1.08499	0.762892	CNTNAP4, MASP2, LTBP4, CNTNAP3B, EGF, SCARF2	549	238	20581	0.94508	1	0.994046	100
INTERPRO	IPR018097:EGF-like calcium-binding, conserved site	3	0.542495	0.772628	MASP2, LTBP4, EGF	509	102	18559	1.0724	1	1	100
INTERPRO	IPR000152:EGF-type aspartate/asparagine hydroxylation site	3	0.542495	0.786296	MASP2, LTBP4, EGF	509	105	18559	1.04176	1	1	100
INTERPRO	IPR001881:EGF-like calcium-binding	3	0.542495	0.866149	MASP2, LTBP4, EGF	509	127	18559	0.8613	1	1	100
SMART	SM00179:EGF_CA	3	0.542495	0.897767	MASP2, LTBP4, EGF	302	127	10057	0.786645	1	0.999998	100
INTERPRO	IPR013032:EGF-like, conserved site	4	0.723327	0.912487	MASP2, LTBP4, EGF, SCARF2	509	199	18559	0.732898	1	1	100
Annotation Cluster 55	Enrichment Score: 0.19572136193507034
Category	Term	Count	%	PValue	Genes	List Total	Pop Hits	Pop Total	Fold Enrichment	Bonferroni	Benjamini	FDR
GOTERM_MF_DIRECT	GO:0016491~oxidoreductase activity	7	1.26582	0.452972	SDHA, HSD17B13, DHRS11, RRM2B, DHDH, ALDH3B1, ETFA	456	200	16881	1.29569	1	0.999758	99.985
UP_KEYWORDS	Oxidoreductase	15	2.71248	0.688807	BCKDHA, CYP2J2, CYP2C8, HSD17B13, DHRS11, RRM2B, GMPR, DHDH, ALDH3B1, CYP4B1, SDHA, H6PD, LOXL4, PDHA1, KDM4A	549	582	20581	0.96619	1	0.991576	100
GOTERM_BP_DIRECT	GO:0055114~oxidation-reduction process	14	2.53165	0.829214	BCKDHA, CYP2J2, CYP2C8, HSD17B13, DHRS11, RRM2B, GMPR, DHDH, ALDH3B1, CYP4B1, SDHA, H6PD, LOXL4, KDM4A	461	592	16792	0.861406	1	1	100
Annotation Cluster 56	Enrichment Score: 0.16612643082813525
Category	Term	Count	%	PValue	Genes	List Total	Pop Hits	Pop Total	Fold Enrichment	Bonferroni	Benjamini	FDR
GOTERM_MF_DIRECT	GO:0004674~protein serine/threonine kinase activity	13	2.35081	0.314755	SRPK2, NEK3, WNK1, CSNK2B, PRKDC, ATM, PLK4, VRK1, ADCK2, SBK3, ILK, RIPK3, LRRK1	456	376	16881	1.27994	1	0.999559	99.5989
GOTERM_BP_DIRECT	GO:0006468~protein phosphorylation	15	2.71248	0.368048	SRPK2, VRK1, C19ORF35, PLK4, ADCK2, NEK3, SBK3, SMAD5, ILK, WNK1, CSNK2B, WNT11, FES, LRRK1, ATM	461	456	16792	1.1982	1	0.999998	99.954
UP_KEYWORDS	Serine/threonine-protein kinase	12	2.16998	0.485982	SRPK2, VRK1, PLK4, ADCK2, NEK3, SBK3, ILK, RIPK3, WNK1, PRKDC, LRRK1, ATM	549	393	20581	1.14468	1	0.985457	99.9891
GOTERM_MF_DIRECT	GO:0004672~protein kinase activity	11	1.98915	0.499777	SRPK2, PPP1R9B, VRK1, C19ORF35, ADCK2, NEK3, ILK, RIPK3, WNK1, PRKDC, LRRK1	456	359	16881	1.13431	1	0.999592	99.9959
UP_KEYWORDS	Kinase	20	3.61664	0.585962	SRPK2, NEK3, CSNK2B, WNK1, PRKDC, FES, AK9, ATM, NME4, VRK1, PLK4, DOK2, ADCK2, SBK3, PRKAR1A, ILK, RIPK3, MAPK8IP2, PIK3R6, LRRK1	549	735	20581	1.02009	1	0.987983	99.9994
UP_SEQ_FEATURE	active site:Proton acceptor	17	3.07414	0.689041	SRPK2, NEK3, CNDP2, NIT2, HSD17B13, WNK1, LSS, FES, SDHA, PLK4, VRK1, ADCK2, H6PD, RIPK3, SULT1C3, LRRK1, SMPD2	527	672	20063	0.963086	1	1	100
GOTERM_BP_DIRECT	GO:0046777~protein autophosphorylation	5	0.904159	0.697263	VRK1, RIPK3, WNK1, FES, ATM	461	172	16792	1.05887	1	1	100
INTERPRO	IPR011009:Protein kinase-like domain	13	2.35081	0.78994	SRPK2, VRK1, PLK4, ADCK2, NEK3, SBK3, ILK, RIPK3, WNK1, PRKDC, FES, LRRK1, ATM	509	531	18559	0.892659	1	1	100
INTERPRO	IPR000719:Protein kinase, catalytic domain	11	1.98915	0.861856	SRPK2, VRK1, PLK4, ADCK2, NEK3, SBK3, ILK, RIPK3, WNK1, FES, LRRK1	509	487	18559	0.82357	1	1	100
UP_SEQ_FEATURE	binding site:ATP	12	2.16998	0.869268	NME4, SRPK2, VRK1, PLK4, ADCK2, NEK3, ILK, RIPK3, WNK1, FES, LRRK1, EARS2	527	558	20063	0.818714	1	1	100
UP_SEQ_FEATURE	domain:Protein kinase	10	1.80832	0.883024	SRPK2, VRK1, PLK4, ADCK2, NEK3, ILK, RIPK3, WNK1, FES, LRRK1	527	478	20063	0.796448	1	1	100
UP_SEQ_FEATURE	nucleotide phosphate-binding region:ATP	21	3.79747	0.913579	RECQL4, SRPK2, CLCN3, RECQL5, NEK3, WNK1, SMC6, FES, IQCA1, EARS2, FANCM, CBWD3, VRK1, PLK4, ADCK2, ILK, RIPK3, KIF20B, SCN8A, LRRK1, DDX52	527	994	20063	0.8043	1	1	100
INTERPRO	IPR008271:Serine/threonine-protein kinase, active site	6	1.08499	0.931716	SRPK2, VRK1, NEK3, SBK3, RIPK3, WNK1	509	312	18559	0.701186	1	1	100
INTERPRO	IPR017441:Protein kinase, ATP binding site	7	1.26582	0.951406	SRPK2, VRK1, PLK4, NEK3, SBK3, RIPK3, FES	509	381	18559	0.6699	1	1	100
SMART	SM00220:S_TKc	7	1.26582	0.961102	SRPK2, VRK1, NEK3, SBK3, RIPK3, WNK1, LRRK1	302	359	10057	0.649329	1	1	100
Annotation Cluster 57	Enrichment Score: 0.16535897088319115
Category	Term	Count	%	PValue	Genes	List Total	Pop Hits	Pop Total	Fold Enrichment	Bonferroni	Benjamini	FDR
UP_SEQ_FEATURE	domain:EF-hand 2	6	1.08499	0.535583	MYL7, HRNR, CAPN11, MICU3, PLCD3, EFCAB2	527	185	20063	1.23471	1	0.999996	99.9997
UP_SEQ_FEATURE	domain:EF-hand 1	6	1.08499	0.535583	MYL7, HRNR, CAPN11, MICU3, PLCD3, EFCAB2	527	185	20063	1.23471	1	0.999996	99.9997
UP_SEQ_FEATURE	calcium-binding region:2	4	0.723327	0.601308	HRNR, CAPN11, MICU3, PLCD3	527	118	20063	1.29052	1	0.999999	100
UP_SEQ_FEATURE	calcium-binding region:1	4	0.723327	0.656045	HRNR, CAPN11, MICU3, PLCD3	527	128	20063	1.18969	1	1	100
UP_SEQ_FEATURE	domain:EF-hand 3	3	0.542495	0.720965	MYL7, MICU3, PLCD3	527	96	20063	1.18969	1	1	100
INTERPRO	IPR018247:EF-Hand 1, calcium-binding site	5	0.904159	0.721737	MYL7, HRNR, CAPN11, MICU3, PLCD3	509	178	18559	1.0242	1	0.999999	100
INTERPRO	IPR011992:EF-hand-like domain	7	1.26582	0.779079	MYL7, CBLC, HRNR, CAPN11, MICU3, PLCD3, EFCAB2	509	279	18559	0.914809	1	1	100
SMART	SM00054:EFh	4	0.723327	0.810293	MYL7, CAPN11, MICU3, EFCAB2	302	144	10057	0.925037	1	0.999972	100
INTERPRO	IPR002048:EF-hand domain	5	0.904159	0.874114	MYL7, HRNR, CAPN11, MICU3, EFCAB2	509	228	18559	0.799598	1	1	100
Annotation Cluster 58	Enrichment Score: 0.15941117150606002
Category	Term	Count	%	PValue	Genes	List Total	Pop Hits	Pop Total	Fold Enrichment	Bonferroni	Benjamini	FDR
GOTERM_MF_DIRECT	GO:0051015~actin filament binding	5	0.904159	0.477878	PPP1R9B, CORO1B, SYNE2, NEBL, SPTB	456	132	16881	1.40226	1	0.99959	99.9924
UP_KEYWORDS	Actin-binding	7	1.26582	0.74086	PPP1R9B, CORO1B, DIXDC1, SYNE2, CNN1, NEBL, SPTB	549	274	20581	0.957727	1	0.993657	100
GOTERM_CC_DIRECT	GO:0015629~actin cytoskeleton	4	0.723327	0.939104	PPP1R9B, CORO1B, ANKRD23, SPTB	498	218	18224	0.671456	1	0.999987	100
Annotation Cluster 59	Enrichment Score: 0.1472869639306234
Category	Term	Count	%	PValue	Genes	List Total	Pop Hits	Pop Total	Fold Enrichment	Bonferroni	Benjamini	FDR
GOTERM_BP_DIRECT	GO:0098609~cell-cell adhesion	8	1.44665	0.615693	EPCAM, CORO1B, GAPVD1, UBFD1, IST1, TRIM29, EPS8L2, AHSA1	461	271	16792	1.07528	1	1	100
GOTERM_MF_DIRECT	GO:0098641~cadherin binding involved in cell-cell adhesion	8	1.44665	0.668877	EPCAM, CORO1B, GAPVD1, UBFD1, IST1, TRIM29, EPS8L2, AHSA1	456	290	16881	1.02123	1	0.999928	100
GOTERM_CC_DIRECT	GO:0005913~cell-cell adherens junction	7	1.26582	0.877866	CORO1B, GAPVD1, UBFD1, IST1, TRIM29, EPS8L2, AHSA1	498	323	18224	0.793067	1	0.999888	100
Annotation Cluster 60	Enrichment Score: 0.14273793597134934
Category	Term	Count	%	PValue	Genes	List Total	Pop Hits	Pop Total	Fold Enrichment	Bonferroni	Benjamini	FDR
GOTERM_MF_DIRECT	GO:0005524~ATP binding	41	7.4141	0.544412	CLCN3, NEK3, PRKDC, TDRD12, FES, ABCA6, TTLL2, PFAS, FANCM, VRK1, ADCK2, OPLAH, SBK3, MYO15B, ILK, PMS1, ATP8B3, ACSL6, HSPA9, RECQL4, ABCE1, SRPK2, ABCA10, RECQL5, WNK1, ABCC10, SMC6, ATM, AK9, IQCA1, EARS2, P2RX5, NME4, CBWD3, PLK4, PYGL, RIPK3, KIF20B, SCN8A, LRRK1, DDX52	456	1495	16881	1.01526	1	0.999626	99.999
UP_KEYWORDS	ATP-binding	37	6.69078	0.596013	CLCN3, NEK3, PRKDC, TDRD12, FES, TTLL2, PFAS, ABCA6, FANCM, VRK1, ADCK2, OPLAH, SBK3, ILK, ATP8B3, ACSL6, HSPA9, RECQL4, ABCE1, SRPK2, ABCA10, RECQL5, WNK1, ABCC10, SMC6, ATM, AK9, IQCA1, EARS2, NME4, CBWD3, PLK4, RIPK3, KIF20B, SCN8A, LRRK1, DDX52	549	1391	20581	0.997169	1	0.986462	99.9996
INTERPRO	IPR011009:Protein kinase-like domain	13	2.35081	0.78994	SRPK2, VRK1, PLK4, ADCK2, NEK3, SBK3, ILK, RIPK3, WNK1, PRKDC, FES, LRRK1, ATM	509	531	18559	0.892659	1	1	100
UP_KEYWORDS	Nucleotide-binding	43	7.77577	0.825632	CLCN3, NEK3, ARFRP1, RAB40C, PRKDC, TDRD12, FES, ABCA6, TTLL2, PFAS, FANCM, VRK1, ADCK2, OPLAH, SBK3, ILK, AGAP1, VPS11, ATP8B3, ACSL6, HSPA9, RECQL4, ABCE1, SRPK2, ABCA10, RECQL5, WNK1, ABCC10, SMC6, ATM, AK9, IQCA1, EARS2, NME4, CBWD3, PLK4, PYGL, PRKAR1A, RIPK3, KIF20B, SCN8A, LRRK1, DDX52	549	1788	20581	0.901561	1	0.995514	100
UP_SEQ_FEATURE	nucleotide phosphate-binding region:ATP	21	3.79747	0.913579	RECQL4, SRPK2, CLCN3, RECQL5, NEK3, WNK1, SMC6, FES, IQCA1, EARS2, FANCM, CBWD3, VRK1, PLK4, ADCK2, ILK, RIPK3, KIF20B, SCN8A, LRRK1, DDX52	527	994	20063	0.8043	1	1	100
Annotation Cluster 61	Enrichment Score: 0.1347270678139949
Category	Term	Count	%	PValue	Genes	List Total	Pop Hits	Pop Total	Fold Enrichment	Bonferroni	Benjamini	FDR
INTERPRO	IPR001965:Zinc finger, PHD-type	3	0.542495	0.704311	KMT2B, KDM4A, DIDO1	509	89	18559	1.22905	1	0.999999	100
INTERPRO	IPR011011:Zinc finger, FYVE/PHD-type	4	0.723327	0.745724	ZFYVE19, KMT2B, KDM4A, DIDO1	509	141	18559	1.03437	1	1	100
SMART	SM00249:PHD	3	0.542495	0.750717	KMT2B, KDM4A, DIDO1	302	89	10057	1.12252	1	0.99991	100
Annotation Cluster 62	Enrichment Score: 0.13387122070177973
Category	Term	Count	%	PValue	Genes	List Total	Pop Hits	Pop Total	Fold Enrichment	Bonferroni	Benjamini	FDR
GOTERM_CC_DIRECT	GO:0030496~midbody	5	0.904159	0.469178	ZFYVE19, IST1, CHMP4A, KIF20B, KATNB1	498	129	18224	1.41839	1	0.998856	99.9847
GOTERM_BP_DIRECT	GO:0007067~mitotic nuclear division	7	1.26582	0.677342	NEDD1, VRK1, RECQL5, NEK3, KIF20B, BABAM1, CLTCL1	461	248	16792	1.02813	1	1	100
GOTERM_BP_DIRECT	GO:0051301~cell division	9	1.62749	0.746743	NEDD1, VRK1, RECQL5, ZFYVE19, NEK3, IST1, KIF20B, KATNB1, BABAM1	461	350	16792	0.936647	1	1	100
UP_KEYWORDS	Cell division	9	1.62749	0.814339	NEDD1, VRK1, RECQL5, ZFYVE19, NEK3, IST1, KIF20B, KATNB1, BABAM1	549	388	20581	0.869571	1	0.996114	100
UP_KEYWORDS	Mitosis	6	1.08499	0.83025	NEDD1, VRK1, NEK3, KIF20B, KATNB1, BABAM1	549	262	20581	0.858507	1	0.995466	100
UP_KEYWORDS	Cell cycle	11	1.98915	0.980488	NEDD1, VRK1, RECQL5, ZFYVE19, NEK3, IST1, KIF20B, KATNB1, BABAM1, STAG3, ATM	549	650	20581	0.634415	1	0.999912	100
Annotation Cluster 63	Enrichment Score: 0.12416300540735048
Category	Term	Count	%	PValue	Genes	List Total	Pop Hits	Pop Total	Fold Enrichment	Bonferroni	Benjamini	FDR
INTERPRO	IPR000210:BTB/POZ-like	5	0.904159	0.729785	KLHL14, ZNF131, KCNA6, KLHL23, ZBTB37	509	180	18559	1.01282	1	1	100
UP_SEQ_FEATURE	domain:BTB	4	0.723327	0.731978	KLHL14, ZNF131, KLHL23, ZBTB37	527	144	20063	1.05751	1	1	100
INTERPRO	IPR011333:BTB/POZ fold	5	0.904159	0.76742	KLHL14, ZNF131, KCNA6, KLHL23, ZBTB37	509	190	18559	0.959518	1	1	100
SMART	SM00225:BTB	5	0.904159	0.777358	KLHL14, ZNF131, KCNA6, KLHL23, ZBTB37	302	176	10057	0.94606	1	0.999943	100
Annotation Cluster 64	Enrichment Score: 0.10935076570563187
Category	Term	Count	%	PValue	Genes	List Total	Pop Hits	Pop Total	Fold Enrichment	Bonferroni	Benjamini	FDR
UP_KEYWORDS	Electron transport	4	0.723327	0.551669	SDHA, NDUFB5, ETFA, NDUFB2	549	108	20581	1.38845	1	0.985914	99.9983
KEGG_PATHWAY	hsa05010:Alzheimer's disease	4	0.723327	0.747423	SDHA, NDUFB5, NDUFB2, ITPR2	159	168	6879	1.0301	1	0.997031	100
KEGG_PATHWAY	hsa00190:Oxidative phosphorylation	3	0.542495	0.815167	SDHA, NDUFB5, NDUFB2	159	133	6879	0.975883	1	0.998445	100
KEGG_PATHWAY	hsa05016:Huntington's disease	4	0.723327	0.823319	SDHA, NDUFB5, CLTCL1, NDUFB2	159	192	6879	0.901336	1	0.998521	100
KEGG_PATHWAY	hsa05012:Parkinson's disease	3	0.542495	0.842832	SDHA, NDUFB5, NDUFB2	159	142	6879	0.914031	1	0.998626	100
UP_KEYWORDS	Mitochondrion inner membrane	6	1.08499	0.848924	SDHA, DUSP18, NDUFB5, SLC25A22, SLC25A40, NDUFB2	549	270	20581	0.83307	1	0.996497	100
KEGG_PATHWAY	hsa04932:Non-alcoholic fatty liver disease (NAFLD)	3	0.542495	0.866712	SDHA, NDUFB5, NDUFB2	159	151	6879	0.859553	1	0.999026	100
Annotation Cluster 65	Enrichment Score: 0.09780090256346456
Category	Term	Count	%	PValue	Genes	List Total	Pop Hits	Pop Total	Fold Enrichment	Bonferroni	Benjamini	FDR
UP_SEQ_FEATURE	domain:Fibronectin type-III 2	4	0.723327	0.681312	NCAM1, L1CAM, IGSF9B, PTPRQ	527	133	20063	1.14497	1	1	100
UP_SEQ_FEATURE	domain:Fibronectin type-III 1	4	0.723327	0.686196	NCAM1, L1CAM, IGSF9B, PTPRQ	527	134	20063	1.13642	1	1	100
SMART	SM00060:FN3	4	0.723327	0.831575	NCAM1, L1CAM, IGSF9B, PTPRQ	302	150	10057	0.888035	1	0.999975	100
INTERPRO	IPR013098:Immunoglobulin I-set	3	0.542495	0.901634	NCAM1, L1CAM, IGSF9B	509	141	18559	0.775781	1	1	100
INTERPRO	IPR003961:Fibronectin, type III	4	0.723327	0.925272	NCAM1, L1CAM, IGSF9B, PTPRQ	509	207	18559	0.704574	1	1	100
Annotation Cluster 66	Enrichment Score: 0.09215653367872759
Category	Term	Count	%	PValue	Genes	List Total	Pop Hits	Pop Total	Fold Enrichment	Bonferroni	Benjamini	FDR
GOTERM_BP_DIRECT	GO:0070125~mitochondrial translational elongation	3	0.542495	0.680601	MRPS34, MRPL27, MRPL36	461	85	16792	1.28559	1	1	100
GOTERM_BP_DIRECT	GO:0070126~mitochondrial translational termination	3	0.542495	0.6868	MRPS34, MRPL27, MRPL36	461	86	16792	1.27065	1	1	100
UP_KEYWORDS	Ribonucleoprotein	7	1.26582	0.803359	HNRNPA1L2, MRPS34, MRPL27, MRPL36, RBMX, SRP9, METTL17	549	296	20581	0.886544	1	0.995756	100
GOTERM_CC_DIRECT	GO:0005840~ribosome	4	0.723327	0.834567	MRPS34, MRPL27, CANX, METTL17	498	166	18224	0.881792	1	0.999861	100
GOTERM_MF_DIRECT	GO:0003735~structural constituent of ribosome	5	0.904159	0.852735	MRPS34, MRPL27, SLC25A22, MRPL36, SLC25A40	456	222	16881	0.833778	1	0.999998	100
GOTERM_CC_DIRECT	GO:0005743~mitochondrial inner membrane	10	1.80832	0.853492	NME4, SDHA, DUSP18, MRPS34, NDUFB5, MRPL27, SLC25A22, MRPL36, SLC25A40, NDUFB2	498	441	18224	0.829804	1	0.99985	100
UP_KEYWORDS	Ribosomal protein	4	0.723327	0.873565	MRPS34, MRPL27, MRPL36, METTL17	549	185	20581	0.810555	1	0.997361	100
GOTERM_BP_DIRECT	GO:0006412~translation	5	0.904159	0.919061	MRPL27, SLC25A22, MRPL36, SLC25A40, METTL17	461	253	16792	0.719865	1	1	100
Annotation Cluster 67	Enrichment Score: 0.07448240082702777
Category	Term	Count	%	PValue	Genes	List Total	Pop Hits	Pop Total	Fold Enrichment	Bonferroni	Benjamini	FDR
GOTERM_BP_DIRECT	GO:0008380~RNA splicing	5	0.904159	0.670477	HNRNPA1L2, SRPK2, PPP1R9B, PPP4R2, LUC7L3	461	166	16792	1.09714	1	1	100
KEGG_PATHWAY	hsa03040:Spliceosome	3	0.542495	0.815167	HNRNPA1L2, CWC15, RBMX	159	133	6879	0.975883	1	0.998445	100
UP_KEYWORDS	mRNA splicing	6	1.08499	0.825299	HNRNPA1L2, SRPK2, PPP4R2, CWC15, RBMX, LUC7L3	549	260	20581	0.865111	1	0.995899	100
UP_KEYWORDS	Spliceosome	3	0.542495	0.855558	HNRNPA1L2, CWC15, RBMX	549	127	20581	0.885547	1	0.99663	100
UP_KEYWORDS	mRNA processing	6	1.08499	0.943178	HNRNPA1L2, SRPK2, PPP4R2, CWC15, RBMX, LUC7L3	549	332	20581	0.677497	1	0.999167	100
GOTERM_MF_DIRECT	GO:0003723~RNA binding	9	1.62749	0.981794	HNRNPA1L2, EMG1, BRIX1, CWC15, SPI1, RBMX, YTHDF3, SRP9, EARS2	456	547	16881	0.6091	1	1	100
Annotation Cluster 68	Enrichment Score: 0.051923583618376075
Category	Term	Count	%	PValue	Genes	List Total	Pop Hits	Pop Total	Fold Enrichment	Bonferroni	Benjamini	FDR
UP_SEQ_FEATURE	domain:PDZ	3	0.542495	0.800006	PPP1R9B, PTPN4, SHANK2	527	113	20063	1.01071	1	1	100
INTERPRO	IPR001478:PDZ domain	3	0.542495	0.928188	PPP1R9B, PTPN4, SHANK2	509	155	18559	0.70571	1	1	100
SMART	SM00228:PDZ	3	0.542495	0.940806	PPP1R9B, PTPN4, SHANK2	302	149	10057	0.670496	1	1	100
Annotation Cluster 69	Enrichment Score: 0.032819468211563035
Category	Term	Count	%	PValue	Genes	List Total	Pop Hits	Pop Total	Fold Enrichment	Bonferroni	Benjamini	FDR
UP_SEQ_FEATURE	repeat:TPR 3	3	0.542495	0.907163	GPSM1, PRKDC, STUB1	527	150	20063	0.761404	1	1	100
UP_SEQ_FEATURE	repeat:TPR 2	3	0.542495	0.931366	GPSM1, PRKDC, STUB1	527	164	20063	0.696406	1	1	100
UP_SEQ_FEATURE	repeat:TPR 1	3	0.542495	0.931366	GPSM1, PRKDC, STUB1	527	164	20063	0.696406	1	1	100
UP_KEYWORDS	TPR repeat	3	0.542495	0.939281	GPSM1, PRKDC, STUB1	549	167	20581	0.67344	1	0.999064	100
Annotation Cluster 70	Enrichment Score: 0.017696768790803036
Category	Term	Count	%	PValue	Genes	List Total	Pop Hits	Pop Total	Fold Enrichment	Bonferroni	Benjamini	FDR
INTERPRO	IPR019775:WD40 repeat, conserved site	4	0.723327	0.836383	CORO1B, NEDD1, DCAF7, KATNB1	509	166	18559	0.878595	1	1	100
INTERPRO	IPR017986:WD40-repeat-containing domain	6	1.08499	0.924476	CORO1B, NEDD1, DCAF7, KATNB1, VPS11, LRRK1	509	306	18559	0.714935	1	1	100
UP_SEQ_FEATURE	repeat:WD 4	4	0.723327	0.965005	CORO1B, NEDD1, DCAF7, KATNB1	527	255	20063	0.59718	1	1	100
UP_SEQ_FEATURE	repeat:WD 3	4	0.723327	0.973636	CORO1B, NEDD1, DCAF7, KATNB1	527	269	20063	0.5661	1	1	100
UP_SEQ_FEATURE	repeat:WD 2	4	0.723327	0.978074	CORO1B, NEDD1, DCAF7, KATNB1	527	278	20063	0.547773	1	1	100
UP_SEQ_FEATURE	repeat:WD 1	4	0.723327	0.978074	CORO1B, NEDD1, DCAF7, KATNB1	527	278	20063	0.547773	1	1	100
INTERPRO	IPR001680:WD40 repeat	4	0.723327	0.978948	CORO1B, NEDD1, DCAF7, KATNB1	509	268	18559	0.544204	1	1	100
UP_KEYWORDS	WD repeat	4	0.723327	0.981169	CORO1B, NEDD1, DCAF7, KATNB1	549	281	20581	0.533639	1	0.999914	100
INTERPRO	IPR015943:WD40/YVTN repeat-like-containing domain	5	0.904159	0.981586	CORO1B, NEDD1, DCAF7, KATNB1, VPS11	509	331	18559	0.550781	1	1	100
UP_SEQ_FEATURE	repeat:WD 5	3	0.542495	0.986765	CORO1B, NEDD1, KATNB1	527	237	20063	0.481901	1	1	100
SMART	SM00320:WD40	4	0.723327	0.987916	CORO1B, NEDD1, DCAF7, KATNB1	302	267	10057	0.498896	1	1	100
Annotation Cluster 71	Enrichment Score: 0.014543786388392295
Category	Term	Count	%	PValue	Genes	List Total	Pop Hits	Pop Total	Fold Enrichment	Bonferroni	Benjamini	FDR
UP_SEQ_FEATURE	repeat:LRR 1	6	1.08499	0.926121	PRAMEF4, SYNE2, LRTM1, CNTLN, LRRC61, LRRK1	527	321	20063	0.711593	1	1	100
UP_SEQ_FEATURE	repeat:LRR 2	6	1.08499	0.927296	PRAMEF4, SYNE2, LRTM1, CNTLN, LRRC61, LRRK1	527	322	20063	0.709383	1	1	100
UP_SEQ_FEATURE	repeat:LRR 3	5	0.904159	0.958226	PRAMEF4, SYNE2, LRTM1, CNTLN, LRRK1	527	302	20063	0.630301	1	1	100
UP_SEQ_FEATURE	repeat:LRR 5	3	0.542495	0.984793	SYNE2, LRTM1, LRRK1	527	231	20063	0.494418	1	1	100
UP_KEYWORDS	Leucine-rich repeat	4	0.723327	0.99007	PRAMEF4, LRTM1, LRRC61, LRRK1	549	311	20581	0.482163	1	0.999978	100
UP_SEQ_FEATURE	repeat:LRR 4	3	0.542495	0.991301	SYNE2, LRTM1, LRRK1	527	255	20063	0.447885	1	1	100
INTERPRO	IPR001611:Leucine-rich repeat	3	0.542495	0.994542	LRTM1, LRRC61, LRRK1	509	263	18559	0.415913	1	1	100
Annotation Cluster 72	Enrichment Score: 0.004670458392924714
[truncated: 17 more rows]

## Sheet: de novo SNVs coding (108_137)
Annotation Cluster 1	Enrichment Score: 2.281084670484391
[truncated: 202 more rows]

[truncated: 2 more sheets: OA-CNVs coding (31_37), NI-Nean coding (828_1182)]
